# Supplementary material for: Genome‐scale CRISPR screening identifies cell cycle and protein ubiquitination processes as druggable targets for erlotinib‐resistant lung cancer
Source: Mol Oncol. 2020 Nov 28;15(2):487–502. doi: 10.1002/1878-0261.12853 (PMC7858278; doi:10.1002/1878-0261.12853)
Supplement: Supplementary file 2 — Table S1. The sgRNA sequence for target gene validation. Table S2. The beta score from MAGeCK‐VISPR program for highly variable genes used in k‐means clustering. Table S3. List of 1945 genes with differentially expressed sgRNAs at day 14. Table S4. The MAGeck‐VISPR and EdgR analysis showed a subset of 81 genes. Table S5. The druggable candidate genes and related inhibitors. [file MOL2-15-487-s002.xlsx]

## Sheet: ST1
Supplementary Table 1. The sgRNA sequence for target gene validation.
	gene	ID	sequence
1	ANACP5	ANAPC5-hA_01886	GTCCTTGATGCCGAACACAT
2	CDK1	CDK1-hB_08712	TATACCAAAATAGAGAAAAT
3	MDM4	MDM4-hB_28658	TTTCTTAGCATATCATAGAG
4	PSMA6	PSMA6-hA_39084	TGTGTGATGACCGGAATGAC
5	PSMB6	PSMB6-hA_39114	CGATGATGATTCCCGCCATC
6		NTC_001*	ACGGAGGCTAAGCGTCGCAA
* NonTargeting Control Guide For Human_0001(HGLibA_64384)

## Sheet: ST2
Supplementary Table 2. The beta score from MAGeCK-VISPR program for highly variable genes used in k-means clustering.
Gene	sgRNA	H820_D7_nor.beta	H820_D14_nor.beta	H820_E7_nor.beta	H820_E14_nor.beta	fit.cluster	group_type
C13orf35	6	0.061023	0.57001	0.035092	-0.63986	1	D14up
BRD3	5	-0.074882	0.64197	-0.037519	0.61195	1	D14up
hsa-mir-5094	4	-0.039044	0.67782	-0.07662	0.39925	1	D14up
OR2Z1	6	-0.12636	0.57864	0.11543	0.069476	1	D14up
PTGES	6	0.15463	0.77307	0.22274	0.018373	1	D14up
ABCC11	6	0.12313	0.52313	-0.060592	-0.039267	1	D14up
hsa-mir-4658	4	0.1842	0.78641	0.039775	-0.113	1	D14up
hsa-mir-892a	4	-0.011519	0.60259	-0.12065	0.61935	1	D14up
hsa-mir-4457	4	-0.3847	1.2737	-0.23512	-0.78948	1	D14up
C8orf31	6	-0.13983	0.53519	-0.0053277	-0.097012	1	D14up
DNAJC22	6	-0.033262	0.56558	0.28472	-0.064545	1	D14up
BRDT	6	-0.0048661	0.5388	-0.14009	0.052391	1	D14up
hsa-mir-1257	4	0.16968	0.77378	0.072556	-0.23419	1	D14up
UNC45B	6	0.034463	0.65807	0.13256	0.26581	1	D14up
KCNS1	6	0.19994	0.54192	0.15505	-0.0070248	1	D14up
PSMD9	6	-0.17921	0.53654	0.17107	0.42766	1	D14up
hsa-mir-106b	4	-0.047584	0.53143	0.039428	-0.087785	1	D14up
KIAA1279	6	-0.13454	0.69102	-0.19764	-0.41504	1	D14up
hsa-mir-105-2	4	-0.031822	0.55306	-0.21139	-5.2061e-05	1	D14up
KRT79	6	-0.036734	0.70472	0.10291	0.070898	1	D14up
KCNJ4	6	0.15669	0.65552	-0.090629	-0.20764	1	D14up
hsa-mir-548ad	4	0.11315	0.54328	0.06322	-0.11755	1	D14up
ZNF256	6	0.19978	0.70744	0.15411	0.16771	1	D14up
GFRA4	6	0.05888	0.67901	0.045315	0.32036	1	D14up
WDFY2	6	0.11828	0.57328	-0.04856	0.042017	1	D14up
DDX24	6	-0.0090936	0.75195	0.15878	0.2333	1	D14up
SMIM17	6	-0.037355	0.77093	-0.025446	-0.29008	1	D14up
OR51V1	6	-0.12116	0.67609	0.064529	0.030645	1	D14up
TIGD3	6	0.02829	0.91134	-0.085482	0.022274	1	D14up
MYOZ1	5	-0.033226	1.3595	-0.037022	-0.41313	1	D14up
hsa-mir-4758	4	0.2041	0.66088	0.35866	-0.13631	1	D14up
AP1M2	6	-0.23823	0.53863	-0.24319	-0.011635	1	D14up
ADAT3	5	-0.050942	0.54835	0.090388	-0.030709	1	D14up
SPATA9	6	-0.049231	0.60055	0.00072726	-0.38863	1	D14up
PAPPA2	6	0.032055	0.60399	0.065365	0.23725	1	D14up
MMP13	6	-0.17178	0.75988	-0.0049659	-0.050998	1	D14up
PRLR	6	-0.13141	0.56524	0.028141	-0.31831	1	D14up
FAM134C	6	0.015425	0.59876	-0.2127	0.08232	1	D14up
GLIS3	6	0.044849	0.75953	-0.1206	0.42712	1	D14up
SNX2	6	-0.1101	0.60904	-0.1999	0.23186	1	D14up
SLC37A3	6	-0.23839	0.65984	-0.1672	0.29197	1	D14up
hsa-mir-764	4	0.3359	0.70054	0.26175	0.26035	1	D14up
ABCG4	6	0.040814	0.53985	0.11138	0.31158	1	D14up
SCGB1A1	6	0.013634	0.53842	0.12046	0.23515	1	D14up
ALPK3	6	-0.098698	0.5789	-0.16674	0.36495	1	D14up
ASB1	6	0.051008	0.53466	-0.01642	0.20526	1	D14up
EGFL6	6	-0.044984	0.62783	0.0028375	0.63205	1	D14up
DCXR	6	0.11178	0.63433	0.10604	-0.3489	1	D14up
hsa-mir-1911	4	0.10667	0.53984	0.066201	-0.0098632	1	D14up
TXNDC16	6	-0.20688	0.56196	-0.050837	-0.57393	1	D14up
hsa-mir-7161	4	-0.071808	0.78373	0.087891	-0.0145	1	D14up
GHSR	5	0.0068007	0.65227	-0.051852	-0.016575	1	D14up
AMPD2	5	0.13965	0.68511	0.20231	0.14361	1	D14up
CCDC94	6	-0.057541	0.614	0.024927	0.26271	1	D14up
PGAP2	6	0.19496	0.60424	-0.041043	0.026284	1	D14up
PPP1CB	5	0.092992	0.54459	0.019979	-0.37676	1	D14up
TMEM102	6	0.11433	0.59179	0.045738	-0.024503	1	D14up
RNF219	5	-0.1524	0.65594	-0.059235	0.0022952	1	D14up
FIP1L1	6	0.07162	0.65546	-0.021492	0.13392	1	D14up
TEF	6	0.18338	0.57399	0.1534	-0.13981	1	D14up
TUBA3D	5	0.042205	0.63198	0.26756	-0.22144	1	D14up
TSHZ1	6	-0.022281	0.57085	-0.061207	0.28779	1	D14up
KLRG1	5	0.092503	0.59548	0.31648	0.15679	1	D14up
VWC2	6	0.02111	0.54936	-0.068684	-0.080112	1	D14up
ADRBK2	6	0.043016	0.55285	-0.16935	-0.053459	1	D14up
CYTIP	6	-0.053185	0.54336	0.069297	0.28264	1	D14up
GRM3	6	-0.14175	0.61702	0.028974	0.51926	1	D14up
GPR143	6	0.076585	0.76697	0.16633	0.30952	1	D14up
hsa-mir-3124	3	-0.020395	0.66849	0.10978	0.23792	1	D14up
hsa-mir-23c	4	-0.46238	0.5338	-0.32316	0.054337	1	D14up
hsa-mir-8052	4	0.16456	0.5874	0.20321	0.12662	1	D14up
ALDH3A2	6	0.037002	0.67062	0.22905	0.23289	1	D14up
HK3	6	-0.038925	0.5255	0.33082	0.093239	1	D14up
CA9	6	-0.037437	0.52514	0.068339	0.27464	1	D14up
SAP30L	6	0.1862	0.67234	0.068189	0.072786	1	D14up
DNAJC27	6	-0.086609	0.55603	-0.0054527	0.24654	1	D14up
hsa-mir-6730	4	0.00069587	0.6607	0.021697	0.11436	1	D14up
LMF2	6	0.063937	0.59627	0.094914	0.29803	1	D14up
C1QL2	6	0.30263	0.60069	0.2176	0.41882	1	D14up
ADAMTS13	6	0.1624	0.53462	0.014241	0.12608	1	D14up
PGAM5	6	0.17234	0.52462	0.15639	-0.048717	1	D14up
hsa-mir-938	4	-0.1931	0.5628	-0.30209	0.07942	1	D14up
AVPR2	6	0.024628	0.55157	0.24418	0.050735	1	D14up
hsa-mir-4688	4	0.58459	0.5253	0.16324	0.43783	1	D14up
SLC39A3	6	0.137	0.64399	0.10883	0.44929	1	D14up
CLDN2	6	-0.058077	0.74865	-0.067288	-0.35251	1	D14up
C16orf93	6	0.016203	0.54595	0.092342	-0.63989	1	D14up
OR2L2	5	-0.092708	0.60889	-0.027968	0.022622	1	D14up
CALML3	6	0.0029825	0.53366	-0.088774	0.42902	1	D14up
CFHR3	6	-0.059625	0.54616	-0.12493	0.5635	1	D14up
DYRK1A	6	0.13897	0.56242	0.02267	-0.058004	1	D14up
ZNHIT2	6	-0.025557	0.54565	0.040721	0.24867	1	D14up
IL4	6	0.12652	0.7198	-0.047836	0.26021	1	D14up
hsa-mir-941-4	4	0.21459	0.5276	0.24942	0.36688	1	D14up
SRGAP2D	6	-0.16072	0.86326	0.083832	-0.30534	1	D14up
PPP1R16A	6	0.051006	0.9089	0.13364	0.13309	1	D14up
hsa-mir-4795	4	0.10291	0.66818	-0.067126	0.2401	1	D14up
C10orf35	6	0.0051554	0.73798	-0.030506	0.22385	1	D14up
MGST3	6	0.10314	0.94624	0.053322	0.11144	1	D14up
STAMBPL1	6	-0.15387	0.58691	-0.21704	0.16276	1	D14up
PELI1	6	0.0065463	0.74333	0.0098558	0.30112	1	D14up
FAM9A	6	-0.006084	1.2829	-0.10109	0.49842	1	D14up
FAM168B	6	0.13519	0.5458	-0.0039312	0.37675	1	D14up
GOLGB1	6	0.067168	0.57877	-0.044463	0.021117	1	D14up
hsa-mir-588	4	-0.0060864	0.67582	0.24652	-0.061401	1	D14up
SAMD10	6	0.12977	0.60595	0.026267	0.083409	1	D14up
SDF2L1	6	-0.1868	0.64922	-0.12977	-0.060197	1	D14up
TRAF2	5	-0.16101	0.60717	-0.18424	0.13043	1	D14up
DNAH1	6	-0.048752	0.61772	-0.082822	0.43232	1	D14up
FLI1	6	-0.031314	0.56384	-0.10189	-0.33337	1	D14up
hsa-mir-145	4	0.1163	0.61477	0.11499	-0.33869	1	D14up
ASF1B	4	-0.24418	0.81251	-0.21981	-0.12806	1	D14up
ZNF17	6	-0.058223	0.63723	-0.093611	0.1107	1	D14up
AGA	6	-0.088946	0.55983	-0.0092994	0.18346	1	D14up
ANKRD26	6	0.091033	0.53222	0.074032	0.068574	1	D14up
GMDS	6	0.0123	0.65385	0.18904	-0.2014	1	D14up
KIAA1644	6	0.016143	0.62611	0.048499	0.18917	1	D14up
LGALS8	6	-0.086214	0.53864	-0.012774	-0.37841	1	D14up
KRT35	6	0.31391	0.70002	-0.06194	-0.079071	1	D14up
CHST9	6	0.0011103	0.60328	0.1419	0.48942	1	D14up
hsa-mir-496	4	-0.098156	1.0397	0.18419	-0.10746	1	D14up
KLK9	6	0.0071835	0.53069	-0.11601	0.27363	1	D14up
ABCG1	6	0.17293	0.6181	0.0098579	0.45287	1	D14up
BBS9	6	-0.22188	0.54773	-0.051781	-0.391	1	D14up
BIRC7	6	0.14062	0.89676	0.18318	0.17997	1	D14up
FZD9	6	0.13466	0.79812	-0.028939	0.75514	1	D14up
AMOTL2	4	0.20365	0.77067	0.26287	0.57601	1	D14up
GMPR	6	-0.013405	0.53198	-0.014936	0.1171	1	D14up
RBM19	6	0.14678	0.51915	-0.033862	-0.1376	1	D14up
WDR72	6	-0.086669	0.57432	-0.15956	0.085037	1	D14up
SCN10A	6	0.0042688	0.74635	0.035206	-0.051169	1	D14up
hsa-mir-1183	4	0.018753	0.6237	-0.019345	0.062377	1	D14up
SPIRE2	6	0.29885	0.5795	0.15201	0.14219	1	D14up
hsa-mir-7974	4	0.057667	0.52771	-0.087046	0.044385	1	D14up
CARD8	6	-0.1045	0.53007	0.00095726	0.27468	1	D14up
CDC34	6	0.044527	0.7228	0.10296	0.389	1	D14up
ITGAE	6	0.12469	0.8362	-0.12117	0.22228	1	D14up
NEK1	5	-0.30302	0.66432	-0.094958	0.10102	1	D14up
HOXD10	6	0.058896	0.61226	-0.011897	-0.050197	1	D14up
MGLL	5	0.078009	0.57043	-0.042569	0.56242	1	D14up
hsa-mir-543	1	-0.081057	0.74915	-0.035997	0.27553	1	D14up
CXCL16	6	0.11406	0.61155	0.082724	-0.61217	1	D14up
CETN1	6	-0.066549	0.75172	-0.21636	-0.46897	1	D14up
AIF1L	5	0.062919	0.91999	-0.098654	0.13949	1	D14up
FAM131C	6	0.011308	1.0319	0.19217	0.78677	1	D14up
GNB5	5	0.16867	0.58165	0.096036	0.012981	1	D14up
TMEM151A	5	-0.096939	0.73805	0.13579	0.16039	1	D14up
hsa-mir-4446	4	0.32582	0.72848	0.58024	0.21849	1	D14up
TMEM215	6	0.12913	0.64562	0.10365	0.4137	1	D14up
hsa-mir-1294	4	0.026829	0.70599	0.0048954	0.07599	1	D14up
RPS29	6	-0.32114	0.59313	0.075192	-0.62972	1	D14up
BRCA2	6	-0.23907	0.53561	-0.21431	0.43335	1	D14up
hsa-mir-6735	4	0.28263	0.65535	0.57333	-0.2958	1	D14up
hsa-mir-6780a	4	0.098164	0.83348	-0.087909	-0.51389	1	D14up
OR6C68	6	-0.14284	0.54578	-0.27299	0.037326	1	D14up
hsa-mir-323b	4	0.19148	0.69932	0.42215	0.22385	1	D14up
ARHGAP19	5	-0.14834	0.57401	-0.17012	-0.3557	1	D14up
SEC61A2	6	-0.10737	0.64495	-0.12852	0.11487	1	D14up
GAREM	6	-0.26707	1.0485	-0.1409	0.28976	1	D14up
RRH	5	-0.065392	0.60861	0.040377	-0.07015	1	D14up
L3HYPDH	6	0.015535	0.63234	-0.085879	-0.20068	1	D14up
GMIP	6	0.093204	0.56486	0.21868	0.16333	1	D14up
hsa-mir-758	4	-0.22524	0.67369	-0.096242	0.14847	1	D14up
GPR27	6	0.033608	0.56968	0.19978	0.32651	1	D14up
hsa-mir-4510	3	-0.10872	0.66212	-0.0049973	0.17025	1	D14up
ZFPM1	5	0.15572	0.57305	0.088818	0.084592	1	D14up
PSME4	5	-0.059757	0.5341	-0.13042	0.3596	1	D14up
FAM216B	5	-0.020339	0.92746	-0.028024	-0.19121	1	D14up
hsa-mir-8060	3	0.14204	0.66765	-0.015381	-0.37639	1	D14up
hsa-mir-4696	4	0.02447	0.69993	0.19767	0.10359	1	D14up
SYT9	5	0.0046108	0.52956	-0.15912	0.135	1	D14up
TRIM2	5	0.12244	0.55038	0.13962	0.029063	1	D14up
RHPN2	6	-0.049019	0.72659	0.051894	0.10248	1	D14up
CER1	5	0.12779	0.54877	-0.096692	-0.075069	1	D14up
hsa-mir-4525	4	0.07957	0.59691	-0.00080126	0.12716	1	D14up
FGF23	5	0.1122	0.53144	0.032726	-0.19375	1	D14up
DSP	6	0.11531	0.69169	0.044393	-0.22616	1	D14up
hsa-mir-454	4	0.15201	0.61687	0.043828	-0.22961	1	D14up
PCGF5	6	-0.12913	0.65837	-0.10134	0.33654	1	D14up
OR4C15	6	-0.036531	0.58848	-0.057178	0.3836	1	D14up
MRPL37	6	-0.05156	0.51919	0.015004	-0.026605	1	D14up
G3BP2	6	-0.096535	1.0127	-0.052472	-0.046391	1	D14up
OR2T35	5	0.081756	0.51781	-0.12361	-0.23477	1	D14up
SIX1	6	0.065044	0.58823	-0.006933	-0.16883	1	D14up
SLC6A20	5	-0.22056	0.74939	-0.15511	0.098439	1	D14up
NR1I3	6	-0.017567	0.68341	-0.18179	0.48116	1	D14up
hsa-mir-4747	4	-0.12443	0.59477	0.01941	-0.026108	1	D14up
RBP4	6	-0.090573	0.53425	-0.14362	-0.452	1	D14up
FBLN5	4	0.071165	0.60278	-0.062557	-0.41986	1	D14up
hsa-mir-5739	4	-0.013123	0.72754	0.25801	-0.072681	1	D14up
hsa-mir-6715b	4	0.088988	0.58235	0.0098969	0.31543	1	D14up
hsa-mir-3689c	4	0.019882	0.57288	-0.0032647	0.43896	1	D14up
TET3	6	0.30618	0.58384	0.30336	-0.15384	1	D14up
hsa-mir-217	4	-0.14807	0.60214	-0.12362	-0.27577	1	D14up
GSKIP	6	-0.084545	0.5174	0.068768	-0.1775	1	D14up
PTGR1	6	-0.16189	0.55405	-0.00054448	-0.12784	1	D14up
THYN1	6	-0.0046373	0.72764	-0.12271	0.24391	1	D14up
C6orf165	6	-0.059223	0.65659	-0.18569	0.072834	1	D14up
CNIH	6	-0.093338	0.6233	0.12125	0.0050788	1	D14up
VPS11	6	0.02087	0.53717	-0.040424	0.0024207	1	D14up
TNFSF8	6	0.097851	0.52381	-0.041188	-0.22774	1	D14up
SLC26A11	6	0.11304	0.62032	0.044932	0.30407	1	D14up
PTPN14	6	-0.088725	0.68088	-0.0070862	0.40855	1	D14up
SMCR9	6	0.11796	0.83728	0.19596	-0.0062897	1	D14up
RNF145	6	-0.19812	1.1678	-0.23282	0.23435	1	D14up
ZNF771	6	0.038686	0.55978	-0.047789	-0.17934	1	D14up
STRA13	6	-0.054527	0.58058	-0.015475	0.026496	1	D14up
hsa-mir-513a-2	4	0.018969	0.54151	-0.031515	0.43683	1	D14up
SLC25A30	6	-0.017622	0.56497	0.096336	0.46562	1	D14up
NUDT3	5	0.0076986	0.68703	0.029343	-0.54677	1	D14up
EMC8	6	-0.061142	0.64542	-0.029563	0.62815	1	D14up
GIP	6	-0.17376	0.58703	-0.0051411	-0.23465	1	D14up
RPA2	5	0.15428	0.53712	0.077342	-0.33229	1	D14up
CLEC7A	6	-0.063671	0.5725	0.074512	-0.20824	1	D14up
ASCC1	6	0.065786	0.54928	-0.10413	0.052431	1	D14up
VSIG10L	6	0.15057	0.52067	0.18143	-0.17228	1	D14up
SLC2A6	6	-0.11714	0.78423	0.068734	0.20216	1	D14up
GPN1	6	-0.16242	0.55208	-0.27788	-0.041316	1	D14up
AARS	6	-0.14088	0.66277	-0.16175	0.023637	1	D14up
TMEM194A	6	0.14498	0.56882	-0.16908	0.14262	1	D14up
OR1C1	6	-0.080227	0.66822	-0.027317	0.29542	1	D14up
KRT73	6	0.063043	0.66707	0.0025063	0.22664	1	D14up
NR1D1	6	0.30856	0.51965	0.061485	-0.35088	1	D14up
GABRQ	6	0.047922	0.73217	0.046122	-0.013409	1	D14up
CT47B1	6	0.094326	0.61087	0.19947	-0.18763	1	D14up
CNOT2	6	-0.12003	0.55422	0.022293	0.52519	1	D14up
NPL	6	-0.054835	0.54874	0.0023008	0.0081239	1	D14up
hsa-mir-1271	4	-0.14863	0.66566	-0.16985	0.33701	1	D14up
TRIM63	6	-0.22525	0.60693	-0.13707	0.16985	1	D14up
HCN4	6	-0.099881	0.75619	-0.036347	0.08622	1	D14up
ABHD4	6	-0.10424	0.58569	0.0092666	0.41149	1	D14up
ANKRD45	6	-0.024253	0.82613	0.049764	0.41223	1	D14up
hsa-mir-4689	4	-0.036491	0.58609	0.17005	-0.16328	1	D14up
hsa-mir-6715a	4	0.16295	0.58737	0.0562	0.29549	1	D14up
CACNA2D1	6	0.18207	0.61864	-0.021571	-0.023706	1	D14up
BAZ1A	6	-0.031135	0.51924	-0.2703	-0.0036606	1	D14up
GLUD2	6	-0.031139	0.70218	-0.052206	0.25596	1	D14up
KCTD4	6	-0.064989	0.66306	0.076628	0.21132	1	D14up
SLFN5	6	0.024555	0.59202	0.050969	0.39374	1	D14up
C1orf94	6	0.093914	0.53059	0.069705	0.42514	1	D14up
CD1D	6	0.046967	0.53374	0.14008	0.060441	1	D14up
RHOBTB2	6	-0.070051	0.51829	0.06265	0.38706	1	D14up
hsa-mir-219a-2	4	0.045357	0.55533	0.10258	-0.028365	1	D14up
hsa-mir-455	4	-0.018217	0.5334	0.094489	0.2476	1	D14up
RARG	5	-0.1077	0.99202	0.20891	-0.11016	1	D14up
KRT39	6	0.081455	0.58397	-0.18508	-0.16519	1	D14up
hsa-mir-6882	4	-0.051668	0.63297	-0.0049046	-0.33474	1	D14up
RAB19	6	-0.098881	0.51804	0.15212	-0.30789	1	D14up
OSBPL9	4	-0.26881	0.70356	-0.2926	-0.25141	1	D14up
GK	6	0.032348	0.68614	-0.21824	-0.46155	1	D14up
RASL10A	5	0.093066	0.61034	-0.061933	0.085736	1	D14up
hsa-mir-378i	4	0.18653	0.61286	0.14053	0.36321	1	D14up
DYTN	5	-0.17225	0.85782	-0.31212	0.2871	1	D14up
ARFGAP2	6	-0.09873	0.53319	-0.26643	0.097851	1	D14up
SNX30	6	-0.14629	0.58208	0.17749	-0.098736	1	D14up
FAM83G	6	0.12498	0.56832	0.10948	-0.0012612	1	D14up
LYZL4	6	-0.099887	0.80778	-0.12771	-0.026463	1	D14up
TNC	6	0.20485	0.84291	0.046948	0.16532	1	D14up
SUN2	6	0.050493	0.59821	0.265	0.52237	1	D14up
SYBU	6	0.064135	0.51924	0.11832	-0.000143	1	D14up
ARHGAP33	6	-0.071	0.54664	0.12236	0.09587	1	D14up
DNAJA3	6	-0.095058	0.63188	-0.38774	-0.1007	1	D14up
HYAL2	6	0.065463	0.52946	0.25216	0.49462	1	D14up
MAPK4	6	0.077563	0.53401	0.0553	-0.022168	1	D14up
MAVS	6	0.094405	0.60749	-0.018899	-0.10202	1	D14up
KCNA10	6	0.067722	0.63146	-0.050048	0.64522	1	D14up
LCNL1	6	0.015075	0.6062	0.059045	0.22993	1	D14up
PRRT4	6	-0.0067015	0.53453	0.14176	-0.21681	1	D14up
MPND	6	0.052159	0.59778	0.037234	0.24322	1	D14up
TNIP2	6	-0.14181	0.5475	0.15071	0.060961	1	D14up
SLCO1B3	5	0.065486	0.73412	0.091221	0.18212	1	D14up
CEBPB	6	-0.009629	0.61833	0.10276	-0.14197	1	D14up
TAAR9	6	0.067557	0.53209	-0.20728	-0.2458	1	D14up
hsa-mir-7705	2	-0.14192	1.1562	-0.032378	-0.59249	1	D14up
ZNF615	6	-0.0059281	0.67521	0.010383	-0.090123	1	D14up
LRRC42	6	0.010981	0.5706	-0.049223	-0.22654	1	D14up
ADRA2B	6	0.14466	0.54555	0.15896	-0.085787	1	D14up
DMXL2	6	-0.040931	0.60078	-0.1192	0.3108	1	D14up
hsa-mir-708	4	0.21183	0.56667	0.17446	-0.51817	1	D14up
NKIRAS2	6	0.10053	0.57358	0.017913	-0.046656	1	D14up
SV2C	6	-0.08401	0.59819	0.020604	-0.16436	1	D14up
SLC22A23	6	-0.35246	0.62616	-0.14181	0.35144	1	D14up
CHRNA10	6	0.1372	0.51929	0.030265	0.038407	1	D14up
FAM83E	6	0.086704	0.51812	-0.0031489	0.54659	1	D14up
FURIN	6	-0.0045936	0.68729	-0.0014281	0.16076	1	D14up
ANKRD39	6	0.29692	0.67572	0.1886	-0.14941	1	D14up
hsa-mir-532	4	0.16566	0.60517	0.0054275	0.33537	1	D14up
LRP5L	6	0.055422	0.53169	0.0083089	-0.080479	1	D14up
CNPPD1	6	0.052976	0.55852	0.4032	0.062227	1	D14up
hsa-mir-4330	4	0.079115	0.73456	-0.086794	0.059458	1	D14up
ZDHHC1	6	-0.022874	0.54371	-0.015587	0.28312	1	D14up
DRG2	6	0.20307	0.82336	0.075367	-0.022819	1	D14up
ANKRD53	6	-0.14572	0.5512	-0.20054	0.25925	1	D14up
PHAX	6	-0.17306	0.65825	-0.14263	-0.078298	1	D14up
ZDHHC15	6	-0.10218	0.63426	-0.24912	0.20993	1	D14up
NSUN6	6	-0.029686	0.63584	-0.014408	0.16587	1	D14up
NR3C1	6	0.082975	0.5625	-0.09493	0.18735	1	D14up
KRT8	6	-0.15621	0.63451	0.061127	0.26736	1	D14up
RABAC1	6	0.1005	0.85635	0.21436	-0.15986	1	D14up
C5AR1	6	-0.0063329	0.71997	0.080192	0.18182	1	D14up
GNB2	6	-0.12177	0.88918	0.19383	0.11271	1	D14up
MMP28	6	-0.023235	0.58375	0.21884	0.015293	1	D14up
KIAA0754	6	0.0081141	0.607	-0.13782	-0.37275	1	D14up
VSIG1	6	0.037639	0.58515	-0.16749	0.39271	1	D14up
PGLYRP2	6	-0.12055	0.74008	-0.11705	0.42825	1	D14up
TMEM156	6	-0.030915	0.58788	-0.092772	0.37809	1	D14up
RASSF4	6	0.0063929	0.51786	-0.011664	0.32607	1	D14up
GABRR2	6	-0.066852	0.72693	-0.014401	0.52645	1	D14up
ADIPOQ	6	-0.09984	0.5266	0.036344	-0.12312	1	D14up
CACNG3	6	-0.064859	0.76584	-0.013936	0.11275	1	D14up
KRBA2	6	-0.024324	0.59163	-0.040207	0.4799	1	D14up
HSPBP1	6	0.28094	0.55251	0.12989	0.26364	1	D14up
OR1N1	6	-0.0053236	0.88681	-0.092292	0.45802	1	D14up
SFT2D3	6	-0.026783	0.84181	-0.065229	0.60187	1	D14up
COPS2	6	-0.076138	0.54451	-0.057799	-0.29416	1	D14up
CXCL17	6	-0.036302	0.55506	-0.080939	-0.12872	1	D14up
FAM83B	6	-0.24888	0.52649	-0.13404	0.25502	1	D14up
ZFHX4	6	0.06506	0.62264	0.099045	0.047002	1	D14up
FCGR2A	6	0.15275	0.80927	0.15794	-0.18419	1	D14up
LY86	6	0.088708	0.55514	0.086531	-0.1307	1	D14up
TSPAN17	6	-0.18786	0.85522	-0.21703	-0.43958	1	D14up
IQSEC2	6	0.28908	0.52202	0.094089	-0.043879	1	D14up
TUB	6	-0.020554	0.57258	0.087695	0.36946	1	D14up
ZNF831	6	-0.14472	0.83443	0.095881	0.46661	1	D14up
TAF6L	6	0.23825	0.67437	0.070873	0.22302	1	D14up
hsa-mir-4297	4	-0.096067	0.87873	-0.23778	-0.43823	1	D14up
ZIC5	6	0.10621	0.7031	0.19415	0.51775	1	D14up
TTLL4	6	0.072938	0.6242	0.11752	-0.04546	1	D14up
C1QA	6	-0.10548	0.54081	-0.039966	0.41263	1	D14up
SH3D19	6	0.17108	0.59079	0.11325	0.26593	1	D14up
TFAP2E	4	0.14927	0.6177	-0.074595	-0.19583	1	D14up
LSS	6	-0.092832	0.54474	0.034542	-0.18633	1	D14up
TRIP10	6	0.0051163	0.96694	-0.1574	0.14464	1	D14up
PGAP1	6	-0.12117	0.56367	-0.24718	0.16084	1	D14up
OR9Q1	6	-0.26227	0.62492	-0.16061	0.048965	1	D14up
PYCARD	6	0.24627	0.65772	-0.04464	0.335	1	D14up
SGK223	6	-0.034679	0.67208	0.10494	0.11713	1	D14up
DOC2A	6	0.14467	0.5196	0.052794	0.075359	1	D14up
TRHDE	6	-0.014296	0.55236	0.14916	0.077072	1	D14up
NQO1	6	0.097221	0.87535	0.0040986	0.045031	1	D14up
CMC4	5	-0.035748	0.53853	0.033226	-0.06833	1	D14up
CTU1	5	0.14992	0.70973	0.12699	0.17291	1	D14up
IL12RB2	6	0.13341	0.64483	-0.10178	-0.34836	1	D14up
PCDHB5	5	-0.0041678	0.76363	-0.063039	0.156	1	D14up
CCDC85A	6	0.070208	0.52343	-0.075426	0.45165	1	D14up
hsa-mir-4764	4	-0.16851	0.69029	-0.025639	0.37823	1	D14up
ZNF555	6	0.031517	0.5625	-0.051319	-0.15024	1	D14up
FAM179A	6	0.071845	0.59775	0.070004	0.07797	1	D14up
ASB15	5	-0.24453	0.57432	-0.12195	-0.064955	1	D14up
FAM57A	6	0.0077095	0.58423	-0.11383	0.34306	1	D14up
PPP1R26	5	0.12102	0.5692	0.035361	0.083337	1	D14up
SOST	6	0.15787	0.6814	0.029584	-0.17865	1	D14up
ALG6	6	-0.27532	0.68376	-0.15368	-0.31496	1	D14up
IBA57	6	0.11106	0.59548	-0.13771	-0.1965	1	D14up
SNX29	6	0.17817	0.52341	-0.054059	-0.25657	1	D14up
IFFO2	6	-0.058852	0.6236	0.031652	0.47774	1	D14up
CTSK	6	-0.09803	0.86741	-0.034397	0.095038	1	D14up
TNFRSF4	6	0.0067206	0.6174	0.042307	-0.2843	1	D14up
CREB3L3	6	0.072713	0.56111	0.27969	0.29981	1	D14up
ARRDC5	5	-0.042878	0.71779	-0.017781	0.20414	1	D14up
NKX3-2	6	0.027742	0.53	-0.035413	0.40846	1	D14up
hsa-mir-1270-1	4	0.085379	0.51896	0.037875	-0.025373	1	D14up
GALNT18	6	0.047336	0.55442	-0.040309	0.013171	1	D14up
ZNF446	5	-0.054797	0.80672	-0.090035	0.32906	1	D14up
C9orf96	6	0.068015	0.68707	0.096716	-0.056797	1	D14up
MPZL2	6	-0.058305	0.55212	-0.2997	0.28039	1	D14up
CHKA	6	-0.021723	0.54942	0.098448	0.16231	1	D14up
SLC28A2	6	0.28482	0.59094	0.068838	-0.252	1	D14up
GGT6	6	-0.18482	0.61919	-0.02795	-0.13989	1	D14up
LGI4	6	0.15388	0.748	0.10822	0.22497	1	D14up
hsa-mir-7706	3	0.19317	0.92904	0.51206	-0.58635	1	D14up
GNAL	5	-0.25908	0.55177	-0.12597	0.15188	1	D14up
hsa-mir-577	4	0.14992	0.80832	0.035268	0.11315	1	D14up
SPIN4	6	0.22087	0.52773	0.15917	-0.1251	1	D14up
REXO2	6	0.27937	0.67534	0.22371	-0.23411	1	D14up
hsa-mir-548g	2	0.048434	0.67733	0.20015	0.01028	1	D14up
FBLN1	5	0.17111	0.56269	0.3619	-0.065219	1	D14up
DTNBP1	6	-0.01801	0.57145	-0.0011324	0.010359	1	D14up
PRPS1L1	6	-0.064024	0.65294	0.03366	0.12363	1	D14up
SLC10A7	4	-0.36706	0.54518	0.01002	0.24587	1	D14up
BICD1	6	0.20403	0.77607	0.035089	0.37561	1	D14up
FGFBP1	6	0.017422	0.5356	0.14925	0.14967	1	D14up
MSANTD3-TMEFF1	6	-0.27291	0.66951	-0.16348	0.092143	1	D14up
hsa-mir-500a	4	-0.062459	0.57859	-0.11587	0.38882	1	D14up
TEX14	6	0.061276	0.71023	0.064852	-0.039396	1	D14up
ZNF674	6	-0.16457	0.54277	-0.070418	-0.11948	1	D14up
GALM	5	-0.013592	0.57038	-0.21444	-0.31603	1	D14up
hsa-mir-6831	4	0.052618	1.0513	0.0012413	0.041851	1	D14up
CHRM1	6	0.2124	0.60633	0.11884	-0.3038	1	D14up
NTPCR	6	-0.0019076	0.72369	-0.05438	0.68869	1	D14up
PGM5	6	-0.049083	0.73466	0.089223	0.37769	1	D14up
CDH3	6	-0.19565	0.55627	-0.080871	0.19081	1	D14up
IFNLR1	6	-0.019157	0.75838	0.099757	0.13815	1	D14up
hsa-mir-3129	3	0.041583	0.67053	-0.028678	0.27385	1	D14up
EFEMP1	6	0.11737	0.63089	-0.21774	0.18554	1	D14up
POC1B	6	-0.17413	0.58641	-0.1324	0.14169	1	D14up
EPAS1	6	0.087987	0.5426	0.24778	0.58599	1	D14up
LHX4	5	0.082946	0.65168	0.1153	0.20717	1	D14up
RALGAPA1	6	-0.0041404	0.54624	-0.071319	0.39618	1	D14up
SEC22C	6	0.0012285	0.61412	-0.40693	-0.18449	1	D14up
MAP2K6	6	0.019636	0.60925	-0.1127	0.20588	1	D14up
FAM173A	6	0.25602	0.56656	0.11583	-0.045329	1	D14up
MYH4	6	-0.24184	0.57547	-0.29122	0.40227	1	D14up
DAPK1	6	-0.054992	0.67112	0.1115	0.24301	1	D14up
UNC5A	6	0.23443	0.58469	0.29831	-0.045944	1	D14up
RAB11FIP4	5	0.18557	0.81944	0.14315	0.25068	1	D14up
GOLGA2	6	-0.0038487	0.57086	-0.086429	0.31253	1	D14up
SSTR3	6	0.086948	0.48059	0.036688	0.53714	1	D14up
TMEM119	4	-0.096342	0.51033	0.11736	0.52351	1	D14up
SAE1	6	0.010588	-0.88454	-0.088409	-0.32379	2	D14down
CAMKV	6	-0.068605	-0.63496	-0.16467	-0.09064	2	D14down
UBE2N	6	-0.12371	-0.74431	0.056185	-0.53415	2	D14down
MAD2L1	6	-0.22327	-0.67736	-0.1612	-0.22181	2	D14down
hsa-mir-150	3	0.072891	-0.69878	0.13211	-0.11275	2	D14down
FGL1	6	-0.080632	-0.88982	-0.12952	-0.041947	2	D14down
hsa-mir-558	4	-0.082671	-0.76201	-0.099482	-0.62068	2	D14down
hsa-mir-1322	1	-0.55953	-0.75601	-0.089576	-0.1708	2	D14down
TUBGCP4	5	-0.26414	-0.63354	-0.19054	-0.63182	2	D14down
TTC31	6	0.22996	-0.68812	0.064635	-0.41968	2	D14down
ZNF503	6	0.058125	-0.63241	0.072163	0.012416	2	D14down
TNFRSF1B	6	0.23296	-0.62277	0.27098	-0.12055	2	D14down
OXGR1	6	-0.11982	-0.6728	-0.081766	-0.36462	2	D14down
DHX29	6	-0.12594	-0.64156	-0.13951	-0.30911	2	D14down
RPL23A	6	-0.20144	-0.62154	-0.095447	-0.33888	2	D14down
DEFB134	5	-0.064024	-0.61892	0.024596	-0.096169	2	D14down
CASC5	6	-0.075848	-0.81762	-0.24882	-0.43107	2	D14down
hsa-mir-4530	3	0.43224	-0.73029	0.14582	-0.39245	2	D14down
RPP21	6	0.023654	-0.60385	0.15194	-0.33345	2	D14down
ERCC4	6	-0.3506	-0.66889	-0.097209	-0.39566	2	D14down
hsa-mir-6510	3	0.17391	-0.73345	0.11923	-0.5849	2	D14down
SLC7A2	6	-0.10304	-0.62109	-0.082614	0.32483	2	D14down
EIF3M	6	-0.0035503	-0.94454	-0.13958	-0.51906	2	D14down
SLMO2	5	-0.027915	-0.74173	0.18272	-0.65428	2	D14down
hsa-mir-5695	4	0.024286	-0.65032	0.04885	-0.2653	2	D14down
RPS19BP1	5	0.13396	-0.65112	0.12997	-0.41788	2	D14down
IGSF10	6	-0.080084	-0.64825	0.16627	0.051252	2	D14down
hsa-mir-622	4	-0.040145	-0.65287	0.014685	-0.51713	2	D14down
GNB4	6	-0.25691	-0.78351	-0.26973	-0.12905	2	D14down
RGMA	6	0.46488	-0.6071	0.17973	0.32929	2	D14down
SNRPF	6	-0.2934	-0.7594	-0.31423	-0.54352	2	D14down
ACVR2B	5	0.1211	-0.79333	0.10725	-0.32787	2	D14down
RPL34	5	-0.11796	-0.60684	-0.021677	-0.47708	2	D14down
ATP6V1G2	5	-0.094031	-0.68788	-0.13633	-0.52691	2	D14down
SMIM11	4	-0.11222	-0.60824	-0.18469	-0.29403	2	D14down
IGHMBP2	6	0.012852	-0.69682	0.16771	0.031016	2	D14down
ELOVL4	6	-0.13818	-0.62714	-0.13013	0.050251	2	D14down
CENPH	2	0.014851	-0.60773	-0.33036	-0.54651	2	D14down
hsa-mir-6859-2	4	0.018868	-0.65148	-0.10386	-0.62747	2	D14down
RLTPR	5	0.032956	-0.80939	0.035883	0.0074109	2	D14down
ZNF415	6	-0.23375	-0.62627	-0.086475	-0.30245	2	D14down
ACTL7B	6	0.13694	-0.64316	0.13375	0.21983	2	D14down
BRD7	6	-0.14226	-0.60787	-0.042328	-0.39206	2	D14down
ARID3B	6	0.13056	-0.61156	0.12906	0.16332	2	D14down
DNAJC11	6	-0.12987	-0.66859	0.019338	-0.25875	2	D14down
HAUS3	6	-0.061151	-0.68785	-0.043274	-0.076745	2	D14down
SERPINB13	6	-0.20716	-0.66033	-0.12967	-0.50783	2	D14down
C3orf27	5	0.16471	-0.65343	0.048068	-0.081957	2	D14down
TIMM23	5	0.093138	-0.72108	-0.082715	0.11452	2	D14down
LAMB3	6	-0.15476	-0.62705	-0.057314	-0.3458	2	D14down
RGSL1	6	0.15179	-0.6421	0.091755	-0.4803	2	D14down
NDUFAF4	6	-0.042717	-0.64017	-0.14829	-0.091178	2	D14down
hsa-mir-3123	4	-0.062963	-0.62707	-0.24848	-0.27835	2	D14down
CWC22	6	-0.17784	-0.64698	-0.23774	-0.65487	2	D14down
hsa-mir-1302-5	4	-0.12219	-0.82853	-0.16948	-0.64538	2	D14down
TPBGL	6	0.094875	-0.78006	0.17115	-0.30622	2	D14down
hsa-mir-4323	4	0.48083	-0.69491	0.18066	-0.10147	2	D14down
YIF1B	6	-0.23706	-0.70563	-0.14741	-0.29416	2	D14down
CCNA2	6	0.11808	-0.70906	0.10856	-0.22458	2	D14down
PM20D1	6	0.032177	-0.6191	0.2107	-0.21129	2	D14down
BAHCC1	6	-0.15827	-0.67794	0.013698	-0.39107	2	D14down
RELB	5	-0.033362	-0.70443	0.061646	-0.35921	2	D14down
FLYWCH1	6	0.3071	-0.62604	0.21947	0.096521	2	D14down
KDM6A	6	-0.24032	-0.63128	-0.24976	-0.22652	2	D14down
FBXO17	5	0.12993	-0.61077	0.07241	-0.66604	2	D14down
MICU2	5	-0.022927	-0.62357	0.0010083	-0.12065	2	D14down
TG	6	0.16928	-0.61883	-0.13976	-0.3967	2	D14down
MAGEL2	6	0.27654	-0.64923	0.20363	-0.59397	2	D14down
TMEM87A	6	-0.19372	-0.81559	-0.1989	-0.67764	2	D14down
CDC45	6	-0.032605	-0.60573	-0.322	0.21679	2	D14down
SRSF1	5	0.14221	-0.70083	-0.012442	-0.13549	2	D14down
EIF3J	4	-0.049333	-0.85185	-0.016488	-0.48864	2	D14down
PSIP1	5	0.012942	-0.60648	-0.11595	-0.14641	2	D14down
ERO1L	5	-0.14012	-0.77408	-0.18774	-0.3913	2	D14down
ZFP36	5	0.0089531	-0.60762	-0.18277	-0.3417	2	D14down
PSMB3	6	-0.0096744	-0.66064	-0.07666	-0.502	2	D14down
GAST	4	0.22912	-0.72981	-0.060944	-0.042882	2	D14down
RPL41	4	-0.10957	-0.74545	0.023397	-0.50041	2	D14down
COBL	6	0.13201	-0.85755	0.032605	-0.11228	2	D14down
ATP5H	6	-0.21408	-0.63929	-0.030993	-0.37486	2	D14down
hsa-mir-4693	2	0.1608	-0.66085	0.44935	-0.69486	2	D14down
hsa-mir-6088	3	-0.11817	-0.92539	-0.57749	-0.60595	2	D14down
RCAN3	6	0.17085	-0.60469	0.25813	-0.090728	2	D14down
IARS2	6	-0.17064	-0.61239	-0.022801	-0.30975	2	D14down
WASH1	6	0.044029	-0.77963	-0.082026	-0.26439	2	D14down
TXNDC15	6	-0.090779	-0.7484	-0.089341	-0.10028	2	D14down
HP1BP3	5	-0.22789	-0.63671	-0.11287	-0.49766	2	D14down
MTRNR2L8	4	-0.14053	-0.6572	-0.21879	-0.52783	2	D14down
hsa-mir-1299	4	-0.52179	-0.67208	-0.45651	-0.58477	2	D14down
ZFYVE20	6	-0.044842	-0.66467	-0.064549	0.048883	2	D14down
MELK	6	0.013209	-0.68963	0.038241	-0.14712	2	D14down
TFG	5	0.1262	-0.64402	-0.087858	-0.15294	2	D14down
hsa-mir-566	3	-0.24498	-1.01	-0.049175	-0.63375	2	D14down
MCM10	6	0.12592	-0.63878	0.18999	-0.32045	2	D14down
hsa-mir-3127	4	0.28112	-0.74148	0.10334	-0.062671	2	D14down
MGAT4A	6	0.011974	-0.61424	0.015086	-0.038192	2	D14down
hsa-mir-1205	4	-0.20342	-0.70639	0.04819	-0.43428	2	D14down
RICTOR	6	-0.094498	-0.63796	0.203	-0.3329	2	D14down
RPL38	6	-0.19462	-0.84841	-0.23985	-0.64428	2	D14down
GBP1	4	-0.053553	-0.73256	-0.0080162	0.0015593	2	D14down
hsa-mir-3655	4	-0.19526	-0.87691	-0.45083	-0.67152	2	D14down
SOWAHA	6	-0.048913	-0.71152	0.0013583	-0.61213	2	D14down
TOPBP1	5	-0.24586	-0.69108	-0.20591	-0.16402	2	D14down
PARP10	6	-0.090694	-0.71567	-0.16482	-0.16894	2	D14down
hsa-mir-4419b	4	0.05131	-0.746	0.046867	-0.2517	2	D14down
TRIML1	5	0.17441	-0.62133	-0.074421	-0.097275	2	D14down
OR2G2	6	-0.018167	-0.64048	0.025026	-0.42769	2	D14down
MAGEA8	6	-0.14867	-0.75724	0.065912	-0.45867	2	D14down
DHX37	6	0.04176	-0.62748	-0.0079799	-0.019443	2	D14down
hsa-mir-8086	4	-0.33864	-1.0776	-0.35969	-1.0058	2	D14down
hsa-mir-4531	4	-0.18568	-0.60281	-0.12932	-0.047865	2	D14down
ZNF425	6	0.085398	-0.61646	-0.11406	-0.17244	2	D14down
CTSA	6	-0.10628	-0.66589	-0.011879	-0.27554	2	D14down
EIF1AX	5	0.27677	-0.70286	-0.11863	0.003567	2	D14down
NOP14	6	-0.24572	-0.66445	-0.11947	-0.024909	2	D14down
RAP1GDS1	6	-0.13317	-0.65821	-0.23173	-0.5816	2	D14down
GINS3	6	-0.051242	-0.74529	-0.12587	-0.29116	2	D14down
hsa-mir-1181	3	0.1418	-0.63466	-0.01435	0.08381	2	D14down
MCM3AP	6	-0.0057824	-0.61739	-0.0029912	-0.46428	2	D14down
TMEM154	6	-0.13815	-0.64271	-0.24808	-0.24192	2	D14down
RPL23	6	0.027727	-0.61733	-0.15044	-0.38868	2	D14down
KIFC2	3	0.20839	-0.6969	0.088086	-0.15059	2	D14down
SPATS2	5	-0.24439	-0.67388	-0.26377	-0.13035	2	D14down
KIF4A	6	0.0591	-0.68916	0.027744	-0.39116	2	D14down
ANKS1A	6	-0.0060789	-0.65273	-0.16577	0.41766	2	D14down
hsa-mir-4472-2	4	-0.38877	-0.95581	-0.12195	-0.79717	2	D14down
hsa-mir-4801	3	0.095915	-0.62682	0.05765	-0.1811	2	D14down
OPTN	6	-0.071508	-0.8396	-0.17224	-0.65545	2	D14down
KNCN	6	-0.12215	-0.69989	-0.1585	-0.66397	2	D14down
CEP41	6	0.078593	-0.71992	-0.10037	-0.028857	2	D14down
LOC100288814	6	-0.12112	-0.70906	-0.010718	-0.26586	2	D14down
DZANK1	6	-0.12056	-0.64255	-0.14904	-0.45336	2	D14down
FIBP	6	0.15733	-0.62326	-0.024345	-0.51102	2	D14down
AUNIP	6	-0.057795	-0.73644	-0.10445	0.095909	2	D14down
ADCK3	5	0.11466	-0.60199	0.082197	-0.29571	2	D14down
TMEM143	6	-0.0098595	-0.60541	0.043031	-0.05428	2	D14down
ZNF777	5	0.19602	-0.68956	0.13297	0.21101	2	D14down
DOCK6	6	-0.0036381	-0.64546	0.11978	-0.043914	2	D14down
ING2	6	0.28598	-0.6615	0.34547	-0.17889	2	D14down
PPM1H	6	0.029805	-0.77284	0.17058	-0.030294	2	D14down
RPS3A	6	-0.25357	-0.61069	-0.21775	-0.42733	2	D14down
ATOX1	6	0.030806	-0.60374	-0.16043	-0.069756	2	D14down
SPCS2	6	-0.077851	-0.64701	0.026509	-0.51246	2	D14down
hsa-mir-3185	4	0.32149	-0.68526	0.42842	-0.50249	2	D14down
RIMBP3	6	0.14965	-0.64731	0.069529	0.0032062	2	D14down
SNX15	6	-0.12234	-0.74703	-0.038381	-0.16207	2	D14down
ZNF584	6	0.092727	-0.67098	0.28309	-0.40403	2	D14down
C1orf21	6	-0.2578	-0.83014	-0.14451	-0.22325	2	D14down
KRTAP9-2	4	-0.080178	-0.63263	-0.042353	-0.10079	2	D14down
hsa-mir-4320	4	0.052566	-0.96136	-0.02	-0.3993	2	D14down
RRAS2	5	-0.0034782	-0.68761	0.14681	-0.11821	2	D14down
SETDB2	6	0.041774	-0.6318	-0.070166	-0.29537	2	D14down
AQP2	6	0.16438	-0.73882	0.29295	-0.34003	2	D14down
hsa-mir-527	4	-0.30915	-0.673	-0.056419	0.25948	2	D14down
CRNKL1	6	-0.074776	-0.65856	-0.11397	0.033052	2	D14down
hsa-mir-6732	4	0.064336	-0.65503	0.17891	0.18274	2	D14down
AADACL4	6	-0.22334	-0.61819	-0.12769	0.17991	2	D14down
hsa-mir-1279	2	0.017128	-0.64763	0.58152	-0.63563	2	D14down
hsa-mir-8078	3	-0.048403	-0.92272	-0.22639	-0.70555	2	D14down
RASA2	6	-0.20334	-0.74699	0.063503	-0.38265	2	D14down
COLGALT2	5	-0.10624	-0.60838	-0.2296	-0.30279	2	D14down
RPL12	5	-0.088457	-0.6869	-0.068072	-0.58366	2	D14down
CCT6A	6	-0.1899	-0.73367	-0.15724	-0.12938	2	D14down
GTF3C1	6	-0.0023597	-0.73959	-0.01462	-0.20468	2	D14down
EML2	5	0.14699	-0.67373	-0.043013	-0.40094	2	D14down
hsa-mir-4740	4	0.26293	-0.63303	0.037902	-0.19198	2	D14down
hsa-mir-4536-2	3	-0.17049	-0.75229	-0.30569	-0.51993	2	D14down
SAMD9L	6	-0.11412	-0.61215	0.018545	-0.42567	2	D14down
hsa-mir-3692	4	0.12801	-0.62912	0.13767	-0.12562	2	D14down
POLR2I	5	-0.28748	-0.7163	-0.41898	-0.42479	2	D14down
C6orf211	6	-0.28282	-0.66895	-0.14766	-0.48746	2	D14down
LOC388849	6	0.046696	-0.71572	0.21428	-0.33966	2	D14down
RPL28	6	-0.099037	-0.60566	-0.074667	0.21913	2	D14down
hsa-mir-7641-1	4	-0.38088	-1.0288	-0.32297	-0.94853	2	D14down
TMEM41A	6	0.041146	-0.65617	0.10184	-0.32324	2	D14down
IGSF23	6	0.018175	-0.69296	0.026173	-0.42113	2	D14down
WDR5B	6	0.025336	-0.61334	-0.02681	0.06412	2	D14down
hsa-mir-320a	4	-0.12702	-0.65846	-0.15997	-0.28576	2	D14down
HEXIM2	3	0.053135	-0.62067	-0.13488	0.32944	2	D14down
MBD6	5	-0.34293	-0.65656	0.021529	-0.52408	2	D14down
PFKFB1	6	-0.10013	-0.61229	-0.196	-0.44367	2	D14down
ZNF34	6	-0.19738	-0.78541	-0.1737	-0.03765	2	D14down
CENPC	4	-0.091367	-0.66626	-0.24703	-0.48795	2	D14down
LCORL	6	-0.27221	-0.71645	-0.095648	-0.10551	2	D14down
C12orf60	6	0.010259	-0.67146	-0.20277	0.11084	2	D14down
KRTAP1-1	5	0.20641	-0.62514	0.12054	0.19925	2	D14down
hsa-mir-4536-1	3	-0.21588	-0.85716	-0.33055	-0.61493	2	D14down
FARSB	5	0.08068	-0.62547	-0.0097337	0.31675	2	D14down
CDC20	6	-0.16325	-0.63694	-0.21768	-0.54367	2	D14down
GBA2	6	-0.13011	-0.63917	-0.073287	-0.20658	2	D14down
FAM157A	6	0.28244	-0.70702	0.2103	-0.70771	2	D14down
NAPB	4	-0.16591	-0.64739	-0.23384	-0.11785	2	D14down
ZNF416	6	-0.085581	-0.63748	-0.097835	0.16843	2	D14down
GCM1	5	0.08469	-0.60389	0.12523	-0.17004	2	D14down
CXCR5	6	-0.096797	-0.6353	0.062693	0.16922	2	D14down
TMED10	5	0.020691	-0.65682	-0.071237	-0.50369	2	D14down
COL20A1	6	-0.064185	-0.66622	0.062357	-0.4328	2	D14down
CDC25A	6	-0.21015	-0.60987	-0.22119	-0.57214	2	D14down
SERF2	5	0.071586	-0.65597	0.0046327	-0.7035	2	D14down
hsa-mir-3136	4	-0.31197	-0.67431	-0.31841	-0.41249	2	D14down
SUGT1	4	0.1481	-0.63064	0.18727	-0.28846	2	D14down
PIGW	6	-0.2139	-0.63183	-0.21333	-0.35971	2	D14down
RRM1	6	-0.076146	-0.74109	-0.12809	-0.096331	2	D14down
KDR	5	-0.21813	-0.80751	-0.14658	-0.48333	2	D14down
POLR2D	6	-0.23242	-0.60626	-0.25859	-0.39948	2	D14down
POLE2	5	-0.22635	-0.7477	-0.098423	-0.5809	2	D14down
ZNHIT3	6	-0.12175	-0.66082	0.057157	-0.025155	2	D14down
SPAG17	6	0.032509	-0.6251	-0.050664	-0.084162	2	D14down
SON	6	-0.022524	-0.66797	-0.16919	-0.5063	2	D14down
FAM46A	5	-0.093044	-0.64489	-0.32475	-0.095306	2	D14down
RPL8	5	-0.020482	-0.68528	0.0045362	0.16942	2	D14down
ZNF419	6	-0.11865	-0.62471	-0.08602	0.12469	2	D14down
HTR2B	6	0.14896	-0.67143	0.14096	-0.078141	2	D14down
CLASRP	6	-0.20665	-0.82865	-0.048878	-0.82455	2	D14down
hsa-mir-153-1	4	-0.023044	-0.61307	-0.0072043	0.17852	2	D14down
NEDD8-MDP1	6	-0.11231	-0.67037	0.008872	-0.15281	2	D14down
FANCM	6	-0.3188	-0.65397	-0.27427	0.11779	2	D14down
C16orf80	6	-0.22385	-0.71109	-0.048417	-0.1489	2	D14down
MED6	6	-0.24555	-0.65268	-0.16944	-0.4479	2	D14down
MORC4	5	-0.32897	-0.69137	-0.30988	-0.22021	2	D14down
C22orf26	6	0.025134	-0.67735	0.32289	-0.4682	2	D14down
PLBD1	5	-0.30158	-0.60778	-0.24971	-0.54684	2	D14down
OR51B5	6	-0.036616	-0.73611	-0.090525	-0.19765	2	D14down
hsa-mir-4719	1	0.10068	-0.7418	-0.39749	-0.78596	2	D14down
IREB2	6	-0.13713	-0.60335	-0.19009	-0.48683	2	D14down
hsa-mir-548ae-1	4	0.060527	-0.61371	0.20738	-0.29194	2	D14down
C2orf27A	6	-0.030699	-0.66877	-0.12068	-0.68436	2	D14down
ZBTB41	6	-0.052105	-0.64931	-0.19091	0.036485	2	D14down
DIS3L2	6	-0.055991	-0.61112	0.10124	0.25683	2	D14down
ZNF75A	6	0.09703	-0.68822	0.13763	-0.22461	2	D14down
DMPK	6	-0.065699	-0.65794	-0.11884	-0.45346	2	D14down
CBWD1	6	-0.24473	-0.63283	-0.36348	-0.60143	2	D14down
ZP2	6	0.012731	-0.66983	-0.038523	-0.3122	2	D14down
DAAM2	6	0.046402	-0.64715	-0.019617	-0.10317	2	D14down
hsa-mir-3611	1	0.0032101	-1.1	-0.1703	-0.040335	2	D14down
BCKDHB	6	-0.21421	-0.73586	-0.35003	-0.32024	2	D14down
ELP3	6	0.0051251	-0.65934	-0.020835	-0.20536	2	D14down
TP53TG5	6	-0.094445	-0.61794	0.028894	-0.2902	2	D14down
CAPZB	6	0.11233	-0.83254	0.29016	-0.44902	2	D14down
ZNF358	5	0.053804	-0.6208	0.1013	-0.19163	2	D14down
GRIN1	6	-0.057481	-0.60594	-0.14271	-0.2035	2	D14down
hsa-mir-526b	4	0.0061322	-0.60669	-0.0014877	-0.46104	2	D14down
KLK15	5	-0.35592	-0.62701	0.0075838	-0.33083	2	D14down
hsa-mir-1268b	4	-0.2445	-0.76227	-0.22485	-0.6993	2	D14down
UBE2W	6	-0.17332	-0.60959	-0.032092	0.05502	2	D14down
SMARCB1	6	-0.22872	-0.8671	0.0046669	-0.59563	2	D14down
HS1BP3	6	-0.1214	-0.69686	0.012588	-0.32266	2	D14down
C1orf50	5	-0.19076	-0.66505	-0.19254	0.054868	2	D14down
CDK11A	6	-0.038214	-0.62936	-0.038038	-0.28566	2	D14down
SARS2	6	-0.043095	-0.6387	-0.24367	-0.42195	2	D14down
TRIM71	6	-0.15202	-0.63921	-0.0031788	-0.1675	2	D14down
CCDC129	6	0.037123	-0.78579	-0.082849	-0.29472	2	D14down
EIF3D	5	-0.39161	-0.65328	-0.19056	-0.21152	2	D14down
PHF17	6	-0.21859	-0.6043	-0.092213	-0.070117	2	D14down
RILPL2	6	0.1594	-0.66653	0.020625	-0.4101	2	D14down
SLC36A1	5	-0.546	-0.66392	-0.19007	0.30872	2	D14down
FBF1	6	0.019974	-0.75882	0.066312	0.15348	2	D14down
SCP2D1	6	-0.12204	-0.65433	-0.058843	-0.037357	2	D14down
hsa-mir-3135b	4	-0.36665	-1.2068	-0.089573	-0.82619	2	D14down
TAF3	5	-0.12202	-0.73772	-0.23733	-0.5645	2	D14down
FAM195B	6	-0.0040799	-0.7211	0.10939	-0.39096	2	D14down
IFT172	6	-0.19389	-0.60428	-0.17642	-0.31572	2	D14down
DUT	6	-0.089523	-0.73863	0.09833	-0.42212	2	D14down
SLC5A10	6	-0.045406	-0.61327	-0.11794	-0.45494	2	D14down
DYSF	6	-0.28166	-0.60401	-0.10107	-0.26273	2	D14down
U2AF1	5	0.1178	-0.83183	0.21475	-0.17307	2	D14down
C15orf39	6	0.35905	-0.66718	0.29295	-0.18206	2	D14down
hsa-mir-485	4	-0.051496	-0.70936	-0.53631	0.28692	2	D14down
RAB3GAP2	6	0.1496	-0.66223	0.1853	-0.042694	2	D14down
MRPL48	4	-0.0034207	-0.60948	-0.1569	-0.41737	2	D14down
DLG2	5	-0.03836	-0.72739	-0.091234	-0.15453	2	D14down
PPP1R12A	6	-0.25106	-0.73925	-0.33009	-0.70037	2	D14down
RNF24	6	-0.020298	-0.64766	-0.29236	-0.71894	2	D14down
MDH1B	6	-0.027684	-0.74419	-0.083196	-0.46629	2	D14down
MTPAP	6	0.099365	-0.62126	0.25778	-0.54653	2	D14down
hsa-mir-6719	2	-0.036962	-1.0252	0.15312	-0.74124	2	D14down
DNAJA1	6	-0.059256	-0.6572	0.0089278	-0.44971	2	D14down
PSMG4	6	0.069515	-0.62284	-0.090511	-0.42767	2	D14down
hsa-mir-148a	3	-0.11675	-0.63855	-0.38599	-0.29287	2	D14down
CA11	5	-0.22494	-0.74972	-0.1775	-0.71456	2	D14down
hsa-mir-657	4	0.022241	-0.65527	0.014586	-0.32991	2	D14down
hsa-mir-19a	3	-0.49981	-0.71766	-0.12354	-0.78126	2	D14down
PLEC	6	-0.091034	-0.68567	-0.0083736	-0.38376	2	D14down
hsa-mir-3929	2	-0.28087	-1.0601	-0.48619	-0.99913	2	D14down
TMC8	6	0.1689	-0.60468	0.29149	-0.58718	2	D14down
PSMG1	6	0.023207	-0.66295	-0.13328	-0.095525	2	D14down
EXOC5	4	-0.18851	-0.64148	-0.35136	-0.39408	2	D14down
hsa-mir-328	3	0.15067	-0.61853	0.19524	-0.12011	2	D14down
HINT3	6	-0.34255	-0.63796	-0.14888	-0.094039	2	D14down
DGKE	6	-0.07892	-0.70945	-0.24165	-0.35458	2	D14down
C5orf42	6	-0.039239	-0.69294	0.074561	0.35458	2	D14down
TP53RK	4	-0.06998	-0.68888	0.25392	-0.099457	2	D14down
hsa-mir-6893	3	-0.062096	-0.68911	-0.0018665	-0.50588	2	D14down
DAD1	6	0.012769	-0.84477	0.0084734	-0.4532	2	D14down
ATP1A1	6	-0.086543	-0.64254	-0.068381	-0.16014	2	D14down
TMEM42	6	0.15985	-0.666	0.14674	0.081517	2	D14down
hsa-mir-5703	4	0.088414	-0.64012	0.13917	-0.37773	2	D14down
hsa-mir-761	2	0.34323	-0.68891	0.3061	-0.10089	2	D14down
XKR3	6	-0.11358	-0.60518	-0.10778	-0.31449	2	D14down
hsa-mir-142	3	-0.10835	-0.63898	-0.17898	-0.096722	2	D14down
IARS	6	0.0021575	-0.66485	-0.25563	-0.38958	2	D14down
PRPF19	6	-0.22552	-0.68302	-0.17103	-0.50392	2	D14down
PTEN	5	0.048371	-0.60701	0.12876	-0.22768	2	D14down
CHMP6	6	0.030846	-0.73041	-0.068025	-0.38406	2	D14down
hsa-mir-4479	4	0.11424	-0.63025	0.40539	-0.21973	2	D14down
THAP2	6	0.078134	-0.6939	-0.09384	-0.17312	2	D14down
C4orf48	5	0.12822	-0.71479	0.11584	-0.33633	2	D14down
TCEB2	6	-0.070984	-0.75756	0.019968	-0.50673	2	D14down
KLHL11	6	0.055527	-0.63288	-0.039621	0.063314	2	D14down
C10orf68	6	-0.041409	-0.87761	-0.20502	-0.058964	2	D14down
hsa-mir-192	4	0.032009	-0.85266	0.12392	0.12681	2	D14down
POU5F2	5	0.2217	-0.62047	0.14864	-0.62771	2	D14down
SFR1	6	-0.35886	-0.75263	-0.087099	-0.34423	2	D14down
STT3B	5	-0.089712	-0.71244	-0.15506	-0.51846	2	D14down
hsa-mir-4445	4	0.15429	-0.61105	-0.16428	0.16245	2	D14down
CHUK	5	0.043841	-0.65099	-0.099936	-0.46862	2	D14down
SNRNP35	6	-0.030629	-0.67389	0.10934	-0.50069	2	D14down
C10orf91	6	-0.023748	-0.65521	-0.0043958	0.19901	2	D14down
FAM86B1	6	-0.15082	-0.74753	-0.22013	-0.70156	2	D14down
HIST2H4A	6	-0.13693	-0.60559	-0.03398	-0.27376	2	D14down
hsa-mir-548ab	4	-0.52592	-0.86809	-0.29508	-0.78175	2	D14down
PPP2R1B	6	0.14555	-0.64178	0.11435	-0.36558	2	D14down
POP5	6	-0.066542	-1.0706	-0.20875	-0.84413	2	D14down
SLC25A26	6	-0.029692	-0.70874	-0.036965	-0.29959	2	D14down
UPP2	6	0.16332	-0.88852	0.046494	0.074008	2	D14down
hsa-mir-517b	4	0.10835	-0.6639	-0.30884	-0.39562	2	D14down
F7	6	0.049827	-0.64667	0.098942	-0.18409	2	D14down
EPC2	6	-0.15668	-0.75811	-0.31939	-0.41456	2	D14down
CKAP5	6	-0.0499	-0.78564	-0.11283	-0.50691	2	D14down
KCNT2	5	0.1288	-0.7353	0.017863	-0.43537	2	D14down
BCL2L1	6	0.072868	-0.62353	-0.0095359	-0.2797	2	D14down
RSL1D1	6	-0.25545	-0.61797	0.11353	-0.014099	2	D14down
EFCAB5	3	-0.13935	-0.69118	-0.015291	-0.29943	2	D14down
IGDCC3	5	0.030377	-0.63723	0.03699	0.13825	2	D14down
THAP1	5	-0.081288	-0.77431	-0.025121	-0.17594	2	D14down
hsa-mir-425	4	0.2095	-0.63865	0.10328	-0.33672	2	D14down
OR5T1	6	0.058769	-0.66127	-0.20488	-0.6434	2	D14down
CTTNBP2NL	6	-0.30958	-0.61443	-0.20949	0.083136	2	D14down
GSX2	6	0.021827	-0.6068	-0.012766	-0.17634	2	D14down
FAM156A	6	0.2136	-0.6592	0.075582	-0.27663	2	D14down
EPHB2	4	0.076388	-0.95034	0.18183	-0.21729	2	D14down
hsa-mir-548ax	4	0.041517	-0.69328	0.21404	-0.30285	2	D14down
hsa-mir-1273a	3	-0.71156	-1.1515	-0.64996	-1.0517	2	D14down
SPC24	6	-0.15436	-0.73815	-0.28032	-0.64082	2	D14down
hsa-mir-2052	2	0.058746	-0.71633	-0.073658	-0.23071	2	D14down
NEBL	6	0.0084284	-0.66513	-0.12682	-0.51327	2	D14down
EMC6	6	0.21405	-0.63327	0.26405	-0.4327	2	D14down
hsa-mir-5087	3	-0.24615	-0.63376	-0.058975	-0.65111	2	D14down
SEZ6	6	0.17069	-0.68029	0.018817	-0.22587	2	D14down
HERC2	5	-0.034225	-0.73707	-0.22452	-0.69503	2	D14down
PPP1CA	6	-0.19441	-0.65921	-0.026418	-0.35773	2	D14down
PLK4	6	-0.051183	-0.60742	-0.15135	-0.38478	2	D14down
EDEM3	6	-0.16953	-0.6261	-0.28338	-0.078394	2	D14down
hsa-mir-1273d	4	-0.45301	-0.91376	-0.288	-0.90295	2	D14down
SPDYE5	6	-0.27397	-0.72293	-0.14236	-0.80692	2	D14down
AKAP11	6	-0.31322	-0.62482	-0.072597	-0.4486	2	D14down
hsa-mir-422a	3	0.072715	-0.78571	-0.060941	-0.44232	2	D14down
LYVE1	6	-0.1408	-0.74711	-0.104	-0.10264	2	D14down
hsa-mir-548i-4	3	0.18259	-0.92715	0.34236	-0.24394	2	D14down
SRP9	6	-0.36492	-0.67463	-0.25188	-0.39436	2	D14down
CETN3	6	-0.17205	-0.62082	-0.22741	-0.36654	2	D14down
DDX46	6	-0.018229	-0.61204	-0.075945	-0.33904	2	D14down
SMU1	6	-0.35169	-0.8441	-0.36498	-0.78743	2	D14down
hsa-mir-8085	4	-0.056954	-0.67089	-0.06877	-0.59154	2	D14down
GRP	6	-0.11796	-0.61853	0.17432	-0.28608	2	D14down
PHYHD1	6	-0.0063005	-0.66106	0.037754	-0.10919	2	D14down
SS18L2	5	-0.060814	-0.61701	0.022424	-0.64304	2	D14down
TSR2	5	-0.22021	-0.60953	-0.2846	-0.28245	2	D14down
KRT6C	6	-0.049427	-0.69739	-0.17312	0.070462	2	D14down
RPL39	6	0.037899	-0.6123	0.090721	-0.56586	2	D14down
hsa-mir-552	3	-0.17745	-0.71889	-0.06777	-0.74651	2	D14down
RSPH6A	6	0.02742	-0.8486	0.11733	-0.40956	2	D14down
hsa-mir-4261	4	0.29571	-0.63816	0.20604	-0.42807	2	D14down
GAS8	6	-0.0050788	-0.7059	-0.073103	-0.18116	2	D14down
MED15	6	0.14787	-0.64469	0.33856	-0.32693	2	D14down
DLG1	6	0.062015	-0.60427	-0.014616	-0.16177	2	D14down
GRID2	5	-0.078689	-0.60973	-0.15984	-0.28628	2	D14down
PAPD7	6	-3.3515e-05	-0.80085	-0.00056565	-0.51413	2	D14down
SYNE2	6	-0.006077	-0.63465	-0.099919	-0.094528	2	D14down
NKAP	6	-0.11444	-0.63671	-0.1275	-0.38352	2	D14down
ANKFN1	6	0.1536	-0.625	-0.019994	-0.24058	2	D14down
SAV1	6	-0.015039	-0.81537	-0.020401	-0.051992	2	D14down
ELP5	6	0.027058	-0.68911	-0.031253	-0.35093	2	D14down
TCERG1	5	-0.087686	-0.8863	-0.12547	-0.43329	2	D14down
SNRPG	6	-0.24165	-0.77508	-0.37678	-0.56886	2	D14down
CNTD2	6	0.026811	-0.67315	0.13947	-0.72052	2	D14down
EFCAB7	6	-0.11698	-0.6095	-0.14209	-0.6	2	D14down
hsa-mir-6880	4	0.003474	-0.63566	-0.071	-0.67854	2	D14down
SPANXN1	6	0.025612	-0.70248	-0.086996	-0.59133	2	D14down
UBE2D2	6	-0.29558	-0.61457	-0.32624	-0.29122	2	D14down
hsa-mir-297	1	-0.303	-1.0386	-0.35328	-0.37711	2	D14down
TDRD10	6	-0.088467	-0.80988	-0.017057	0.084217	2	D14down
ZMIZ1	6	0.1238	-0.69271	0.15144	-0.33743	2	D14down
NOSTRIN	3	-0.2141	-0.80383	-0.19613	-0.80406	2	D14down
SLC4A2	6	0.10515	-0.61207	0.22192	-0.25856	2	D14down
hsa-mir-3159	4	0.15602	-0.90256	-0.13127	-0.28009	2	D14down
MAGEB2	6	0.031447	-0.64357	0.16905	-0.24489	2	D14down
HIST2H4B	5	-0.12351	-0.70095	-0.023943	-0.20977	2	D14down
hsa-mir-3974	4	0.37477	-0.65017	0.00035454	-0.15084	2	D14down
ANKRD61	6	0.13103	-0.63593	-0.1711	-0.2432	2	D14down
CRK	6	-0.24763	-0.63326	0.0069758	-0.1763	2	D14down
SF1	6	-0.32078	-0.66484	-0.32001	-0.74233	2	D14down
CCDC144A	6	-0.078629	-0.57644	0.14345	-0.64515	2	D14down
TCL1A	6	-0.063135	0.68928	0.064474	0.74031	3	E14up
hsa-mir-5704	4	0.12288	0.57162	0.14641	0.6555	3	E14up
LRRC3C	6	0.1746	0.56223	0.085544	0.66977	3	E14up
FAM3C	2	0.087159	0.5916	-0.30644	1.1772	3	E14up
PVRL1	6	-0.15364	0.5435	-0.068264	0.64446	3	E14up
PDGFA	6	0.070918	0.51793	0.16283	0.70549	3	E14up
IGFL2	6	0.08046	0.6018	-0.11866	0.9093	3	E14up
OR13C4	6	-0.17527	0.58834	-0.1586	0.96365	3	E14up
TTC26	6	-0.14578	-0.69247	-0.11416	0.64823	3	E14up
TMEM126A	6	0.11227	-0.75695	-0.10947	1.8177	3	E14up
OR5A2	6	0.0075057	0.65339	0.030612	1.0505	3	E14up
hsa-mir-941-1	4	0.41598	0.59991	0.1687	0.72905	3	E14up
KRTAP12-1	6	0.080573	-0.62365	-0.095705	0.53028	3	E14up
IQCE	6	0.090159	0.55264	0.15825	0.75721	3	E14up
NCOA7	6	0.044105	0.11136	-0.13224	0.75838	3	E14up
KCNJ3	6	-0.012869	-0.022989	-0.03231	0.61201	3	E14up
hsa-mir-548s	2	0.026181	0.32246	-0.24962	0.71852	3	E14up
GPCPD1	6	-0.2792	-0.091032	-0.18445	0.60191	3	E14up
MRPL22	6	0.16898	-0.43174	0.052685	0.74172	3	E14up
RBFOX2	6	0.11461	-0.096472	0.078696	1.3054	3	E14up
SLC37A2	6	-0.053996	0.46575	-0.26381	0.73102	3	E14up
hsa-mir-5089	4	-0.05997	0.30959	-0.030377	0.55387	3	E14up
NR1H3	6	-0.11964	0.32002	0.019519	2.0548	3	E14up
ZNF559	6	0.21627	-0.40583	0.022987	0.71248	3	E14up
CPO	6	0.01112	-0.11286	-0.044908	0.61786	3	E14up
hsa-mir-3154	4	0.11559	-0.030372	0.13682	0.52481	3	E14up
SIRT6	6	-0.0075754	0.16227	-0.075571	0.54377	3	E14up
EMP1	6	-0.062624	-0.1459	-0.16536	0.53412	3	E14up
TGIF2	6	0.065051	0.35783	0.044003	0.53214	3	E14up
MCOLN1	6	0.005275	-0.15507	0.21931	0.55537	3	E14up
hsa-mir-4634	3	0.27079	-0.016547	0.30361	0.58336	3	E14up
MSH6	6	-0.030888	0.046916	0.026967	0.55653	3	E14up
RHBDF1	6	0.036843	0.11864	0.25487	0.91798	3	E14up
PPP1R12B	6	0.13707	0.10142	-0.2007	0.55735	3	E14up
DNAJB8	6	0.11466	-0.025945	0.0098431	2.198	3	E14up
TNPO3	6	-0.027237	0.30469	0.029421	0.53515	3	E14up
hsa-mir-92b	3	-0.16009	-0.1068	-0.19389	1.1811	3	E14up
C1QTNF3	6	-0.020038	-0.070818	-0.041621	0.52711	3	E14up
XRN1	6	0.07686	0.17277	-0.040675	4.3082	3	E14up
C2orf71	6	0.16953	0.20171	0.2226	0.61271	3	E14up
PWP2	6	-0.22681	0.33951	-0.020798	0.80496	3	E14up
TMEM225	6	-0.11263	0.18921	-0.12102	0.68969	3	E14up
TRIT1	6	-0.021629	0.41249	0.20976	0.66927	3	E14up
SCGB2A1	6	-0.0028193	-0.1385	-0.0074894	0.58374	3	E14up
hsa-mir-8075	4	0.096451	0.43742	-0.060188	0.73243	3	E14up
CD55	6	-0.16771	-0.16824	-0.17384	0.55494	3	E14up
CMBL	6	0.027803	0.13529	-0.096694	0.94672	3	E14up
MR1	6	0.083527	-0.03293	0.24965	0.70132	3	E14up
CABLES2	5	0.17083	0.14422	0.12823	0.68812	3	E14up
SHISA3	6	0.11892	0.020642	-0.01652	0.69099	3	E14up
P4HA3	6	-0.023298	0.24674	0.032064	1.2118	3	E14up
C10orf67	6	0.22596	0.22342	-0.057987	0.59527	3	E14up
EEF1A2	5	0.016009	0.45582	-0.094221	0.56728	3	E14up
KCTD9	6	-0.0069036	-0.1929	-0.007989	0.63336	3	E14up
hsa-mir-411	4	-0.08407	0.31161	-0.045867	1.0112	3	E14up
RAD23A	6	-0.020202	0.16985	0.12974	0.52247	3	E14up
KAT6B	5	0.020142	0.39719	0.0039011	0.71975	3	E14up
hsa-mir-6165	3	0.057805	0.2243	0.0033895	0.64302	3	E14up
WNT2	6	-0.02776	-0.286	-0.20314	1.0356	3	E14up
C7orf62	5	-0.04019	0.46774	-0.11207	0.73479	3	E14up
TFR2	6	0.16159	-0.0071342	0.087153	1.1287	3	E14up
MECOM	5	0.04608	0.11837	0.077271	0.81292	3	E14up
OSR1	6	-0.21403	0.031114	-0.035035	0.6102	3	E14up
FNDC8	6	0.21459	-0.07867	-0.043659	0.53057	3	E14up
hsa-mir-1261	4	0.11417	0.15592	0.23373	0.55452	3	E14up
KIF1B	6	0.11029	0.45684	0.02933	0.69459	3	E14up
ETS1	6	-0.03196	-0.0004742	-0.10808	1.5345	3	E14up
P2RY13	6	-0.11665	0.18123	0.0011771	0.5627	3	E14up
CLEC18B	6	0.12829	-0.29068	0.093866	2.0825	3	E14up
MIF	6	0.12584	0.37355	0.25465	0.55207	3	E14up
MAP4K5	6	0.17133	0.32975	0.01581	0.56689	3	E14up
SETD7	6	-0.07427	0.23764	-0.025257	3.1907	3	E14up
IMPA2	5	0.12952	0.35853	0.1318	1.4161	3	E14up
UNC13C	6	0.022067	-0.058391	0.065837	0.61701	3	E14up
AEN	5	-0.044373	-0.24917	0.082365	1.582	3	E14up
PPEF1	6	-0.19296	0.032397	-0.10617	3.8219	3	E14up
SUMF1	5	-0.039624	0.13045	-0.051022	0.6353	3	E14up
MTF2	5	-0.10705	-0.24604	-0.2645	0.55576	3	E14up
GGT5	6	-0.16123	-0.37452	0.15288	0.72016	3	E14up
FOXN2	6	-0.17448	0.2947	-0.12317	0.58248	3	E14up
ZNF23	5	-0.28023	0.30209	-0.32092	0.69727	3	E14up
MTCP1	6	-0.20451	0.33133	-0.016035	0.67098	3	E14up
FUT3	6	-0.049324	0.39904	0.015741	0.5975	3	E14up
FUT4	6	-0.012776	-0.33714	-0.018883	0.74854	3	E14up
KRTAP12-3	6	0.13768	-0.052901	0.052247	0.68342	3	E14up
hsa-mir-9-1	4	0.22974	-0.38307	0.39882	0.5512	3	E14up
hsa-mir-5706	4	-0.11321	0.2574	0.055851	1.6602	3	E14up
WFDC1	6	0.12642	0.15337	0.11314	0.63125	3	E14up
SIRPB2	6	0.15955	0.05276	0.025661	0.54617	3	E14up
hsa-mir-4703	1	0.42898	-0.57826	0.46881	0.84335	3	E14up
CCL21	5	0.18126	0.28426	0.18084	0.58905	3	E14up
FNDC9	6	-0.11281	-0.11075	0.018144	0.51886	3	E14up
LRRC72	5	0.15994	-0.0042977	-0.23543	0.65439	3	E14up
ZBTB5	6	0.003385	0.14451	0.10395	1.7784	3	E14up
WDR18	6	-0.080595	0.18979	-0.076254	0.52471	3	E14up
CCDC24	6	0.0065922	0.35917	-0.037125	0.72934	3	E14up
ATXN2	6	-0.11876	-0.044976	-0.030129	1.6762	3	E14up
CD40	6	-0.018643	0.26317	0.062663	0.79138	3	E14up
SCHIP1	6	0.048857	-0.092918	-0.0095834	0.66887	3	E14up
OSBPL10	5	-0.20382	-0.50556	-0.17525	0.53772	3	E14up
TMX1	6	0.049127	0.099775	-0.13121	0.76505	3	E14up
NUFIP2	6	-0.076076	0.23483	0.11293	0.86982	3	E14up
SYT2	6	0.12992	0.058471	0.26687	0.66636	3	E14up
hsa-mir-3132	4	0.4655	0.40474	0.27042	0.53248	3	E14up
UNC79	6	-0.11149	0.28645	-0.19071	0.57733	3	E14up
LRRC8E	6	-0.18108	-0.084619	-0.060978	0.68738	3	E14up
CLN3	6	-0.0089319	0.0040971	0.073421	0.70153	3	E14up
XPOT	5	-0.088276	0.21969	-0.10965	0.57502	3	E14up
PAX8	6	0.053482	0.076693	0.2108	0.61781	3	E14up
SP6	5	0.074661	-0.32507	-0.035244	0.55389	3	E14up
NLRP1	6	0.028971	-0.30845	0.13903	0.54199	3	E14up
PYGM	6	0.12486	0.34665	0.15496	1.6795	3	E14up
MMP7	6	-0.002103	0.27959	-0.049498	0.52363	3	E14up
FRY	6	0.16074	0.038261	0.20292	0.58924	3	E14up
MDGA1	6	-0.11351	-0.17484	0.12546	0.69509	3	E14up
hsa-mir-637	4	-0.094668	-0.3122	0.18321	0.58229	3	E14up
IL7R	6	-0.066854	-0.17706	-0.097383	0.54962	3	E14up
SEC61G	5	-0.16033	0.0045118	-0.24371	0.83513	3	E14up
hsa-mir-625	4	0.01085	0.24353	0.2584	0.52082	3	E14up
PRKAR1B	6	0.019653	0.39903	-0.10465	0.54402	3	E14up
HECA	6	-0.0037987	-0.17746	0.021854	0.57518	3	E14up
hsa-mir-3620	3	0.5034	0.20879	0.22647	0.54669	3	E14up
MMP16	6	0.039469	0.16557	0.13573	0.54275	3	E14up
HP	6	-0.064715	-0.37821	0.0062851	0.9969	3	E14up
hsa-mir-190b	4	-0.21066	-0.014144	0.01111	0.59092	3	E14up
L3MBTL2	6	0.098204	0.2643	-0.012186	0.64635	3	E14up
OR2T4	6	-0.10776	0.063932	-0.15171	0.62761	3	E14up
PARPBP	6	-0.14891	-0.39419	-0.13143	1.0501	3	E14up
hsa-mir-6802	4	0.20063	0.02323	-0.10511	0.53474	3	E14up
EZH1	6	-0.16891	-0.3449	-0.18133	0.90343	3	E14up
hsa-mir-155	4	-0.19138	0.18393	0.082836	0.6743	3	E14up
HNRNPH3	6	-0.050131	0.077825	-0.19952	0.67096	3	E14up
GAMT	6	0.092206	-0.4745	-0.10678	0.65635	3	E14up
OR51S1	6	-0.1998	0.31806	0.047633	0.63515	3	E14up
hsa-mir-376b	4	0.065764	0.24778	0.044757	0.60042	3	E14up
TTPAL	6	0.0099745	-0.12541	0.037883	1.2266	3	E14up
hsa-mir-548h-4	3	-0.040275	0.24104	-0.010125	0.58767	3	E14up
KLHL3	6	0.074766	0.33517	0.036303	0.56479	3	E14up
PTPRCAP	6	-0.13596	-0.22393	0.18311	1.2883	3	E14up
RNFT2	5	-0.037957	-0.016994	0.018295	0.63043	3	E14up
PLEKHB1	6	0.023195	0.14499	0.035484	2.7958	3	E14up
OR8J3	6	0.042621	-0.072613	-0.039867	0.71332	3	E14up
SLC35A2	6	-0.042342	0.16198	0.080575	0.58269	3	E14up
OR4K17	6	-0.015627	-0.19194	0.1467	0.61489	3	E14up
TMUB2	6	-0.031776	-0.45554	-0.18554	1.6689	3	E14up
ZSWIM8	6	-0.013798	-0.098081	0.12599	1.1146	3	E14up
TRPC4	6	0.031692	0.35893	-0.11767	1.1393	3	E14up
DNAJB11	6	-0.092456	0.33307	0.091173	0.69137	3	E14up
ACYP1	5	0.21815	-0.21052	-0.22793	0.65589	3	E14up
hsa-mir-302a	4	0.20989	0.29964	-0.14578	0.64583	3	E14up
GJB6	6	-0.030292	-0.36939	0.034549	0.74485	3	E14up
NCAM1	6	0.082978	0.026592	-0.011092	0.55107	3	E14up
UEVLD	6	0.012711	0.21252	-0.19058	0.62351	3	E14up
HIST1H3G	5	-0.069677	0.40156	-0.028718	0.60557	3	E14up
CCRL1	6	0.0015352	0.41189	-0.095242	0.54961	3	E14up
PARK7	6	-0.0351	-0.10175	-0.072946	0.60167	3	E14up
ITGBL1	5	0.040542	0.2803	0.15563	0.66293	3	E14up
SPATA2L	5	0.090423	0.14661	-0.033628	0.67359	3	E14up
TPM2	6	0.22494	-0.0078854	0.26886	0.57793	3	E14up
ZNF778	6	0.23269	0.0855	0.085317	0.54674	3	E14up
GJB1	6	-0.037868	-0.36898	0.143	0.52508	3	E14up
WDR53	6	0.089888	-0.0080372	0.1015	0.58794	3	E14up
ATP13A2	6	0.042106	0.32798	-0.03762	0.53598	3	E14up
TXNRD3NB	6	0.0083371	0.27522	0.061456	0.51812	3	E14up
hsa-mir-5197	4	-0.048546	-0.17147	-0.019609	0.61002	3	E14up
MDFI	6	0.094769	0.11256	0.052575	0.68376	3	E14up
BCL2L15	6	-0.057654	0.025418	0.064807	1.7061	3	E14up
hsa-mir-3972	4	0.20917	-0.17084	0.1245	0.66971	3	E14up
TMEM164	6	0.043686	0.29026	-0.084137	0.57028	3	E14up
GNG12	6	0.013617	-0.32988	0.079729	0.59756	3	E14up
C9orf40	6	-0.14248	-0.34869	0.045242	0.78259	3	E14up
C7	6	0.16064	-0.015247	0.10638	0.51996	3	E14up
KRTAP20-3	6	0.11546	0.10366	0.15604	0.78414	3	E14up
ATG4D	6	0.41378	0.00074462	0.11133	0.54382	3	E14up
MICALL2	6	0.13405	-0.35915	0.16179	0.82675	3	E14up
CPE	6	0.060352	0.074871	-0.076656	0.61882	3	E14up
hsa-mir-8076	4	0.23452	0.38593	-0.018248	0.55022	3	E14up
NR2C2AP	6	0.1963	-0.24206	-0.034859	0.96158	3	E14up
TESC	6	-0.33861	0.2261	0.064896	0.85456	3	E14up
ARL14	6	-0.25214	-0.04483	-0.11395	0.65458	3	E14up
HIST1H3J	6	-0.19648	-0.21934	-0.0093904	0.58535	3	E14up
USP48	6	-0.049547	0.12306	-0.027322	0.64497	3	E14up
GNL3L	5	0.0046996	0.24025	0.059638	0.60689	3	E14up
CDK18	5	0.12159	0.046361	-0.065529	0.6533	3	E14up
OTX2	6	-0.075708	-0.27114	-0.035102	0.6248	3	E14up
MNX1	6	0.27421	0.10064	0.17463	0.53711	3	E14up
WIPF2	6	-0.11348	-0.43763	-0.081162	0.54797	3	E14up
TOR4A	6	0.014327	0.17224	-0.25931	1.2456	3	E14up
RASAL3	6	0.1475	0.082978	0.095922	0.5366	3	E14up
hsa-mir-367	4	-0.09605	-0.17312	-0.12471	0.54179	3	E14up
CAMK1	6	-0.1353	0.33085	0.016998	0.90154	3	E14up
C15orf27	6	0.044613	0.17358	-0.10875	0.73542	3	E14up
hsa-mir-6757	4	0.042641	-0.51237	0.12803	0.86022	3	E14up
MS4A13	6	0.17905	0.022929	-0.064423	0.5392	3	E14up
FDXACB1	6	-0.018248	0.21334	-0.133	0.52555	3	E14up
KCTD2	6	-0.15436	-0.25356	0.002321	0.61946	3	E14up
ABRA	6	0.11849	0.25935	0.13905	0.65046	3	E14up
PTCHD2	6	-0.1309	-0.32476	-0.11627	0.64606	3	E14up
MKI67IP	6	0.029455	-0.019947	-0.10731	0.70718	3	E14up
GRK7	6	0.013296	-0.32949	-0.10585	0.94913	3	E14up
hsa-mir-32	2	0.16852	0.27331	0.094214	0.53786	3	E14up
FXR1	6	-0.10401	0.32889	-0.072318	0.61305	3	E14up
hsa-mir-3616	4	-0.2569	0.2903	0.11321	0.68867	3	E14up
BTNL9	6	-0.022417	0.15624	-0.009756	0.59539	3	E14up
SDHC	6	0.13516	-0.10828	-0.17409	1.5721	3	E14up
ZNF805	6	-0.066986	0.36293	-0.060823	0.51842	3	E14up
LOC100132146	6	-0.18339	-0.38358	-0.07628	0.52304	3	E14up
hsa-mir-562	4	-0.02574	-0.29506	-0.0010899	1.3425	3	E14up
hsa-mir-3684	4	0.1926	0.060886	0.072631	0.58432	3	E14up
LCE4A	5	0.036131	0.01517	-0.11903	0.59237	3	E14up
WDR83OS	6	0.25007	0.35106	0.27286	0.52402	3	E14up
C4orf51	6	-0.13381	-0.37307	-0.40955	1.024	3	E14up
PRKCDBP	5	0.26425	0.27648	0.25642	0.9164	3	E14up
ANAPC11	5	-0.031328	0.40058	-0.0027514	0.74324	3	E14up
PROC	6	0.007328	0.49108	-0.0027613	0.58002	3	E14up
GRIK5	6	-0.014814	0.033947	-0.10146	0.76145	3	E14up
PPP2R3B	12	4.7254e-07	0.27903	0.023909	0.5401	3	E14up
hsa-mir-3975	4	0.19697	0.29553	0.046036	0.7041	3	E14up
OR5J2	6	-0.087324	0.0063367	0.099313	0.56333	3	E14up
DYNLT3	6	-0.10478	0.28868	0.025949	0.62925	3	E14up
CD300LD	6	0.10308	0.20773	0.069878	0.66685	3	E14up
FZD8	6	0.16047	0.10836	0.20191	0.765	3	E14up
NT5DC2	6	-0.089797	-0.26766	-0.13021	0.52342	3	E14up
hsa-mir-143	4	0.15044	-0.11361	0.38836	0.52573	3	E14up
ATP6V1G3	6	-0.26421	0.08747	-0.28319	0.54806	3	E14up
PHKG2	6	-0.014057	-0.44423	-0.045895	0.52608	3	E14up
ST6GALNAC4	6	-0.38887	0.10562	-0.1376	0.60275	3	E14up
ZDHHC19	6	-0.047815	-0.13201	0.047195	1.3837	3	E14up
ZNF85	6	-0.095488	0.17732	0.049497	0.65678	3	E14up
AKT1	6	0.039477	0.081758	-0.031116	0.59596	3	E14up
MSC	6	-0.006129	0.38152	0.17078	0.56523	3	E14up
RAVER2	6	-0.046442	-0.11625	0.064772	0.78856	3	E14up
ZNF385B	6	0.0012649	0.14652	0.080945	0.60676	3	E14up
hsa-mir-3177	4	0.04882	0.49099	0.064132	0.71119	3	E14up
KLHL33	6	0.01906	0.26967	0.039894	0.60506	3	E14up
KLF2	6	0.065584	0.077959	0.14465	2.3064	3	E14up
PRCP	6	-0.092635	0.12077	0.027053	0.64706	3	E14up
ZNF75D	6	-0.022086	0.095219	-0.13492	0.52159	3	E14up
hsa-mir-4499	2	-0.42311	-0.56197	-0.43332	0.65942	3	E14up
OR52N1	6	-0.061723	0.042363	0.017451	0.82795	3	E14up
KLHL34	6	0.068622	-0.09486	0.11989	0.57715	3	E14up
RPS12	5	-0.29517	0.058726	0.042187	0.55648	3	E14up
KCNJ11	5	-0.033536	0.11779	-0.13675	0.69004	3	E14up
VIL1	6	-0.0491	0.11884	0.04245	1.0833	3	E14up
hsa-mir-8053	4	0.25239	-0.31197	0.075976	0.54887	3	E14up
hsa-mir-6133	4	0.084446	0.48667	0.08296	0.6626	3	E14up
KBTBD7	6	0.058407	0.41856	-0.13094	0.54157	3	E14up
EIF4B	5	-0.052901	0.18388	0.13578	0.53005	3	E14up
MYLIP	6	0.10493	-0.16501	-0.06115	1.9851	3	E14up
KLK3	5	-0.13026	0.16877	0.06615	0.66981	3	E14up
hsa-mir-4722	4	0.2076	-0.22348	0.13286	0.52196	3	E14up
LNP1	5	-0.039245	-0.088724	-0.21302	0.92494	3	E14up
BARHL2	5	0.31236	-0.011925	0.12468	0.64511	3	E14up
SRSF6	5	-0.10792	0.016859	0.071524	0.80105	3	E14up
CCDC179	6	0.11607	-0.046129	0.083458	0.58095	3	E14up
hsa-mir-3713	4	0.25017	-0.12824	0.14487	0.59859	3	E14up
OR7A10	6	-0.11779	0.29196	-0.13357	0.71003	3	E14up
hsa-mir-331	4	0.21172	0.00034582	0.031798	0.55047	3	E14up
RELL1	5	0.028193	0.055995	-0.10133	0.62463	3	E14up
KAT5	6	0.12124	0.089655	0.16702	0.76154	3	E14up
C11orf24	6	0.073601	0.21471	-0.13205	0.59455	3	E14up
SNTA1	6	0.30495	0.20763	0.23733	0.66182	3	E14up
PSKH1	6	0.058262	0.22572	0.029752	0.5845	3	E14up
CLUH	5	-0.042553	0.071095	0.16535	0.53024	3	E14up
SUFU	6	-0.17655	0.14101	-0.010421	1.8943	3	E14up
PRKG2	6	0.068158	0.14596	0.051552	0.66788	3	E14up
AZI1	6	0.0091936	-0.034651	-0.17444	0.5357	3	E14up
KIAA0317	6	0.18119	0.12452	0.01604	0.70707	3	E14up
hsa-mir-4430	4	-0.21002	-0.28528	0.021952	0.58352	3	E14up
SLC39A7	6	-0.36467	0.12125	-0.099247	1.7624	3	E14up
AREL1	6	-0.18719	0.030399	-0.00051411	0.64475	3	E14up
OR4C16	6	-0.16147	0.031209	0.014241	0.60846	3	E14up
FBXW9	6	0.099557	0.16937	0.18052	0.77391	3	E14up
SUV39H1	6	0.138	0.4905	0.1363	0.56181	3	E14up
hsa-mir-8080	4	0.28351	-0.077963	0.1074	0.67831	3	E14up
ALKBH1	6	-0.012089	0.059518	0.14678	0.66815	3	E14up
CDK16	6	-0.16903	-0.099951	-0.23659	0.57732	3	E14up
hsa-mir-370	4	0.15117	0.062801	0.12124	0.52821	3	E14up
UPK2	6	-0.036757	-0.012006	0.26361	0.53131	3	E14up
SYAP1	5	-0.030798	0.28507	0.051943	0.54261	3	E14up
PHF20	6	-0.16295	-0.021742	-0.16574	1.5731	3	E14up
hsa-mir-4268	4	0.047423	0.1607	0.015927	0.56851	3	E14up
KIAA1024	6	-0.086207	-0.054	-0.052363	0.55243	3	E14up
NOC2L	6	0.067261	0.18125	-0.023303	0.60274	3	E14up
SCML2	6	0.076002	0.02572	-0.013614	0.54965	3	E14up
HERC5	6	0.033695	-0.20503	-0.20243	0.64394	3	E14up
SLC15A2	6	0.020094	0.4128	-0.20016	0.63576	3	E14up
GSS	6	0.082852	0.28096	-0.17368	0.64873	3	E14up
RBM14	5	0.049534	-0.17247	0.011765	0.57735	3	E14up
HERC3	6	0.1009	0.22027	0.083295	0.64939	3	E14up
EXOSC3	6	-0.15022	-0.026069	-0.18357	0.8255	3	E14up
AGXT2L2	6	0.077703	-0.084307	-0.072738	0.55511	3	E14up
IRX3	6	0.21954	-0.052271	0.14019	0.71009	3	E14up
TCF23	5	0.035449	-0.16697	-0.011797	0.61756	3	E14up
CDK2	6	-0.026794	0.12405	0.085837	2.7278	3	E14up
FBXL19	6	0.080155	0.19857	0.3142	0.55901	3	E14up
GSK3A	6	0.092195	0.19934	0.16536	0.55074	3	E14up
SCRN3	6	-0.013135	0.062468	-0.08195	0.67281	3	E14up
CACNA1D	6	-0.034489	-0.33292	-0.10195	0.57589	3	E14up
CYP26C1	5	0.0094068	0.077443	-0.042773	0.54639	3	E14up
RHOJ	6	0.08275	0.30475	-0.10811	0.55661	3	E14up
SERP1	6	-0.20222	-0.13598	-0.028964	1.0908	3	E14up
ACSBG1	6	0.026763	0.24698	0.0073063	0.5278	3	E14up
OR2S2	6	0.082321	0.27373	-0.10895	0.57836	3	E14up
RIMKLA	6	-0.1441	0.04584	0.11563	0.90391	3	E14up
BLOC1S6	6	-0.19505	0.26229	-0.087777	1.1869	3	E14up
SNN	6	0.25679	-0.4611	0.23373	0.54307	3	E14up
EXOC8	6	-0.032595	-0.44614	-0.29514	0.77669	3	E14up
SLC2A3	6	0.053967	0.063459	0.19097	0.57826	3	E14up
SOX7	6	0.1351	0.29856	0.12825	0.60624	3	E14up
NAA35	6	0.10886	-0.13512	-0.068093	0.56112	3	E14up
EGFL8	6	0.019221	0.50621	0.26599	0.57248	3	E14up
COL18A1	5	0.073739	0.064599	0.25897	0.7685	3	E14up
PDPK1	6	-0.23567	-0.42502	-0.14725	0.5216	3	E14up
PNMA3	5	0.079072	0.26327	0.12192	0.54123	3	E14up
NLRP9	6	0.11841	0.18809	0.077803	0.6576	3	E14up
CRYM	6	-0.01556	-0.12061	0.19267	0.91197	3	E14up
C1QTNF1	5	-0.19685	0.097914	0.069209	0.56949	3	E14up
TACO1	6	-0.10774	0.3244	-0.11188	0.52015	3	E14up
DOK4	6	0.1943	0.12452	0.029432	0.74531	3	E14up
GDNF	5	0.12627	0.22011	-0.01147	0.67178	3	E14up
ZNF837	6	-0.0094293	-0.1007	0.021446	0.89223	3	E14up
PGBD2	6	-0.12672	0.1421	-0.18746	0.65462	3	E14up
hsa-mir-4417	4	0.37363	-0.39007	0.28153	0.55952	3	E14up
SNX5	6	-0.16143	0.046294	-0.021845	0.72153	3	E14up
CCDC150	6	-0.0018476	-0.42371	-0.086917	0.65239	3	E14up
hsa-mir-509-3	4	-0.12367	-0.22933	-0.057962	0.63329	3	E14up
TMCC2	6	0.10262	-0.040081	0.217	0.69809	3	E14up
DKC1	6	-0.050335	0.057138	-0.14998	0.66314	3	E14up
ANKS4B	6	0.069908	0.35224	0.068931	0.53429	3	E14up
KRBA1	6	0.099575	0.036936	0.14148	0.62504	3	E14up
ADARB2	6	-0.011217	0.42175	0.13003	0.53653	3	E14up
IGSF8	6	0.080339	0.010774	-0.075254	1.2827	3	E14up
GLI3	6	-0.036124	-0.12888	0.032986	0.53465	3	E14up
ZNF561	6	0.2256	-0.34448	0.13479	0.71668	3	E14up
hsa-mir-296	3	0.20262	-0.11094	0.2585	1.0456	3	E14up
hsa-mir-320b-1	4	0.071824	-0.53089	0.052091	0.63588	3	E14up
SPATA19	6	0.013899	0.20327	-0.12853	0.75713	3	E14up
HLA-DQA2	6	0.1444	0.30352	0.15766	0.66543	3	E14up
MANSC1	6	-0.13616	0.16391	-0.019238	0.85346	3	E14up
SLC35C2	6	-0.18227	0.41682	0.18242	0.83551	3	E14up
MRPS34	5	-0.14703	0.068883	0.15848	0.66618	3	E14up
CLEC18A	6	0.23976	-0.44885	0.22525	2.3191	3	E14up
C22orf29	6	0.21661	0.29002	0.034824	0.56951	3	E14up
WBP1L	6	0.082056	0.0043822	0.20045	0.5431	3	E14up
DMRT1	6	-0.087529	-0.37568	0.15475	1.8245	3	E14up
TFDP2	6	0.21907	-0.53097	-0.040323	0.62235	3	E14up
FRMD1	6	0.15108	0.044138	-0.028182	0.54495	3	E14up
hsa-mir-137	4	0.26302	-0.59865	0.34224	3.3908	3	E14up
CLEC18C	6	-0.11568	-0.12863	0.29923	2.269	3	E14up
ADPRHL2	6	0.028235	0.11993	0.025609	2.0343	3	E14up
KPRP	6	0.22404	0.29696	0.14727	0.68124	3	E14up
VPS4B	6	0.20628	-0.037371	0.03674	0.70652	3	E14up
LNX1	6	-0.19226	0.32214	-0.16018	0.5735	3	E14up
COX19	5	-0.097636	-0.031086	-0.059738	0.67528	3	E14up
ZDHHC5	6	0.08082	0.38978	0.024379	0.79925	3	E14up
hsa-mir-5007	4	0.25249	0.0024989	-0.05611	0.5686	3	E14up
TRHR	6	-0.17813	-0.026977	-0.075787	0.593	3	E14up
TUBA1B	5	0.1017	-0.51625	-0.0046885	0.94685	3	E14up
IKZF2	6	0.050038	-0.048645	0.05359	0.76108	3	E14up
LOC100289561	6	0.21998	0.12532	0.26692	0.77502	3	E14up
TLL1	6	-0.016609	0.0096732	0.019971	0.59637	3	E14up
SNPH	6	0.074152	-0.56597	-0.052131	0.59264	3	E14up
GTPBP10	6	-0.097791	-0.35172	0.020312	0.65404	3	E14up
DNAAF2	6	0.099673	0.0605	0.050294	0.62334	3	E14up
LPA	6	0.013795	0.40964	-0.17531	0.52361	3	E14up
RAB33A	6	-0.16696	0.29169	-0.063994	0.72596	3	E14up
PHC1	6	-0.053674	0.30086	0.0022553	0.77388	3	E14up
EPHX4	6	-0.093004	-0.12626	-0.041109	0.60602	3	E14up
SLC45A2	6	0.016874	0.076562	0.10385	0.51881	3	E14up
SLC19A3	6	0.12023	0.12538	-0.0020685	0.53932	3	E14up
COCH	6	0.18927	0.13044	0.30903	0.66048	3	E14up
VAT1	6	0.07321	0.31287	0.1349	0.74458	3	E14up
hsa-mir-5685	4	0.13317	-0.38717	0.14604	0.57704	3	E14up
hsa-mir-3201	4	0.16891	0.072518	0.33255	0.67732	3	E14up
TAF2	6	-0.20532	-0.53821	-0.15364	1.2611	3	E14up
PDZD2	6	-0.13349	0.26067	-0.076608	0.58816	3	E14up
KLHDC1	6	-0.14497	0.32211	-0.10504	1.099	3	E14up
MXD3	6	0.29913	-0.080868	0.29746	0.75758	3	E14up
DPYD	6	0.24194	0.028038	0.2838	1.0573	3	E14up
ZNF19	6	0.15148	-0.29385	0.0242	0.67287	3	E14up
FMNL2	6	-0.10221	0.086852	-0.084003	0.61723	3	E14up
TMEM174	6	-0.0057672	-0.045812	0.10008	0.62573	3	E14up
EIF4E2	6	0.026218	-0.019057	0.076095	0.83071	3	E14up
TEKT1	6	-0.037531	0.3603	0.0085845	1.5871	3	E14up
KRT2	6	-0.078415	0.27545	-0.13575	0.69767	3	E14up
GHRH	6	0.088582	-0.13418	-0.026841	0.57918	3	E14up
PHC3	6	-0.13271	0.46415	-0.094836	0.64734	3	E14up
SOX21	6	-0.14988	0.31049	-0.19408	0.94951	3	E14up
QSOX2	5	0.18463	0.033197	0.18712	0.82534	3	E14up
ATF4	6	0.096151	0.063777	-0.030222	0.57225	3	E14up
hsa-mir-3167	4	-0.1032	-0.057623	0.31494	0.53133	3	E14up
TAF1C	6	0.10726	-0.16875	0.010164	0.69717	3	E14up
OR8B8	6	0.028057	0.20251	-0.067565	0.61703	3	E14up
KLHDC7B	6	0.089146	0.37628	0.025353	0.94915	3	E14up
LOC440335	5	-0.031105	-0.14804	-0.047706	0.55511	3	E14up
TSR3	6	0.00089652	0.23476	0.026755	0.61645	3	E14up
DFNB31	6	0.11942	-0.38072	0.051997	0.62116	3	E14up
hsa-mir-3173	4	-0.66223	-0.80064	-0.39501	-1.0545	4	E14down
ZNF440	6	-0.066669	-0.66803	0.10931	-0.7659	4	E14down
hsa-mir-7106	4	0.02771	-0.6098	0.067286	-0.75824	4	E14down
hsa-mir-1255b-1	1	-0.45378	-0.60465	-0.49134	-0.86353	4	E14down
NUS1	6	-0.083343	-0.67332	-0.29974	-0.9331	4	E14down
hsa-mir-6087	3	-0.13192	-0.66811	-0.11468	-0.88707	4	E14down
hsa-mir-1284	2	0.11846	-0.98999	0.0066156	-1.1806	4	E14down
BUD31	5	-0.81455	-0.77152	-0.55626	-1.0309	4	E14down
hsa-mir-5689	4	-0.44375	-0.76538	-0.18096	-0.91392	4	E14down
COPS5	5	-0.37033	-0.67822	-0.084571	-0.91167	4	E14down
RRP9	6	-0.050674	-0.65946	-0.26489	-0.75741	4	E14down
POLR3F	4	-0.12754	-0.61539	-0.097301	-0.7145	4	E14down
TOMM20	3	-0.082179	-0.96034	-0.18594	-1.1562	4	E14down
GPR35	5	-0.063822	-0.17193	-0.18423	-0.64463	4	E14down
ST3GAL6	6	0.14912	-0.18623	-0.2215	-0.68083	4	E14down
CTNNBL1	6	0.2115	-0.20329	0.12283	-0.68417	4	E14down
IPO7	6	-0.19686	-0.5739	-0.21769	-0.73157	4	E14down
GOLPH3L	6	-0.041885	-0.57423	0.12237	-0.70482	4	E14down
hsa-mir-4712	3	-0.085186	0.12036	0.29118	-0.76986	4	E14down
EIF2S2	6	-0.015345	-0.56892	-0.060314	-0.70506	4	E14down
FAM98A	6	-0.027788	0.11684	-0.1118	-0.68749	4	E14down
NT5M	6	-0.1831	-0.46629	-0.3153	-0.69275	4	E14down
hsa-mir-3118-3	1	-0.060778	-0.41641	0.18429	-0.98191	4	E14down
SPDYE2	6	0.040922	-0.46399	0.13356	-0.63336	4	E14down
hsa-mir-3146	4	-0.10734	-0.1739	0.008323	-0.79089	4	E14down
SGCB	5	-0.077471	-0.36936	0.040568	-0.70154	4	E14down
MTRNR2L2	5	-0.19552	-0.32439	-0.15385	-0.72166	4	E14down
RCN1	6	-0.13038	-0.17097	-0.10199	-0.70512	4	E14down
NLE1	6	-0.099675	-0.36865	0.073669	-0.70736	4	E14down
ORC3	5	-0.11651	-0.22585	-0.27221	-0.79256	4	E14down
WBSCR22	6	0.031118	-0.18986	-0.01364	-0.84669	4	E14down
PCSK5	6	-0.094852	-0.24756	-0.11994	-0.68051	4	E14down
COMTD1	5	0.20174	-0.51877	0.055467	-0.70091	4	E14down
C9orf43	6	-0.25544	-0.48077	-0.18987	-0.97704	4	E14down
WDR74	6	-0.13521	-0.17299	-0.22556	-0.74774	4	E14down
MT1F	6	-0.16267	-0.44331	-0.019256	-0.67972	4	E14down
KCNA7	5	-0.14828	-0.31657	-0.036634	-0.78884	4	E14down
RAG2	5	-0.11263	-0.10327	-0.12318	-0.66346	4	E14down
SNAPC2	6	-0.020404	-0.36802	-0.061117	-0.81354	4	E14down
hsa-mir-3612	4	-0.22627	0.37141	0.058896	-0.80423	4	E14down
PDPN	6	-0.014679	-0.053637	-0.038434	-0.68063	4	E14down
DSTN	5	0.0059351	-0.37259	0.055693	-0.6844	4	E14down
hsa-mir-340	4	-0.010557	-0.047387	-0.081317	-0.70714	4	E14down
KDM6B	6	-0.059204	0.032398	-0.083358	-0.71693	4	E14down
LPHN2	4	-0.1645	0.33603	-0.19525	-0.67593	4	E14down
hsa-mir-1273c	3	-0.21177	0.28764	-0.030717	-0.68459	4	E14down
SYNCRIP	5	0.21104	-0.31211	0.049387	-0.65787	4	E14down
ZNF398	5	-0.10352	-0.38727	-0.087063	-0.78942	4	E14down
PSMD8	6	0.16771	-0.32947	0.06014	-0.87958	4	E14down
DACH2	6	-0.033893	-0.17706	0.034675	-0.64417	4	E14down
DEDD	6	-0.02747	-0.24732	0.19216	-0.73535	4	E14down
FAM221B	6	0.14488	-0.32525	-0.069245	-0.63875	4	E14down
UBE3A	6	0.0066447	0.17823	0.15664	-0.67012	4	E14down
PLCZ1	4	-0.18359	-0.40664	-0.29548	-0.91143	4	E14down
TOP2A	6	-0.28569	-0.42468	-0.21461	-0.66333	4	E14down
hsa-mir-6740	3	0.0047695	-0.27578	0.084748	-0.7243	4	E14down
BCL2L2-PABPN1	6	-0.20162	-0.25666	-0.33012	-0.67486	4	E14down
hsa-mir-4782	4	-0.15998	0.04062	-0.27797	-0.67524	4	E14down
ACTR10	5	-0.015672	-0.04458	-0.22066	-0.74345	4	E14down
TMED5	6	0.031021	-0.53118	-0.0091932	-0.68812	4	E14down
TMEM161B	6	0.018474	-0.48869	0.029383	-0.65532	4	E14down
MAPK10	6	-0.30234	0.17221	-0.06949	-0.66084	4	E14down
LSM6	6	0.06535	0.036343	0.0040646	-0.67573	4	E14down
hsa-mir-3118-2	1	0.058135	-0.16367	-0.081751	-1.2516	4	E14down
hsa-mir-5687	3	-0.079929	-0.48357	-0.22001	-0.64374	4	E14down
DCDC2B	6	-0.056145	-0.0010745	0.018188	-0.66205	4	E14down
XAGE1D	6	-0.039033	-0.4456	-0.20303	-0.64459	4	E14down
WBP4	6	-0.14511	-0.40037	-0.2477	-0.70922	4	E14down
hsa-mir-505	4	0.066832	-0.46827	-0.017759	-0.6555	4	E14down
NUP50	6	0.043084	0.29888	-0.12521	-0.66103	4	E14down
ANG	6	-0.067849	-0.28979	-0.078479	-0.69801	4	E14down
BHMT	6	-0.1406	-0.0036729	-0.09722	-0.66456	4	E14down
DOCK11	5	-0.24413	-0.51082	-0.1451	-0.81568	4	E14down
hsa-mir-1323	4	0.20163	-0.25647	0.20006	-0.77391	4	E14down
GRB2	6	0.004623	-0.23076	-0.018757	-0.68085	4	E14down
SART3	6	-0.23585	-0.49356	-0.24414	-0.68641	4	E14down
BRINP2	6	-0.154	-0.494	-0.10771	-0.85859	4	E14down
hsa-mir-767	4	-0.0055604	-0.55583	-0.087592	-0.66178	4	E14down
RNF130	6	-0.017814	-0.42278	-0.28477	-0.65342	4	E14down
MB21D1	6	-0.16487	0.01552	-0.28474	-0.88031	4	E14down
FOSB	6	0.11503	-0.22552	-0.03285	-0.72621	4	E14down
SLC25A14	6	-0.14534	0.045764	0.029088	-0.65291	4	E14down
EIF4ENIF1	6	-0.26929	-0.19042	-0.085246	-0.79423	4	E14down
hsa-mir-4282	4	0.052161	-0.12263	-0.014196	-0.63894	4	E14down
PRAMEF22	6	0.0073768	0.23669	0.057272	-0.63677	4	E14down
RTFDC1	6	-0.16332	-0.054128	-0.14039	-0.79974	4	E14down
CPSF6	5	-0.39681	-0.29282	-0.51347	-0.66387	4	E14down
ATAD3B	5	0.19819	-0.11567	0.14516	-0.75957	4	E14down
PHACTR1	5	0.044506	-0.38209	-0.14863	-0.73202	4	E14down
KDM5B	5	-0.1892	-0.018943	-0.21174	-0.91185	4	E14down
C12orf40	6	-0.21103	-0.42686	-0.061796	-0.64661	4	E14down
SKA3	6	-0.34527	-0.49154	-0.25561	-0.6785	4	E14down
hsa-mir-200c	4	0.095978	0.33763	0.080101	-0.64734	4	E14down
PRPSAP1	6	-0.067521	-0.22972	-0.11033	-0.64203	4	E14down
hsa-mir-3673	1	0.068538	-0.51376	-0.092501	-0.77732	4	E14down
SUN3	6	-0.21314	-0.41268	-0.21428	-0.63368	4	E14down
PLA2G4C	6	-0.1415	-0.42189	-0.013511	-0.66923	4	E14down
hsa-mir-6791	4	0.50571	-0.49166	0.2534	-0.64344	4	E14down
MTTP	6	-0.03941	0.31287	-0.15644	-0.96429	4	E14down
MGMT	6	0.040131	-0.032979	-0.013369	-0.65367	4	E14down
ASAP3	6	-0.0036409	-0.44487	0.1948	-0.66161	4	E14down
hsa-mir-3665	4	-0.064344	-0.0090607	0.1645	-0.74362	4	E14down
DPAGT1	6	-0.043749	-0.38414	-0.066028	-0.64786	4	E14down
ATP1B3	6	-0.074594	0.19147	-0.063383	-0.64891	4	E14down
hsa-mir-877	4	0.12107	-0.25804	-0.036967	-0.65842	4	E14down
GLTP	6	-0.1809	-0.40515	0.0097297	-0.71707	4	E14down
TPR	5	0.056484	0.092317	0.032018	-0.68879	4	E14down
MLF2	6	-0.041951	0.014737	-0.17907	-0.64591	4	E14down
hsa-mir-141	4	0.14137	-0.45201	-0.164	-0.63654	4	E14down
GPR142	5	-0.069815	-0.058152	-0.03285	-0.65108	4	E14down
CCNB3	6	0.13391	-0.012713	-0.096967	-0.82688	4	E14down
hsa-mir-6891	3	0.17195	-0.4985	0.15041	-0.63646	4	E14down
ATP5I	6	0.1754	-0.42026	0.023566	-0.7099	4	E14down
CNBD2	6	0.15937	-0.068179	0.16542	-0.64337	4	E14down
NUB1	5	-0.10565	0.44772	-0.16143	-0.73744	4	E14down
DCAF13	6	-0.016332	-0.08694	-0.15615	-0.66129	4	E14down
MUS81	5	-0.072466	-0.16601	0.0084754	-0.70837	4	E14down
ZNF608	6	0.13991	0.22864	-0.14279	-0.71092	4	E14down
WDR33	6	-0.16258	-0.36817	-0.18821	-0.74142	4	E14down
HADHB	5	0.03303	-0.50161	-0.012183	-0.7119	4	E14down
hsa-mir-663a	2	0.28639	-0.066459	-0.13848	-0.71986	4	E14down
EVL	6	-0.118	-0.052472	-0.10544	-0.64934	4	E14down
hsa-mir-548i-1	4	0.064654	-0.55446	-0.025794	-0.70255	4	E14down
CRY2	6	0.0044312	-0.10074	-0.11605	-0.64835	4	E14down
CCDC63	6	0.043423	-0.38669	-0.056108	-0.66693	4	E14down
PPCDC	6	-0.30149	0.36132	0.0254	-0.79764	4	E14down
ELOVL5	6	-0.17727	-0.061394	-0.1489	-0.7149	4	E14down
HAPLN2	6	-0.034198	-0.33895	-0.00087158	-0.69997	4	E14down
HCLS1	6	0.096006	-0.10382	0.075645	-0.63735	4	E14down
RALGAPA2	6	-0.039801	-0.36549	-0.060274	-0.65006	4	E14down
SEC23IP	4	-0.11616	0.42976	0.0060338	-0.75895	4	E14down
hsa-mir-3687	3	0.059065	-0.5931	0.058891	-0.76303	4	E14down
FCHO2	5	-0.10508	0.015199	-0.29315	-0.79814	4	E14down
CDX1	6	0.11715	0.054225	0.22553	-0.67494	4	E14down
hsa-mir-5591	2	0.012377	-0.25195	-0.099165	-0.79911	4	E14down
XAGE1A	6	-0.016475	-0.39442	-0.14988	-0.64037	4	E14down
hsa-mir-381	3	0.087718	0.22729	-0.1875	-0.71912	4	E14down
SSX2B	6	0.0098649	-0.25444	-0.057717	-0.68538	4	E14down
ATP5B	6	-0.11267	0.12372	0.049267	-1.0565	4	E14down
COA5	6	-0.14222	0.013659	0.057566	-0.70375	4	E14down
CALML4	6	0.10628	-0.21975	0.34245	-0.6399	4	E14down
hsa-mir-7849	4	-0.10966	-0.25512	-0.17175	-0.65397	4	E14down
PRPF8	6	0.095539	-0.45241	0.0078702	-0.6853	4	E14down
RNF212	6	-0.093523	-0.30563	-0.16926	-0.68243	4	E14down
TBC1D3F	6	-0.026337	-0.4531	-0.12792	-0.69693	4	E14down
CTAGE4	6	-0.15731	0.2815	-0.18093	-0.90139	4	E14down
DPEP2	6	0.16723	-0.25209	0.18278	-0.70389	4	E14down
GNG8	5	-0.23357	-0.25121	-0.26184	-0.65631	4	E14down
VPS26A	6	-0.26822	-0.26909	-0.32563	-0.683	4	E14down
TCP1	6	-0.21956	-0.11959	-0.27066	-0.75507	4	E14down
XPO5	6	-0.19087	-0.5334	-0.14579	-0.67389	4	E14down
EDA	6	-0.097312	-0.32112	-0.087546	-0.74936	4	E14down
ADAMTS5	6	-0.08976	-0.12104	-0.043734	-0.70222	4	E14down
CCDC59	6	-0.039124	-0.33335	-0.11909	-0.73351	4	E14down
RCE1	6	0.1318	-0.082811	0.10321	-0.71162	4	E14down
MT2A	6	-0.023696	-0.31595	-0.062239	-0.65736	4	E14down
PI4K2B	6	-0.22009	-0.20067	-0.16254	-0.71608	4	E14down
DBF4	4	-0.40475	-0.48647	-0.14207	-0.73488	4	E14down
MTRNR2L1	4	-0.12535	-0.35924	0.022567	-0.81357	4	E14down
XAGE1B	6	-0.032445	-0.47378	-0.1607	-0.68774	4	E14down
HNRNPK	6	-0.16379	-0.43989	-0.0087899	-0.79739	4	E14down
RPL37A	6	-0.11213	-0.24347	-0.23244	-0.81108	4	E14down
hsa-mir-4723	4	0.14759	0.14718	0.031098	-0.63478	4	E14down
ARHGAP20	5	0.25796	-0.019291	0.17714	-0.6727	4	E14down
RCN2	6	-0.067726	-0.069644	0.0024785	-0.7159	4	E14down
hsa-mir-3156-1	3	0.10502	-0.39927	0.017456	-0.71534	4	E14down
hsa-mir-4481	4	-0.17941	0.14843	-0.014263	-0.72471	4	E14down
DNTTIP2	6	-0.32007	-0.55627	-0.32008	-0.65027	4	E14down
hsa-mir-5188	3	0.011295	-0.41744	0.0058909	-1.0272	4	E14down
RPS20	5	-0.059796	-0.55781	-0.23433	-0.63392	4	E14down
PSMB1	6	-0.21967	-0.53911	-0.18066	-0.82613	4	E14down
hsa-mir-4797	4	0.31516	0.21823	0.11245	-0.6894	4	E14down
hsa-mir-4503	4	0.039918	-0.25868	-0.1398	-0.7139	4	E14down
PARN	6	-0.17642	-0.3683	0.087225	-0.73891	4	E14down
hsa-mir-544a	4	0.0033471	-0.33703	-0.070892	-0.69705	4	E14down
TRIB1	5	0.075196	-0.28662	0.12958	-0.64377	4	E14down
HPN	6	0.0088316	0.04387	0.075291	-0.69095	4	E14down
CEP290	6	-0.081711	0.040596	-0.12131	-0.94213	4	E14down
RHOU	6	0.052067	-0.35154	-0.036808	-0.76649	4	E14down
HSDL2	6	-0.090651	-0.15766	-0.42996	-0.76938	4	E14down
hsa-mir-548ak	2	0.075376	-0.36776	-0.09819	-0.65768	4	E14down
hsa-mir-7107	3	0.15528	-0.0020149	0.042208	-0.72656	4	E14down
ALG8	6	0.29003	-0.26512	-0.043195	-0.72966	4	E14down
CYTH3	6	-0.2955	-0.5072	-0.017983	-0.86837	4	E14down
VPS29	6	-0.15953	-0.14928	-0.067204	-0.76462	4	E14down
hsa-mir-6776	4	0.38218	-0.10322	0.21688	-0.8084	4	E14down
E2F3	6	-0.011821	-0.21066	-0.12058	-0.64367	4	E14down
PALMD	6	-0.13759	-0.17855	-0.17167	-0.66704	4	E14down
MICU1	6	-0.28483	-0.013606	-0.31645	-1.0544	4	E14down
hsa-mir-619	4	-0.15804	-0.26219	-0.42047	-1.112	4	E14down
CYFIP1	6	0.013997	-0.3148	0.0024851	-0.67509	4	E14down
NUP43	6	-0.16805	-0.15894	-0.30248	-0.86001	4	E14down
XAGE1C	6	0.0015904	-0.45142	-0.16214	-0.67826	4	E14down
C18orf54	6	-0.30432	0.16657	-0.1856	-0.72414	4	E14down
MDM4	6	-0.16822	0.22929	-0.19617	-0.65376	4	E14down
SFPQ	6	-0.29341	-0.033214	-0.17856	-0.76789	4	E14down
hsa-mir-5096	4	-0.33023	-0.53668	-0.21859	-0.77673	4	E14down
GOLGA6L4	6	-0.18539	-0.35944	-0.11414	-0.73731	4	E14down
ARMC10	6	0.11895	-0.11317	0.14493	-0.68054	4	E14down
SSBP3	6	-0.061779	-0.35767	-0.25831	-0.89967	4	E14down
PTPRZ1	6	-0.036034	-0.3257	-0.18437	-0.66747	4	E14down
LOC650293	6	-0.038091	-0.31992	0.017772	-0.66761	4	E14down
C3orf17	6	-0.24731	-0.52316	-0.37343	-0.78666	4	E14down
GOLGA8O	6	0.00095402	-0.53523	-0.16978	-0.77872	4	E14down
PABPN1	6	-0.20157	-0.22027	-0.26162	-0.66086	4	E14down
RPS19	6	0.05771	-0.50072	0.044923	-0.72602	4	E14down
hsa-mir-518f	3	-0.046899	-0.17948	0.25526	-0.69937	4	E14down
hsa-mir-320c-1	4	0.16769	0.12559	-0.13984	-0.66592	4	E14down
CCDC169-SOHLH2	6	-0.0031568	-0.24979	-0.14146	-0.67213	4	E14down
NARS	6	-0.50866	-0.35838	-0.27295	-0.77776	4	E14down
DNAJB5	6	-0.050254	-0.04383	-0.043792	-0.68142	4	E14down
LCT	6	0.0056033	-0.29743	-0.00163	-0.87152	4	E14down
GSPT2	6	-0.036532	0.10538	-0.0049082	-0.69909	4	E14down
UBA52	6	0.090094	-0.22452	0.15511	-0.72605	4	E14down
FAM92A1	6	-0.11725	-0.17679	-0.24083	-0.8088	4	E14down
SNRPA1	6	-0.1955	-0.37495	-0.24317	-0.81477	4	E14down
SLC35D1	6	0.10013	-0.086876	0.028793	-0.70808	4	E14down
hsa-mir-223	4	0.22683	-0.12369	0.18531	-0.64134	4	E14down
LEPREL2	6	0.15053	-0.18266	0.12067	-0.68723	4	E14down
ANAPC5	5	-0.12111	0.16852	-0.1068	-0.63502	4	E14down
KIF22	6	0.11622	-0.33972	-0.15371	-0.67585	4	E14down
hsa-mir-1225	4	0.067674	-0.29373	0.20861	-0.72389	4	E14down
ISCA2	6	-0.080046	-0.54778	-0.10362	-0.71791	4	E14down
PMS1	6	-0.22369	-0.059344	-0.20301	-0.77025	4	E14down
ZFAND2B	6	-0.18538	-0.22039	0.022385	-0.64092	4	E14down
HAUS8	6	0.0027199	-0.26152	0.17354	-0.76108	4	E14down
hsa-mir-1468	4	-0.64995	-0.26519	-0.94659	-0.94806	4	E14down
SMCHD1	6	-0.33	-0.14356	-0.50249	-0.63837	4	E14down
LINS	6	-0.11332	-0.20904	-0.0057	-0.70364	4	E14down
VPS18	6	0.12104	-0.5374	0.010606	-0.66078	4	E14down
EIF3A	6	0.018062	-0.35452	-0.065332	-0.72831	4	E14down
MAPKAP1	5	0.22301	-0.23043	0.080694	-0.72916	4	E14down
hsa-mir-186	3	0.37066	-0.33042	0.38637	-0.63656	4	E14down
PSMA6	6	-0.18997	-0.21428	-0.32639	-1.0318	4	E14down
MYBPH	6	0.031069	0.18261	-0.01901	-0.63598	4	E14down
ZNF573	6	-0.18986	-0.24583	0.023433	-0.77536	4	E14down
MAN1B1	6	0.047878	-0.060656	-0.098761	-0.73779	4	E14down
RAP1B	6	0.015776	-0.1277	-0.11244	-0.6797	4	E14down
hsa-mir-4459	2	-0.12328	0.17737	0.14543	-0.71719	4	E14down
hsa-mir-1255b-2	4	0.0089193	-0.39774	-0.28683	-0.71252	4	E14down
hsa-mir-615	2	0.21764	-0.045387	-0.21273	-0.77043	4	E14down
OR8H3	6	0.029151	0.12883	-0.064242	-0.70695	4	E14down
KLHL36	5	0.15596	-0.27241	0.10686	-0.72827	4	E14down
ARHGAP5	6	-0.034873	-0.014296	-0.30428	-0.66737	4	E14down
VPS72	5	0.054317	-0.37754	0.2005	-0.64454	4	E14down
hsa-mir-450a-1	2	0.4364	-0.30425	0.27466	-0.68807	4	E14down
COL28A1	6	0.020939	-0.0070294	0.23908	-0.67215	4	E14down
SLC30A5	4	0.0032325	-0.4482	0.12359	-0.78545	4	E14down
ACTG1	5	-0.059227	-0.089456	-0.2865	-0.77137	4	E14down
IFNL4	5	0.28793	-0.086965	0.20637	-0.69931	4	E14down
FAM63B	6	-0.30004	-0.47794	-0.20718	-0.76351	4	E14down
ZNF682	5	0.20338	-0.12844	0.11394	-0.74335	4	E14down
C1orf131	6	0.14273	0.1139	0.22302	-0.7074	4	E14down
RASSF6	6	0.00066709	-0.079153	-0.20473	-0.77058	4	E14down
RPS16	6	-0.1301	-0.33606	-0.043329	-0.89395	4	E14down
TMEM116	6	-0.017646	-0.40975	-0.063388	-0.70038	4	E14down
PEX5	6	0.14086	-0.34745	0.026513	-0.6706	4	E14down
ACY1	5	-0.1563	-0.4038	-0.019838	-0.71362	4	E14down
SLC22A2	6	-0.13244	-0.55738	0.18797	-0.63878	4	E14down
hsa-mir-299	4	0.31622	0.20101	0.041406	-0.67549	4	E14down
PSMB6	6	0.20129	0.37794	0.28936	-0.74794	4	E14down
ZNF610	6	-0.22323	-0.51536	-0.20081	-0.70033	4	E14down
hsa-mir-4654	4	0.26342	0.019632	0.16421	-0.63354	4	E14down
ZNF703	6	0.12074	0.12117	0.069119	-0.6435	4	E14down
UTS2	6	-0.04944	-0.09993	-0.045552	-0.64151	4	E14down
DNM2	6	0.076985	-0.22029	-0.016972	-0.74596	4	E14down
hsa-mir-5582	2	0.02222	0.010716	0.17493	-0.8596	4	E14down
hsa-mir-3131	4	0.088282	-0.17268	0.064596	-0.70834	4	E14down
TUBG1	6	-0.11236	0.085305	-0.074989	-0.96974	4	E14down
SLC25A5	5	-0.015514	-0.19329	-0.067702	-0.65885	4	E14down
hsa-mir-6761	4	-0.058268	-0.55639	0.18288	-0.67261	4	E14down
ALG2	6	-0.17116	-0.21438	-0.12913	-0.72195	4	E14down
XAGE1E	6	-0.02385	-0.4916	-0.20232	-0.67039	4	E14down
KIAA1429	6	-0.13518	0.21839	0.048074	-0.66605	4	E14down
YEATS4	6	-0.25552	-0.04799	-0.1939	-0.66487	4	E14down
FAM71D	6	-0.27643	-0.11626	-0.058675	-0.66667	4	E14down
ZNF626	6	-0.084655	-0.093711	-0.061932	-0.68677	4	E14down
PYURF	5	0.11093	-0.49422	-0.053619	-0.65999	4	E14down
CDC23	6	0.041813	-0.23948	0.028391	-0.81069	4	E14down
SRGAP1	5	0.026657	-0.14487	0.042894	-0.79006	4	E14down
DMTN	6	0.19969	-0.37679	0.032515	-0.71457	4	E14down
ST20-MTHFS	6	-0.16104	-0.18239	-0.21893	-0.64173	4	E14down
UBE2J2	6	0.29436	-0.25143	0.051815	-0.7116	4	E14down
TRAPPC8	6	-0.39486	-0.38073	-0.26499	-0.64757	4	E14down
hsa-mir-663b	3	0.057919	-0.099003	-0.071854	-0.70226	4	E14down
hsa-mir-572	2	0.29958	-0.015126	0.2322	-0.78814	4	E14down
THEM4	6	-0.090262	-0.15639	-0.043631	-0.73958	4	E14down
ACAD8	6	-0.18188	-0.065708	-0.090522	-0.68616	4	E14down
NLRC4	6	0.0085833	-0.4988	0.034862	-0.69595	4	E14down
CCDC17	6	0.14687	-0.56898	-0.039993	-0.85906	4	E14down
S100A11	6	0.020597	-0.28473	0.10761	-0.67079	4	E14down
TOR1AIP1	6	0.012954	-0.027339	0.056634	-0.74932	4	E14down
PCNA	6	-0.20297	-0.48651	-0.22227	-0.966	4	E14down
ATP6V0C	6	0.087988	-0.50536	0.049469	-0.78058	4	E14down
hsa-mir-6848	4	0.34013	-0.065025	0.27969	-0.74427	4	E14down
SPATA22	6	-0.10488	-0.21647	-0.24452	-0.75387	4	E14down
MAGEA3	6	-0.16137	-0.45059	0.042703	-0.72547	4	E14down
BCAP29	6	-0.1315	-0.38761	-0.13473	-0.86944	4	E14down
RPF2	5	-0.18587	-0.59091	-0.31522	-0.84577	4	E14down
MRPS9	4	-0.083722	-0.08024	-0.29738	-0.75416	4	E14down
HDX	6	-0.24325	-0.14878	-0.24441	-0.64181	4	E14down
APLN	5	-0.032589	0.090579	-0.040972	-0.76928	4	E14down
hsa-mir-1972-1	4	-0.20722	-0.28959	-0.25434	-0.72676	4	E14down
TUBGCP3	6	-0.23821	0.19268	0.0461	-0.67837	4	E14down
DNAJC16	6	-0.020836	-0.079254	0.020304	-0.74112	4	E14down
LHCGR	6	0.17139	0.10801	0.066132	-0.749	4	E14down
MYOF	6	-0.069042	0.13301	-0.11298	-0.86554	4	E14down
ZSCAN23	5	-0.20154	0.19831	-0.13334	-0.72866	4	E14down
HMMR	6	-0.086459	-0.48899	-0.11092	-0.6563	4	E14down
TSTD1	6	-0.12723	-0.32196	-0.10044	-0.76196	4	E14down
IQCF2	6	-0.013058	-0.035217	-0.081191	-0.69736	4	E14down
COMMD2	6	0.030371	-0.12581	0.048762	-0.67573	4	E14down
PPME1	6	0.10154	-0.34083	0.058928	-0.75156	4	E14down
hsa-mir-1245b	4	-0.061068	-0.17757	0.0023539	-0.66806	4	E14down
hsa-mir-7703	4	0.080412	0.088948	0.085965	-0.72423	4	E14down
SHOX2	5	0.085702	-0.49838	-0.044196	-0.65759	4	E14down
NUP54	6	-0.24194	-0.35853	-0.35804	-0.74798	4	E14down
DDA1	4	0.13722	0.12651	0.13697	-0.76984	4	E14down
NPIPA5	6	-0.21081	-0.49825	-0.22103	-0.84524	4	E14down
H1FX	6	0.026471	-0.065767	-0.034528	-0.6892	4	E14down
PRKAB1	5	-0.015556	0.078543	0.01005	-0.67621	4	E14down
MTR	6	-0.11523	-0.51108	-0.070668	-0.71035	4	E14down
MFSD4	6	0.029219	0.058071	-0.061957	-0.81454	4	E14down
MYLK4	6	-0.10843	-0.20446	0.0027624	-0.64808	4	E14down
MGST2	6	0.19596	-0.34324	0.089866	-0.63932	4	E14down
TMCO6	6	-0.065831	-0.41805	-0.088598	-0.65691	4	E14down
RGS14	6	0.10175	-0.3952	-0.2797	-0.69702	4	E14down
ADA	6	0.10531	-0.28796	0.022512	-0.63637	4	E14down
PROKR1	6	-0.10226	-0.22511	0.06014	-0.65041	4	E14down
ANKRD33	6	0.065103	0.07861	0.1286	-0.70306	4	E14down
NEK7	6	-0.08966	-0.11017	-0.074609	-0.66862	4	E14down
CLPX	5	0.038703	-0.12689	0.044389	-0.80666	4	E14down
hsa-mir-513b	4	0.012727	0.018012	-0.059254	-0.64108	4	E14down
GUCA1B	6	0.043267	0.15842	0.19409	-0.7904	4	E14down
POLD2	6	-0.10813	-0.45872	-0.025703	-0.66604	4	E14down
hsa-mir-1302-4	4	-0.33	0.15924	-0.33421	-0.7057	4	E14down
PRPF4	6	-0.15516	-0.049385	-0.25395	-0.63348	4	E14down
CAMK2D	6	-0.13151	-0.20476	0.034354	-0.64758	4	E14down
POLQ	6	0.12011	0.1981	-0.080974	-0.72757	4	E14down
SNRPD1	6	-0.077511	-0.26365	0.011613	-0.78305	4	E14down
ASB13	6	0.08937	-0.34257	0.023394	-0.64484	4	E14down
KIAA0408	5	-0.012315	0.32661	-0.020423	-0.71855	4	E14down
ATG12	6	-0.12107	-0.58604	-0.0089437	-0.72544	4	E14down
GTF3C4	6	0.053817	-0.52394	0.011885	-0.74491	4	E14down
hsa-mir-636	2	-0.051405	-0.41501	0.14801	-0.64795	4	E14down
DIABLO	5	-0.2084	-0.15511	-0.071603	-0.78395	4	E14down
SPDYE2L	6	-0.034901	-0.21566	-0.020746	-0.64568	4	E14down
BATF	6	0.054887	0.33904	0.1213	-0.6497	4	E14down
C11orf93	6	-0.047819	-0.31202	0.048402	-0.78882	4	E14down
hsa-mir-6127	2	0.15598	-0.58078	-0.17723	-0.70038	4	E14down
PTCD2	6	-0.24227	-0.21069	-0.19542	-0.64561	4	E14down
hsa-mir-1254-1	4	-0.23802	0.17545	-0.16149	-0.71974	4	E14down
BLZF1	6	0.016681	-0.39429	-0.18402	-0.7336	4	E14down
SSX2	5	0.052958	-0.3293	-0.13067	-0.81082	4	E14down
URB1	6	-0.22727	-0.23559	-0.22945	-0.67469	4	E14down
hsa-mir-890	4	0.16662	0.16099	0.11085	-0.79185	4	E14down
CNTN1	6	0.076589	0.23559	-0.19888	-0.82373	4	E14down
DNTTIP1	6	-0.30281	-0.23844	-0.099105	-0.65812	4	E14down
RBPMS	6	0.13219	-0.073263	0.14169	-0.69732	4	E14down
hsa-mir-4683	4	0.24433	-0.0048594	0.37109	-0.67014	4	E14down
CTDP1	6	-0.23501	-0.025242	0.015139	-0.844	4	E14down
NWD1	6	0.049539	0.13147	0.26904	-0.67608	4	E14down
hsa-mir-3193	3	0.02659	-0.34173	0.16926	-0.74799	4	E14down
hsa-mir-4273	4	-0.059728	0.017751	-0.28872	-0.7922	4	E14down
ORC4	5	-0.24209	-0.25839	-0.24738	-0.64936	4	E14down
FXYD1	5	0.028961	-0.02284	-0.019406	-0.71503	4	E14down
ARF6	6	-0.13595	-0.19349	0.13061	-0.76059	4	E14down
DPYS	6	0.21981	-0.24718	0.032635	-0.68274	4	E14down

## Sheet: ST3
Supplementary Table 3. List of 1945 genes with differentially expressed sgRNAs at day 14.
NAME	Gene	data1_H820_D0_nor	data1_H820_D7_nor	data1_H820_D14_nor	data1_H820_E7_nor	data1_H820_E14_nor	data2_H820_D0_nor	data2_H820_D7_nor	data2_H820_D14_nor	data2_H820_E7_nor	data2_H820_E14_nor	logFC	logCPM	LR	PValue	FDR
A1BG-HGLibA_00003	A1BG	23.6824	15.2484	38.5141	24.5909	14.3258	23.8759	16.899	36.0134	24.6412	13.6594	-1.40594	4.64168	21.8985	2.87454e-06	7.54491e-05
A1BG-HGLibB_00003	A1BG	13.8487	15.417	28.0677	18.1288	9.20051	13.6662	15.4681	27.3007	16.6468	11.138	-1.43456	4.24088	16.8334	4.08086e-05	0.000683773
AADACL2-HGLibB_00031	AADACL2	12.1788	8.92516	19.4785	9.94063	3.83113	12.4763	10.7514	18.9138	9.46464	2.99608	-2.44975	3.58749	24.2989	8.24862e-07	2.6501e-05
AADACL2-HGLibB_00032	AADACL2	21.2703	15.417	23.7034	14.7208	12.2269	21.2659	16.6341	23.6773	14.039	9.61468	-1.10923	4.12455	9.64779	0.0018958	0.0148679
AAGAB-HGLibA_00046	AAGAB	18.1625	7.78697	22.4499	9.58655	5.88126	18.6942	8.63154	20.3388	7.71186	3.36378	-2.18121	3.76131	23.4383	1.28982e-06	3.826e-05
AAGAB-HGLibB_00046	AAGAB	15.5186	14.8269	41.2069	12.5077	6.95513	14.8176	12.4473	36.6648	12.4572	14.7099	-1.83463	4.6023	33.6425	6.62284e-09	4.17924e-07
AANAT-HGLibA_00058	AANAT	9.44211	7.28111	23.5642	7.5063	11.69	8.5997	6.24668	23.4737	7.75461	9.19445	-1.16271	4.10006	10.3338	0.00130616	0.0111215
AANAT-HGLibA_00060	AANAT	3.78311	4.45672	25.5606	4.67363	2.02506	3.61	4.02082	25.7536	4.42006	1	-3.97758	3.81568	51.9483	5.69824e-13	9.99753e-11
AASDH-HGLibA_00077	AASDH	11.2511	15.8808	33.7784	18.6157	7.15038	11.3632	16.1571	34.5884	19.6821	4.41435	-2.5388	4.31192	44.6797	2.32048e-11	2.83432e-09
AASDH-HGLibB_00076	AASDH	13.1065	6.77525	34.0569	8.17021	6.71107	13.6662	8.36655	35.5655	8.73788	5.99021	-2.43246	4.35064	43.2692	4.77033e-11	5.39768e-09
ABCC8-HGLibA_00185	ABCC8	27.0685	31.0987	63.0746	43.4901	29.1648	29.3645	27.8694	64.3905	40.9719	34.1455	-1.00757	5.48861	21.9376	2.81658e-06	7.40601e-05
ABCC8-HGLibB_00185	ABCC8	11.9469	16.7239	19.432	12.0651	3.14775	12.6682	16.2631	21.3159	12.4572	5.72757	-2.16843	3.70219	22.1749	2.48902e-06	6.66801e-05
ABCD1-HGLibA_00191	ABCD1	13.5704	9.89473	20.2677	8.70134	4.80738	12.0157	8.79053	22.2116	7.71186	3.46884	-2.32607	3.73026	25.2105	5.14018e-07	1.77344e-05
ABCD1-HGLibB_00192	ABCD1	8.00417	9.00947	11.5392	8.65708	5.34432	8.13911	8.73753	11.2597	9.03714	2.15563	-1.57326	3.11284	8.09541	0.00443776	0.0287799
ABCE1-HGLibB_00202	ABCE1	13.1993	6.85956	27.7891	5.73588	4.75857	12.8985	8.10157	28.2371	5.78808	4.46688	-2.57109	4.0484	37.2563	1.0358e-09	8.19799e-08
ABCE1-HGLibB_00203	ABCE1	16.2144	14.0681	17.5749	15.0749	4.5145	14.4722	14.6732	16.1046	14.8512	10.5602	-1.14751	3.68026	7.28526	0.00695226	0.0405399
ABCF2-HGLibA_00209	ABCF2	7.26201	4.66749	15.7642	5.07197	4.905	7.48661	4.55078	15.2089	5.57433	7.40848	-1.31421	3.53412	8.31572	0.00393035	0.026245
ABCF2-HGLibA_00210	ABCF2	15.2403	11.6652	23.2856	14.765	4.85619	14.4338	10.3804	22.6594	13.8252	2.62838	-2.57917	3.79447	30.7653	2.91202e-08	1.5122e-06
ABCF2-HGLibB_00210	ABCF2	7.03008	10.1898	7.91782	4.85067	2.12269	7.40985	10.1154	9.14265	5.31782	2.94356	-1.70398	2.76658	6.86825	0.00877406	0.0482895
ABHD12-HGLibA_00238	ABHD12	11.2511	12.6348	14.6963	11.1357	5.49076	12.2844	12.5533	15.4939	10.7044	6.25285	-1.34454	3.49556	8.40145	0.00374923	0.0252944
ABHD12-HGLibA_00240	ABHD12	20.3426	19.6326	40.7426	22.909	16.1319	21.7648	18.7539	41.9168	23.7434	15.6029	-1.37498	4.789	23.4517	1.28088e-06	3.8088e-05
ABHD3-HGLibA_00274	ABHD3	14.127	11.4123	18.2249	9.76359	4.70975	13.5126	10.8574	17.8553	9.29364	4.15171	-1.99624	3.57994	17.6763	2.61873e-05	0.000477033
ABHD3-HGLibA_00275	ABHD3	16.0288	16.5131	24.632	14.1011	9.20051	15.9691	15.8921	24.6544	14.9795	15.1827	-1.00872	4.20534	8.58573	0.00338807	0.0233748
ABP1-HGLibA_00320	ABP1	8.60718	7.74482	22.357	7.10796	8.07782	7.90882	7.5716	24.1251	7.62636	10.5077	-1.31179	4.04477	12.3538	0.000440088	0.00470472
ABP1-HGLibA_00321	ABP1	10.7873	12.5927	23.8427	11.8438	8.90763	11.6319	11.9703	24.2065	12.4572	9.87732	-1.34418	4.07924	13.2544	0.000271934	0.00320759
ACACA-HGLibA_00346	ACACA	19.2758	23.3422	42.8319	17.2879	8.66357	19.8841	22.9407	40.9804	17.5445	5.14975	-2.58035	4.57643	55.6622	8.60569e-14	1.83511e-11
ACACA-HGLibB_00347	ACACA	8.65356	9.22025	11.8178	7.19648	7.5897	8.44617	10.4864	14.5168	7.66911	2.89103	-1.30967	3.33953	7.0587	0.00788813	0.0446587
ACAD8-HGLibA_00359	ACAD8	8.79272	8.0399	13.0714	11.5783	2.26913	10.0198	10.1154	12.5218	10.0204	3.73148	-2.04853	3.16081	13.0835	0.000297908	0.00345061
ACAD8-HGLibB_00358	ACAD8	9.39573	11.3702	12.6535	11.8438	1.781	9.6744	12.0763	11.5854	11.4739	4.41435	-1.92662	3.11793	11.4362	0.000720251	0.00696118
ACAD9-HGLibA_00361	ACAD9	21.3167	24.0588	43.1569	30.0792	20.9643	19.0013	23.3646	40.8582	28.3177	13.922	-1.26281	4.84117	20.8903	4.86345e-06	0.000117414
ACAD9-HGLibA_00363	ACAD9	5.87045	5.88999	22.357	5.6031	9.29814	6.56543	5.61072	25.2651	5.91633	7.93377	-1.45415	4.04055	14.809	0.000118966	0.00164128
ACADSB-HGLibB_00373	ACADSB	20.389	20.56	85.8709	14.0126	10.9089	19.5003	22.0927	81.6936	14.1672	7.30342	-3.18504	5.45186	137.914	7.61214e-32	1.08729e-28
ACADSB-HGLibB_00375	ACADSB	12.2252	8.92516	8.3821	8.56856	1.43931	11.4784	8.20756	8.16553	8.09662	1.84046	-2.25142	2.65204	9.70316	0.00183951	0.0145241
ACAN-HGLibA_00379	ACAN	13.2457	9.97904	42.6926	7.63908	5.83244	12.745	10.5394	44.3596	7.11335	10.4026	-2.40569	4.65175	53.2518	2.93411e-13	5.54018e-11
ACAN-HGLibA_00381	ACAN	9.11742	7.91344	15.3928	10.6488	1.29288	9.63602	7.73059	14.0282	10.6617	1.3677	-3.35048	3.17848	26.1302	3.19155e-07	1.18225e-05
ACAT1-HGLibA_00391	ACAT1	26.7438	21.9089	59.9175	17.3321	27.8957	24.797	23.2057	59.8306	15.1505	25.2157	-1.16998	5.35234	26.2963	2.92848e-07	1.0991e-05
ACAT1-HGLibA_00393	ACAT1	15.2403	13.8995	25.1427	20.8287	11.1042	14.1651	14.3552	23.6773	21.6058	12.031	-1.07008	4.17473	9.37254	0.00220261	0.016718
ACO1-HGLibA_00462	ACO1	18.2089	19.5482	36.6569	22.5992	9.05407	18.1953	23.2057	34.9548	22.2471	9.29951	-1.95048	4.46781	33.652	6.59081e-09	4.16335e-07
ACO1-HGLibB_00461	ACO1	8.56079	6.26939	9.54281	6.53257	3.97757	8.02396	6.14069	10.4048	6.38659	1.68287	-1.77366	2.92434	8.45007	0.00365029	0.0247756
ACOT8-HGLibA_00490	ACOT8	6.14876	5.29982	18.9213	9.1882	5.24669	5.9897	5.45173	19.5245	8.69513	6.46297	-1.69483	3.71545	15.0162	0.000106592	0.001499
ACOT8-HGLibB_00492	ACOT8	10.8801	12.8877	18.4106	10.516	2.70844	10.941	11.9173	16.5525	11.6877	6.62055	-1.87899	3.56213	15.7991	7.04352e-05	0.00106682
ACOXL-HGLibB_00506	ACOXL	8.69995	14.7004	15.8106	7.86039	4.80738	9.0219	13.0303	14.1504	8.05387	5.88515	-1.46595	3.45808	9.51175	0.0020416	0.015753
ACOXL-HGLibB_00507	ACOXL	10.0915	11.0751	24.4927	14.3224	4.95382	11.7087	11.4934	22.0895	13.3977	2.73344	-2.56161	3.81406	30.941	2.65993e-08	1.39682e-06
ACP1-HGLibA_00509	ACP1	9.11742	13.2671	25.6534	10.9586	6.85751	8.48455	12.6063	24.1251	10.4479	5.51745	-1.9873	3.98605	24.102	9.13647e-07	2.88797e-05
ACP1-HGLibA_00510	ACP1	6.61261	13.5201	14.9285	7.55056	3.48944	7.17955	11.2814	15.6568	7.66911	7.72365	-1.42841	3.49163	9.33319	0.0022504	0.0169999
ACPP-HGLibB_00523	ACPP	6.659	5.21551	13.9535	2.54912	5.05144	5.72102	4.65678	14.4761	3.18029	4.15171	-1.60198	3.36561	10.3043	0.00132723	0.0112644
ACPP-HGLibB_00525	ACPP	11.0192	6.8174	14.6035	5.86866	3.7335	11.9006	6.08769	13.5804	8.01112	5.72757	-1.55073	3.36599	9.74202	0.00180103	0.014293
ACSL4-HGLibA_00560	ACSL4	10.9728	12.677	16.5999	6.88666	4.17282	10.8259	14.4082	18.9545	8.43863	9.08939	-1.4067	3.68185	10.5677	0.00115078	0.0100509
ACSL4-HGLibB_00560	ACSL4	15.9824	11.1594	26.6284	9.40951	9.49339	15.1247	12.1293	27.0158	8.65238	5.4124	-1.83109	4.11194	23.2234	1.44228e-06	4.2043e-05
ACSM2A-HGLibA_00571	ACSM2A	14.6836	19.8433	44.9676	12.6405	17.2546	14.4722	19.2839	44.156	12.5427	19.4375	-1.27542	4.91771	22.4944	2.10757e-06	5.79049e-05
ACSM2A-HGLibA_00573	ACSM2A	11.7614	12.3819	21.3356	8.7456	6.22294	13.5894	14.8322	19.5245	8.90888	8.77422	-1.43178	3.85039	12.4432	0.000419518	0.00453473
ACTG1-HGLibA_00611	ACTG1	23.5896	18.4101	32.6177	11.2242	7.5897	21.8416	19.3899	29.6621	12.9275	5.25481	-2.25641	4.23081	35.3851	2.70549e-09	1.90752e-07
ACTG1-HGLibB_00610	ACTG1	6.42707	5.04689	7.26782	3.65563	1	6.02808	4.81577	6.12987	3.82155	1	-2.60144	2.4019	9.45673	0.00210376	0.016125
ACTR10-HGLibA_00648	ACTR10	7.40116	4.16163	11.5857	1.84095	4.46569	6.6422	4.65678	11.6262	1.76951	1	-2.03813	3.05043	11.8216	0.000585464	0.00588913
ACTR10-HGLibB_00647	ACTR10	9.44211	9.05162	12.9321	6.22275	7.9802	9.52087	8.10157	13.0104	6.17284	1.26264	-1.46507	3.28608	8.25704	0.00405943	0.026894
ACTRT1-HGLibB_00675	ACTRT1	20.0643	11.4545	22.8213	20.2091	3.63588	22.9163	10.8574	21.438	18.9126	6.56802	-2.09089	3.81854	22.9515	1.66143e-06	4.74069e-05
ACTRT1-HGLibB_00676	ACTRT1	8.46802	12.972	15.3463	6.48831	7.93138	7.2947	13.5602	17.2039	7.0706	5.99021	-1.21153	3.62105	7.68388	0.00557162	0.0343083
ACVR1C-HGLibA_00691	ACVR1C	8.93188	10.1898	11.7249	8.78986	3.58707	9.29058	10.7514	12.8475	8.86613	2.73344	-1.91839	3.13505	11.522	0.000687769	0.006711
ACVR1C-HGLibB_00690	ACVR1C	10.3698	8.92516	56.2961	8.21447	4.27044	10.7875	10.8044	52.4615	9.07989	8.66917	-3.04779	4.87261	86.0868	1.72206e-20	1.1004e-17
ADAM21-HGLibB_00753	ADAM21	9.8132	6.64878	11.1214	5.42606	2.36675	9.36734	6.24668	9.46835	5.10407	2.15563	-2.12737	2.9029	11.1338	0.000847699	0.00790962
ADAM21-HGLibB_00754	ADAM21	9.25657	8.4193	17.9928	8.12595	1.92744	8.75323	7.78359	19.5245	9.03714	4.83458	-2.43006	3.56178	23.5302	1.22966e-06	3.68356e-05
ADAM28-HGLibA_00763	ADAM28	10.5554	8.16637	14.1856	8.83412	6.27176	9.78955	8.36655	14.3947	9.29364	5.25481	-1.29249	3.44178	7.49023	0.00620347	0.0371587
ADAM28-HGLibB_00763	ADAM28	31.5679	28.9488	43.6676	16.9781	19.3535	29.9786	29.3003	37.9676	18.9553	20.9083	-1.0161	4.87483	14.3079	0.000155215	0.00203772
ADAM33-HGLibB_00773	ADAM33	11.3903	9.13594	14.5571	6.75387	4.85619	12.2076	9.10851	15.6568	6.00183	7.40848	-1.2843	3.51121	7.83049	0.00513723	0.0322101
ADAM33-HGLibB_00775	ADAM33	7.44755	3.9087	9.26424	7.59482	2.51319	6.91088	3.54385	9.95691	8.43863	3.52137	-1.63227	2.90914	7.24141	0.0071241	0.0413315
ADAMTS13-HGLibA_00801	ADAMTS13	9.58127	14.3632	12.6999	8.61282	3.19657	9.09867	14.7792	12.7254	9.16539	3.15367	-1.96061	3.16742	12.2649	0.000461557	0.00489544
ADAMTS13-HGLibB_00797	ADAMTS13	29.6661	35.3986	72.5924	24.5909	29.7994	28.2131	35.0239	73.1845	24.8977	30.7311	-1.26539	5.59715	36.1745	1.80413e-09	1.32165e-07
ADAMTS16-HGLibA_00809	ADAMTS16	12.5499	21.5717	22.5427	23.5286	6.56463	12.3995	21.7747	23.433	23.4014	13.6068	-1.17944	4.06593	10.3373	0.00130365	0.0111057
ADAMTS16-HGLibA_00810	ADAMTS16	11.5758	13.0985	10.1928	8.9669	3.29419	10.8643	12.1823	9.3055	8.48138	2.1031	-1.80691	2.89343	8.48394	0.00358295	0.0244261
ADAMTS5-HGLibB_00830	ADAMTS5	9.11742	11.2437	12.7928	13.4372	5.49076	8.25426	12.2883	11.4633	12.6709	3.04861	-1.48013	3.20395	7.85372	0.00507163	0.0318864
ADAMTS5-HGLibB_00831	ADAMTS5	8.97826	15.6278	22.5427	13.7028	8.61476	9.82793	14.7792	22.2116	13.1412	4.99217	-1.70029	3.90588	17.5136	2.85255e-05	0.000510362
ADAMTS5-HGLibB_00832	ADAMTS5	29.6661	16.0494	15.1606	16.2256	7.5897	28.405	17.853	17.4074	15.8345	5.99021	-1.24753	3.61244	8.05206	0.00454519	0.0293093
ADAP2-HGLibB_00864	ADAP2	9.39573	11.6652	26.3963	9.76359	7.9802	11.4784	9.53248	27.0158	10.3624	8.61664	-1.67226	4.13918	20.3569	6.42615e-06	0.000148019
ADAP2-HGLibB_00865	ADAP2	6.79815	7.5762	9.17138	6.84239	1.34169	7.40985	6.56466	8.00267	6.94235	1	-2.74991	2.63579	12.737	0.000358492	0.00399971
ADCY5-HGLibA_00919	ADCY5	5.26744	7.70266	7.17496	8.65708	1.73219	5.68264	7.99558	6.41486	8.09662	1.10506	-2.16523	2.46402	7.65772	0.00565299	0.0346603
ADCY5-HGLibB_00919	ADCY5	10.0451	7.44973	7.77853	9.36525	1.58575	9.17543	7.35961	8.04339	7.24161	1.7354	-2.17089	2.61612	8.87698	0.00288789	0.020643
ADH5-HGLibA_00960	ADH5	11.3439	14.7004	29.0427	12.2422	6.07651	10.8643	14.2492	31.0871	12.2434	7.40848	-2.13704	4.20437	31.9171	1.60891e-08	8.97699e-07
ADH5-HGLibB_00956	ADH5	19.6469	20.6021	18.5035	11.7996	5.88126	19.7689	17.906	19.4431	11.7304	8.66917	-1.36863	3.7724	10.803	0.00101333	0.009116
ADIPOQ-HGLibA_00977	ADIPOQ	8.51441	6.64878	22.2177	9.40951	2.46438	7.52499	6.61766	23.2294	9.37914	5.0447	-2.55897	3.78331	30.165	3.9681e-08	1.97103e-06
ADIPOQ-HGLibA_00978	ADIPOQ	14.962	14.7004	58.2461	13.7913	8.7612	13.7813	13.6662	54.7415	12.1152	15.0776	-2.23375	5.03179	62.9686	2.10033e-15	5.97197e-13
ADNP-HGLibA_01000	ADNP	3.59757	3.99301	6.2464	1.39835	1	3.84029	4.49779	6.65914	1.42751	1	-2.54846	2.37123	8.9138	0.00283024	0.0203367
ADNP-HGLibB_00998	ADNP	10.8337	11.2437	15.5785	7.59482	5.24669	10.4037	8.52554	15.5753	7.36986	6.25285	-1.41916	3.51619	9.4098	0.00215828	0.0164567
ADPRHL1-HGLibA_01029	ADPRHL1	8.88549	8.75654	27.557	13.2159	13.1055	10.442	7.5716	28.2779	13.0985	3.5739	-1.72891	4.18478	22.2983	2.33413e-06	6.32847e-05
ADPRHL1-HGLibB_01026	ADPRHL1	5.22106	5.17336	14.7892	4.62937	4.85619	6.14323	4.81577	15.7382	4.93307	4.72953	-1.64659	3.44197	11.4947	0.000697933	0.00678491
ADRA2B-HGLibA_01049	ADRA2B	6.00961	12.3397	12.2821	9.14394	6.07651	7.10279	14.4082	12.5626	9.9349	2.05057	-1.58368	3.21016	8.88583	0.00287393	0.0205735
ADRA2B-HGLibB_01047	ADRA2B	20.4818	21.9089	56.9925	20.3419	19.4023	22.0335	23.2586	61.2963	23.1021	17.599	-1.67083	5.2049	44.6308	2.37922e-11	2.90023e-09
ADRBK2-HGLibA_01066	ADRBK2	11.3439	13.6044	33.8248	7.99317	11.5923	10.6723	12.4473	31.2906	8.56688	15.5504	-1.25557	4.50119	16.0904	6.03886e-05	0.00094276
ADRBK2-HGLibA_01067	ADRBK2	11.2048	9.34671	45.664	8.92264	26.3337	11.6319	8.84352	50.3037	7.79737	19.5426	-1.06155	5.08093	18.0449	2.15757e-05	0.000406696
ADRM1-HGLibA_01069	ADRM1	9.67404	7.1968	19.5249	20.1206	3.19657	9.06028	5.66372	20.9495	18.485	2.8385	-2.69671	3.62204	28.5681	9.04613e-08	4.02602e-06
ADRM1-HGLibB_01068	ADRM1	8.83911	8.25068	19.6177	13.1717	5.68601	10.6723	8.04857	20.5423	12.4999	3.67896	-2.07219	3.69973	20.6208	5.59836e-06	0.000131879
ADSSL1-HGLibA_01078	ADSSL1	5.45298	4.24594	12.0499	6.79813	3.29419	4.33926	5.18675	13.0511	6.94235	4.04665	-1.74053	3.19139	10.2808	0.00134421	0.0113816
ADSSL1-HGLibA_01079	ADSSL1	28.3209	33.0379	56.9925	33.443	17.3522	29.0191	34.388	56.3293	34.6448	31.309	-1.21621	5.26286	26.4805	2.66217e-07	1.01449e-05
AFM-HGLibA_01121	AFM	18.2553	14.6583	32.8962	19.8107	19.0606	17.3892	16.687	33.4077	19.3828	9.82479	-1.19258	4.54276	15.1011	0.000101906	0.00144488
AFM-HGLibB_01118	AFM	5.59214	9.38887	9.72852	6.00144	2.02506	5.26044	9.00251	11.5447	5.95908	3.46884	-1.90661	2.97326	9.93666	0.00162019	0.0131675
AGAP6-HGLibA_01153	AGAP6	10.8801	10.2741	19.3392	10.9144	5.78363	10.9794	10.0624	18.7917	10.6189	2.62838	-2.14844	3.62293	20.534	5.85813e-06	0.000137029
AGAP6-HGLibA_01154	AGAP6	9.62765	2.98129	12.4214	5.78014	2.90369	7.90882	3.33186	14.1097	5.83083	2.4708	-2.25223	3.17212	15.2986	9.17842e-05	0.00132552
AGBL3-HGLibB_01169	AGBL3	8.93188	9.85257	23.2392	11.7111	5.19788	8.5997	10.5394	22.7816	10.4052	4.36183	-2.23864	3.84412	26.0124	3.39236e-07	1.24681e-05
AGBL3-HGLibB_01171	AGBL3	9.58127	5.67922	17.3892	6.08997	4.41688	10.634	6.03469	16.7153	7.11335	4.04665	-1.97999	3.51376	16.5476	4.74439e-05	0.000775473
AGPAT2-HGLibA_01220	AGPAT2	9.39573	6.60663	26.5356	10.7373	11.0554	9.90469	6.35268	25.6315	11.0037	10.2976	-1.27964	4.20269	13.3173	0.000262973	0.00312345
AGPAT2-HGLibA_01221	AGPAT2	17.0029	19.8855	28.4391	13.2159	17.4498	15.1247	19.9199	29.3364	15.1932	11.0329	-1.01482	4.41216	10.1443	0.00144745	0.0120616
AIF1-HGLibA_01330	AIF1	9.76681	11.2437	7.82496	7.41778	1	9.59764	11.1754	8.0841	6.85685	3.36378	-1.80913	2.67495	6.99005	0.00819643	0.0459605
AIF1-HGLibB_01330	AIF1	18.9047	12.0446	53.3711	15.5617	14.5699	20.6901	12.1293	51.5658	15.3215	12.924	-1.92355	4.98733	48.2032	3.8426e-12	5.64813e-10
AIF1L-HGLibA_01334	AIF1L	14.1734	15.2063	21.6606	12.4635	14.033	13.7813	15.1501	21.8452	10.5334	6.93572	-1.04497	4.03301	8.0474	0.00455691	0.029365
AIF1L-HGLibB_01332	AIF1L	20.5282	21.7403	126.124	19.9878	18.3773	19.3851	22.2517	123.303	20.7081	24.0075	-2.5508	6.08152	161.778	4.62508e-37	8.50811e-34
AIM1-HGLibA_01348	AIM1	10.1379	13.8573	8.10353	9.76359	1.87863	10.5956	13.8782	8.61337	9.25089	2.15563	-1.98642	2.69916	8.32845	0.0039029	0.0260962
AIM1-HGLibB_01348	AIM1	9.95235	10.4006	24.632	11.9324	10.9578	8.71484	9.53248	24.6137	10.8327	10.4551	-1.19291	4.15114	11.2635	0.000790458	0.00748773
AKAP10-HGLibA_01406	AKAP10	12.1788	7.66051	43.9926	13.2159	13.5448	12.2844	8.15457	43.9117	13.355	18.0718	-1.46882	4.8482	27.5428	1.53658e-07	6.33474e-06
AKAP10-HGLibB_01405	AKAP10	17.374	15.7121	31.5034	13.0389	8.85882	16.9287	13.2953	29.3364	13.2695	13.7119	-1.42142	4.3679	18.2192	1.96889e-05	0.000374997
AKAP14-HGLibA_01417	AKAP14	11.1584	12.7613	22.7284	14.7208	8.17545	11.5551	14.2492	23.148	14.894	8.61664	-1.43732	3.9966	14.0262	0.000180285	0.00230334
AKAP14-HGLibA_01419	AKAP14	9.90597	6.48016	13.2571	12.7733	3.14775	9.82793	5.8757	13.3768	12.8847	1.89299	-2.34602	3.16375	16.1492	5.8544e-05	0.000919163
AKAP2-HGLibA_01426	AKAP2	5.59214	4.45672	10.4249	2.9032	2.9525	5.41397	4.76277	9.26478	3.22304	1.57781	-2.06128	2.8635	10.2353	0.00137775	0.0116098
AKAP2-HGLibB_01424	AKAP2	9.99874	5.5106	9.63566	5.33754	1.09763	10.3269	6.98864	10.9747	5.53158	1.78793	-2.73478	2.8307	15.071	0.000103539	0.00146377
AKAP3-HGLibB_01428	AKAP3	31.4287	23.7216	28.9498	25.4318	5.93007	30.4008	21.8807	28.3593	24.4274	4.15171	-2.47878	4.08993	36.5165	1.51382e-09	1.13805e-07
AKAP3-HGLibB_01429	AKAP3	6.14876	5.67922	12.7464	5.07197	1.781	6.25838	5.45173	13.4175	4.80481	2.52333	-2.5368	3.1192	17.4216	2.99409e-05	0.000530601
AKAP8L-HGLibB_01446	AKAP8L	13.4312	9.43102	29.1355	16.9338	12.2269	13.3591	9.2675	29.6621	17.4163	8.14388	-1.51861	4.29934	19.4497	1.03285e-05	0.000219768
AKAP8L-HGLibB_01447	AKAP8L	9.21019	7.1968	16.5999	7.0637	3.63588	7.75529	9.00251	19.036	6.04459	6.04274	-1.85458	3.59006	15.8112	6.99865e-05	0.00106134
AKR1B15-HGLibA_01477	AKR1B15	15.5186	17.1454	24.307	11.2242	6.71107	17.1206	18.5949	23.6773	12.4572	6.35791	-1.8574	3.96325	21.2203	4.09402e-06	0.000101462
AKR1B15-HGLibA_01478	AKR1B15	16.4463	12.0025	30.6213	12.9946	8.12663	15.4317	10.6984	32.1049	11.9014	14.8675	-1.43877	4.4039	19.1243	1.22475e-05	0.000253621
AKR1B15-HGLibB_01476	AKR1B15	12.4108	11.7917	34.4748	12.0209	11.5923	13.8581	11.2284	35.3212	12.0724	10.7703	-1.63201	4.49975	25.598	4.20478e-07	1.49402e-05
AKR1C3-HGLibA_01486	AKR1C3	8.97826	5.76353	11.2142	8.61282	4.31925	9.63602	5.8757	10.8526	6.94235	1.94551	-1.77717	3.03676	9.34241	0.0022391	0.0169378
AKR1C3-HGLibA_01488	AKR1C3	20.0643	16.2601	50.4926	17.642	23.1609	18.0417	16.2101	49.2045	19.3401	21.1184	-1.16724	5.10131	21.8488	2.94998e-06	7.70402e-05
AKR1D1-HGLibB_01491	AKR1D1	4.20058	3.31853	7.59282	4.80641	1.04881	4.87661	3.38486	7.1477	4.42006	1.57781	-2.3824	2.5185	9.32237	0.00226373	0.0170709
AKR1D1-HGLibB_01492	AKR1D1	22.3836	15.0798	30.2498	13.7028	5.73482	22.4173	17.323	28.7664	13.3977	11.6108	-1.75283	4.25213	24.0111	9.5783e-07	3.00727e-05
ALDH3A1-HGLibB_01559	ALDH3A1	18.3481	19.1688	15.2071	18.8813	4.70975	17.1206	21.6157	15.4125	17.117	6.98825	-1.37024	3.5066	8.76992	0.00306239	0.0216142
ALDH3A1-HGLibB_01560	ALDH3A1	26.9757	18.1571	59.9639	20.1648	30.1411	26.8313	19.4429	59.0571	21.6058	25.6359	-1.09089	5.36772	23.3493	1.35095e-06	3.98107e-05
ALDH3A1-HGLibB_01561	ALDH3A1	9.67404	12.2133	15.3463	9.36525	5.39313	9.09867	12.1823	16.5117	10.5762	7.09331	-1.3348	3.56358	8.75658	0.00308486	0.0217236
ALDH3A2-HGLibA_01566	ALDH3A2	10.0915	8.883	30.3427	12.3307	3.09894	10.2501	8.15457	30.0692	12.7992	8.77422	-2.32385	4.18067	35.6057	2.41575e-09	1.72326e-07
ALDH3A2-HGLibB_01564	ALDH3A2	8.2361	4.96258	14.2785	8.78986	1.53694	9.17543	6.40567	14.1097	9.72115	3.36378	-2.47591	3.22129	18.3287	1.85888e-05	0.000357725
ALDH3B2-HGLibA_01571	ALDH3B2	8.37525	17.5248	15.3463	18.5272	4.5145	9.29058	15.9981	16.3082	20.4943	9.19445	-1.1934	3.59139	7.29959	0.00689704	0.0403069
ALDH3B2-HGLibA_01572	ALDH3B2	14.5909	11.0329	54.6247	16.1371	15.4485	14.7025	11.1754	53.3572	16.2193	8.40652	-2.16755	4.98121	57.9708	2.66041e-14	6.12908e-12
ALG6-HGLibA_01634	ALG6	11.2048	5.88999	22.7284	6.66535	4.95382	10.7491	5.71671	24.6544	6.42934	5.46493	-2.15939	3.89366	25.5798	4.24466e-07	1.50467e-05
ALG6-HGLibA_01635	ALG6	18.1625	13.1407	48.2176	18.9255	11.0554	20.4214	13.1893	45.7031	18.6133	16.3383	-1.76916	4.86835	38.5056	5.45978e-10	4.65177e-08
ALG6-HGLibB_01631	ALG6	31.7534	18.0307	88.4245	22.3336	28.8232	32.2816	16.4221	90.162	23.4014	35.4587	-1.47139	5.8244	55.7321	8.30494e-14	1.78462e-11
ALG6-HGLibB_01633	ALG6	7.12285	6.39585	7.03568	2.50486	1	6.75735	5.66372	7.4734	2.66728	1	-2.71439	2.46885	10.6996	0.00107161	0.00952032
ALKBH8-HGLibA_01667	ALKBH8	14.127	12.2133	25.5606	11.3127	9.98151	11.939	13.1893	25.6722	12.3717	8.56411	-1.45453	4.13491	15.9209	6.6046e-05	0.00101377
ALKBH8-HGLibA_01668	ALKBH8	4.61805	7.78697	5.2714	5.20475	1	5.03014	6.88264	7.02556	5.74533	1	-2.48013	2.33238	8.24942	0.00407649	0.0269804
ALOX12-HGLibA_01676	ALOX12	17.8378	18.4101	29.6927	12.1094	13.4472	17.4276	18.8599	30.8428	11.9014	13.9745	-1.13615	4.43793	12.7716	0.000351921	0.00394125
ALOX12-HGLibA_01677	ALOX12	11.2975	12.1711	15.3463	10.1177	1.43931	10.0582	13.2423	14.2725	8.95163	3.2062	-2.60993	3.25498	20.3038	6.60685e-06	0.000151462
ALPI-HGLibB_01694	ALPI	10.277	12.7613	14.0464	4.85067	5.10025	9.98146	10.6454	15.2903	5.40332	6.62055	-1.30626	3.47001	7.81172	0.00519085	0.0324658
ALPI-HGLibB_01695	ALPI	8.28248	7.87128	30.0641	6.31127	1.14644	8.79161	6.67066	28.97	6.47209	1.52529	-4.34356	3.97682	63.4951	1.60765e-15	4.72605e-13
ALX1-HGLibA_01732	ALX1	4.47889	7.02818	7.7321	4.54085	1.87863	3.68676	6.98864	9.02051	4.2063	2.1031	-2.00725	2.69831	8.46249	0.00362545	0.0246469
ALX1-HGLibA_01734	ALX1	4.98913	5.76353	14.6035	7.41778	4.61213	5.45235	6.19368	14.7204	7.24161	3.73148	-1.78381	3.3667	12.3819	0.000433522	0.00465049
AMN1-HGLibA_01811	AMN1	6.14876	11.876	18.6892	8.03743	1.53694	6.83411	11.5464	19.8502	8.01112	5.67504	-2.37886	3.60184	23.5491	1.21769e-06	3.65582e-05
AMN1-HGLibB_01808	AMN1	9.25657	9.6418	16.9713	9.1882	1.48813	8.40778	9.58548	14.8832	8.82338	2.62838	-2.87904	3.31209	24.2742	8.35511e-07	2.67862e-05
AMN1-HGLibB_01810	AMN1	5.45298	6.60663	12.2356	6.26701	3.00131	4.83823	6.56466	12.0333	7.02785	1.89299	-2.25366	3.06941	14.0429	0.000178687	0.00228725
ANAPC5-HGLibA_01886	ANAPC5	17.5131	18.2414	20.1749	12.4192	7.05276	17.3125	18.171	19.2802	11.6877	8.77422	-1.30516	3.83733	10.4315	0.00123886	0.010669
ANAPC5-HGLibA_01887	ANAPC5	13.2457	9.76826	26.907	15.3404	5.39313	13.2823	9.53248	28.8886	15.7062	9.66721	-1.87292	4.15476	24.9008	6.03563e-07	2.02765e-05
ANAPC5-HGLibB_01884	ANAPC5	11.7614	15.122	18.3178	9.49803	10.2256	11.747	12.6063	17.4481	9.20814	5.25481	-1.19591	3.74226	8.25572	0.00406237	0.0269081
ANGPTL3-HGLibA_01916	ANGPTL3	9.39573	10.1898	15.3463	10.9586	4.124	8.98352	11.1754	14.1911	13.526	5.62251	-1.57603	3.41689	10.444	0.00123051	0.0106159
ANGPTL3-HGLibB_01913	ANGPTL3	19.3686	14.4896	61.8675	13.8798	16.9617	20.575	17.005	62.8841	12.3289	18.3344	-1.81502	5.24634	52.8532	3.5943e-13	6.61194e-11
ANK3-HGLibA_01939	ANK3	21.0384	16.6395	35.7284	24.7679	9.5422	22.4941	16.3691	36.3798	25.4962	18.1768	-1.37216	4.60619	20.424	6.20482e-06	0.000143739
ANK3-HGLibB_01937	ANK3	6.00961	4.20379	11.5392	4.00972	1.58575	5.64426	4.65678	12.5626	4.24905	6.83067	-1.49134	3.19411	7.89374	0.00496061	0.0313341
ANKEF1-HGLibA_01951	ANKEF1	12.6891	13.5622	37.7248	23.927	9.29814	12.3612	12.1823	40.0847	22.2899	10.2976	-1.97658	4.57341	37.1829	1.07553e-09	8.49031e-08
ANKEF1-HGLibA_01953	ANKEF1	7.86502	5.17336	16.0428	5.73588	6.51582	7.79367	4.86877	18.1403	6.51484	2.8385	-1.84286	3.54116	15.0481	0.000104803	0.00147836
ANKRD12-HGLibA_01997	ANKRD12	5.12829	3.78224	9.49638	3.61137	1.19525	5.52911	4.3388	9.22407	4.0353	2.94356	-2.11266	2.80124	10.0685	0.00150825	0.0124613
ANKRD12-HGLibA_01998	ANKRD12	17.1421	9.68395	28.6713	7.55056	1.14644	14.7025	10.7514	28.1964	7.71186	3.25873	-3.61785	3.96783	53.2262	2.97273e-13	5.5957e-11
ANKRD13A-HGLibA_01999	ANKRD13A	13.4312	8.37714	17.9463	15.2076	5.73482	12.5531	8.52554	17.4889	13.9107	4.88711	-1.71554	3.61002	14.1036	0.00017301	0.0022275
ANKRD13A-HGLibA_02001	ANKRD13A	19.9716	13.5622	25.2356	15.2519	11.2018	22.4941	16.2631	25.3465	16.5613	10.8228	-1.19117	4.18644	11.538	0.000681885	0.00666252
ANKRD13A-HGLibB_01998	ANKRD13A	23.636	10.9486	56.2497	14.7208	12.3733	22.9931	12.7123	54.4565	14.552	16.1807	-1.94648	5.05583	51.6423	6.65898e-13	1.15496e-10
ANKRD22-HGLibB_02036	ANKRD22	7.67947	5.25767	14.8821	5.42606	6.61344	8.02396	7.09463	13.9875	5.27507	4.25677	-1.38963	3.43073	8.45953	0.00363135	0.0246746
ANKRD22-HGLibB_02038	ANKRD22	25.7697	21.9089	41.6712	17.3764	18.5237	24.1061	21.8807	44.5224	17.801	11.9259	-1.49437	4.81527	27.7168	1.40439e-07	5.84936e-06
ANKRD24-HGLibA_02046	ANKRD24	8.00417	9.68395	11.8178	7.59482	3.83113	8.29264	9.1615	10.1198	8.39588	1.21011	-2.06889	2.98202	11.4155	0.000728358	0.00702277
ANKRD24-HGLibB_02044	ANKRD24	5.26744	6.73309	13.6749	4.49658	1.82981	6.41191	6.45867	14.0282	4.97582	1.05253	-3.1585	3.1236	23.3001	1.38594e-06	4.06797e-05
ANKRD30A-HGLibA_02059	ANKRD30A	10.8801	8.79869	23.4249	14.4552	1.24406	9.71278	8.89652	22.863	12.5854	2.62838	-3.49764	3.71557	42.2425	8.06272e-11	8.63245e-09
ANKRD30A-HGLibA_02060	ANKRD30A	9.44211	14.7426	16.1356	11.534	4.36807	9.71278	15.8921	18.0181	10.8754	2.62838	-2.24804	3.47273	19.5216	9.94699e-06	0.000213182
ANKRD33-HGLibA_02068	ANKRD33	10.2307	17.3983	14.4178	14.1896	4.80738	10.6723	15.9981	14.7611	14.039	6.04274	-1.40748	3.43944	8.71599	0.00315432	0.0221024
ANKRD33-HGLibB_02067	ANKRD33	13.2457	8.84085	20.9177	12.1094	2.90369	12.8601	8.63154	21.8452	11.2602	4.41435	-2.5076	3.7136	27.7569	1.37558e-07	5.7392e-06
ANKRD39-HGLibA_02093	ANKRD39	4.52528	2.47543	17.157	3.83268	6.85751	3.80191	2.80189	15.8603	3.6933	4.677	-1.49804	3.56928	10.8045	0.00101255	0.00911163
ANKRD39-HGLibA_02094	ANKRD39	12.7355	20.7286	38.8855	16.0043	5.97888	12.8218	20.2378	34.3034	17.5445	4.25677	-2.80896	4.36812	53.4802	2.61214e-13	4.98652e-11
ANKRD39-HGLibB_02092	ANKRD39	3.73673	2.77051	20.6856	4.71789	1	3.11103	2.90788	19.1581	3.73605	1	-4.15617	3.49295	41.9287	9.46612e-11	9.88212e-09
ANKRD45-HGLibB_02103	ANKRD45	4.71082	3.02344	10.5178	4.89493	2.51319	5.03014	2.96088	10.2012	5.74533	3.15367	-1.82617	2.95735	9.12958	0.00251509	0.0185392
ANKRD45-HGLibB_02104	ANKRD45	19.3686	17.4826	122.735	19.1026	7.15038	21.0739	18.277	121.878	17.6728	15.1827	-3.43949	5.95661	215.436	8.95121e-49	2.41506e-45
ANKRD52-HGLibA_02118	ANKRD52	6.659	12.8456	34.9855	8.48004	5.10025	7.79367	13.0833	34.8327	8.13937	2.20816	-3.21343	4.26515	58.5166	2.01586e-14	4.71576e-12
ANKRD52-HGLibB_02114	ANKRD52	18.1625	16.9346	29.3677	11.7111	12.0316	19.5003	17.747	33.3263	12.4572	7.88124	-1.6432	4.35516	23.2511	1.42166e-06	4.15317e-05
ANKRD54-HGLibA_02122	ANKRD54	13.5704	15.8386	19.1535	12.5963	3.53825	13.244	15.6271	21.8045	12.6709	9.50962	-1.63256	3.80794	15.1435	9.96394e-05	0.00141738
ANKRD54-HGLibA_02123	ANKRD54	6.38069	4.45672	12.5142	6.35553	2.41556	5.87455	4.3388	11.9111	5.91633	5.4124	-1.61183	3.18464	8.96756	0.00274815	0.0198699
ANKRD54-HGLibB_02120	ANKRD54	23.1721	20.4335	26.9998	19.3681	4.41688	24.49	19.5489	29.54	19.4256	7.77618	-2.19112	4.11538	31.007	2.57104e-08	1.35424e-06
ANP32A-HGLibA_02198	ANP32A	19.4613	10.8221	33.4069	8.78986	11.4459	20.3447	9.90346	32.8377	8.95163	13.7119	-1.3888	4.48882	19.1305	1.2208e-05	0.000253018
ANP32A-HGLibB_02195	ANP32A	10.509	9.47318	16.7856	9.05542	4.02638	10.7491	8.52554	16.5117	8.73788	3.41631	-2.12546	3.46064	17.7372	2.53617e-05	0.000465047
ANP32D-HGLibA_02203	ANP32D	6.24153	6.90171	7.45353	4.09824	1.53694	5.87455	7.5186	6.82199	3.7788	1.42023	-2.18002	2.51083	8.09351	0.00444241	0.0288023
ANP32D-HGLibA_02204	ANP32D	7.21562	7.15465	18.6428	8.12595	1.87863	7.52499	7.41261	18.6695	8.60963	2.4708	-3.03057	3.48767	29.8646	4.63298e-08	2.2563e-06
ANP32E-HGLibA_02208	ANP32E	9.99874	7.74482	12.8856	8.48004	5.14907	9.40572	7.94258	12.1961	9.07989	3.78401	-1.46472	3.24644	7.98732	0.00471061	0.0301122
ANP32E-HGLibB_02205	ANP32E	8.42164	8.12421	12.6071	11.2685	7.15038	8.48455	8.52554	13.5397	10.9182	2.26068	-1.45093	3.29847	8.19988	0.00418933	0.0275278
ANXA11-HGLibA_02224	ANXA11	14.3126	16.5974	17.5285	14.9863	8.90763	14.549	17.8	17.6517	15.1932	6.77814	-1.15354	3.73297	7.66789	0.00562122	0.0345314
ANXA11-HGLibA_02225	ANXA11	24.0998	22.6677	54.439	25.9187	20.3298	23.4153	21.9337	54.5379	24.6839	25.1631	-1.25654	5.19764	26.8185	2.23482e-07	8.7189e-06
ANXA2-HGLibA_02230	ANXA2	12.8746	8.33499	9.44995	13.7028	1	13.1288	7.88958	8.53195	12.7564	3.67896	-1.88792	2.79193	8.33786	0.00388272	0.0259899
ANXA2-HGLibA_02231	ANXA2	11.715	14.9533	12.6071	8.5243	6.27176	9.98146	16.2101	12.6033	8.52413	2.89103	-1.43638	3.25869	7.79418	0.00524149	0.0327168
AOC1-HGLibA_02267	AOC1	9.39573	7.36542	23.0534	7.24074	7.10157	10.0198	7.30662	22.6594	7.02785	9.35204	-1.46114	3.98632	14.327	0.000153645	0.00202235
AOC1-HGLibA_02268	AOC1	11.715	10.3584	23.7499	12.5077	9.63982	10.634	12.1823	22.4559	14.1672	10.2976	-1.20324	4.06585	10.7239	0.00105758	0.00942468
AP1M2-HGLibA_02293	AP1M2	10.1843	12.677	25.932	8.65708	6.32057	10.9026	12.0233	27.26	8.52413	6.5155	-2.03077	4.06361	26.4745	2.67035e-07	1.01665e-05
AP1M2-HGLibB_02291	AP1M2	24.6101	18.3257	60.3354	21.7139	25.5527	20.9588	17.27	61.5813	22.5891	26.739	-1.21815	5.36305	28.5418	9.16976e-08	4.06911e-06
AP3S1-HGLibA_02336	AP3S1	4.98913	3.65577	12.1428	3.34581	4.36807	4.41603	4.81577	11.1376	3.56504	1.7354	-1.88973	3.07795	10.7123	0.00106428	0.00947121
AP3S1-HGLibB_02332	AP3S1	7.72586	3.69793	15.4392	8.61282	2.22031	7.67852	4.3388	15.9825	8.65238	5.72757	-1.95069	3.4195	14.9725	0.000109088	0.00153009
APCDD1-HGLibA_02395	APCDD1	16.771	11.1594	31.3641	9.89637	8.90763	13.8965	10.3274	29.9878	11.2602	8.98434	-1.76448	4.30059	25.1813	5.21852e-07	1.79588e-05
APCDD1-HGLibA_02396	APCDD1	12.8746	11.1594	13.8142	11.2242	6.22294	12.3228	10.5924	13.6618	13.4832	1.78793	-1.7477	3.29612	11.2917	0.000778539	0.00740778
APCDD1-HGLibB_02392	APCDD1	1.97409	3.9087	7.59282	3.47859	1	2.68882	3.64984	6.94413	2.92378	1.94551	-2.211	2.52504	8.38362	0.00378618	0.0254842
APCDD1L-HGLibA_02399	APCDD1L	4.66443	5.5106	10.4714	5.55884	2.9525	4.72308	5.45173	11.8704	5.61708	1.57781	-2.24143	2.97761	12.8747	0.000333046	0.00377267
APCDD1L-HGLibB_02395	APCDD1L	14.6373	16.5131	18.9213	17.9518	9.78626	14.1651	16.2631	20.0945	18.3568	7.88124	-1.13274	3.86893	8.24337	0.00409011	0.0270412
APH1A-HGLibA_02413	APH1A	11.6222	14.321	15.9035	16.5355	1.58575	13.2056	13.2953	17.9774	18.3568	3.2062	-2.75984	3.39812	24.6312	6.94198e-07	2.28596e-05
APH1A-HGLibB_02412	APH1A	5.91684	4.33025	6.89639	2.85894	1	5.18367	3.75583	6.17058	2.62453	1.89299	-2.08386	2.43616	7.02069	0.00805732	0.0453687
APOH-HGLibA_02524	APOH	6.51984	3.57146	15.6249	7.285	4.5145	7.25632	2.5899	13.6618	8.35312	6.20032	-1.43045	3.43862	8.96499	0.00275202	0.0198932
APOH-HGLibB_02523	APOH	6.56623	5.38413	9.17138	6.62109	2.1715	7.64014	6.08769	7.63626	6.21559	2.52333	-1.78724	2.73637	7.24332	0.00711652	0.0413013
APOL4-HGLibA_02535	APOL4	12.7355	11.6231	18.8285	11.6668	5.68601	12.6682	11.7054	21.6416	12.7137	10.0349	-1.35112	3.85791	11.2832	0.000782124	0.00742965
APOL4-HGLibB_02534	APOL4	7.5867	7.32327	15.2999	5.95718	3.78232	8.63808	6.40567	16.1453	5.95908	1.63034	-2.48553	3.3409	20.3396	6.48457e-06	0.000149138
APP-HGLibA_02559	APP	16.1216	13.9416	28.6713	14.2339	12.5198	17.5812	13.6132	28.4407	13.9962	13.5018	-1.12743	4.36352	11.9092	0.000558571	0.0056757
APP-HGLibB_02559	APP	5.0819	7.1968	16.832	10.7816	6.90632	5.56749	8.47255	17.0817	11.6022	3.10114	-1.73662	3.55186	13.7457	0.0002093	0.00259895
AQP5-HGLibA_02600	AQP5	11.3903	4.41456	23.5642	6.08997	3.58707	8.82999	4.60378	22.0487	6.85685	3.99413	-2.55085	3.78893	30.1624	3.97339e-08	1.97225e-06
AQP5-HGLibB_02597	AQP5	6.28792	6.01646	7.45353	3.74416	1	6.56543	7.5186	8.45052	4.71931	1.7354	-2.4367	2.5891	10.2966	0.00133278	0.0112993
ARAP1-HGLibA_02624	ARAP1	7.40116	7.53404	10.5642	8.12595	3.00131	6.79573	8.20756	10.4862	8.09662	1	-2.32571	2.90026	12.726	0.000360604	0.00401921
ARAP1-HGLibB_02622	ARAP1	6.24153	4.41456	11.5857	7.37352	2.12269	5.60588	4.97476	11.789	6.8141	1.05253	-2.78683	2.96422	17.3671	3.0812e-05	0.000543393
ARF1-HGLibA_02647	ARF1	3.87588	3.65577	11.3071	2.99173	1	3.64838	3.43785	11.1783	2.75278	2.26068	-2.69592	2.93026	16.1286	5.91828e-05	0.000926795
ARF1-HGLibB_02643	ARF1	8.18971	9.05162	20.6856	8.30299	5.00263	8.82999	9.53248	20.5016	8.43863	9.35204	-1.50533	3.84325	13.5192	0.000236134	0.00286232
ARF5-HGLibB_02653	ARF5	2.85541	2.05388	16.1356	3.16877	1	2.84235	2.11293	17.1224	2.83828	1	-3.8973	3.28851	33.5099	7.09033e-09	4.43147e-07
ARF5-HGLibB_02654	ARF5	13.0138	11.6231	14.6035	10.6931	3.14775	12.6682	12.8183	16.0232	11.6877	7.6186	-1.4877	3.47984	9.93502	0.00162164	0.0131739
ARF6-HGLibA_02658	ARF6	6.79815	3.99301	8.7071	4.18676	1	7.02602	4.3388	9.14265	5.01857	1.89299	-2.52656	2.69873	11.9986	0.000532391	0.00546577
ARF6-HGLibB_02655	ARF6	13.1529	9.6418	11.3071	14.2339	3.87994	12.3612	11.5464	9.67192	14.2955	2.31321	-1.72102	2.98997	8.50233	0.00354692	0.0242406
ARHGAP18-HGLibB_02714	ARHGAP18	9.8132	10.6114	24.7713	10.7816	7.00394	11.4016	10.5394	25.6722	10.2769	10.14	-1.54405	4.09368	17.1368	3.47821e-05	0.000599763
ARHGAP18-HGLibB_02716	ARHGAP18	27.1149	18.9159	18.9213	24.2811	7.83376	26.5626	19.3899	17.4481	23.8716	5.99021	-1.38041	3.71639	10.4989	0.00119443	0.0103665
ARHGAP19-HGLibA_02720	ARHGAP19	27.3004	21.6138	50.0747	27.4678	26.529	26.102	20.9798	48.1052	29.301	20.0679	-1.07198	5.10889	18.754	1.48712e-05	0.000298936
ARHGAP19-HGLibA_02721	ARHGAP19	4.1542	3.95086	13.0714	2.85894	3.24538	3.61	3.54385	12.929	3.09479	1.89299	-2.28523	3.14413	15.2753	9.29254e-05	0.00133818
ARHGAP19-HGLibB_02717	ARHGAP19	11.0656	9.6418	10.6571	9.27673	2.9525	10.2885	7.46561	9.06122	7.49811	1.99804	-1.94179	2.88345	9.46642	0.00209268	0.0160624
ARHGAP19-HGLibB_02719	ARHGAP19	14.1734	15.122	53.0461	11.7996	19.2071	14.05	16.1041	52.0137	12.4144	9.56215	-1.86039	5.00162	46.1217	1.11131e-11	1.4634e-09
ARHGAP23-HGLibA_02733	ARHGAP23	11.2048	12.5083	23.6106	13.3487	6.12532	12.8985	14.4612	25.7129	13.5687	11.138	-1.50195	4.07446	16.0897	6.04129e-05	0.000943018
ARHGAP23-HGLibB_02730	ARHGAP23	3.55119	3.02344	7.12853	3.87694	1.09763	4.2625	2.96088	8.45052	3.60779	1	-2.75409	2.536	11.6307	0.000648719	0.00639506
ARHGAP35-HGLibB_02762	ARHGAP35	7.40116	7.87128	7.54639	5.55884	1.09763	7.79367	9.69147	8.32838	4.67656	1	-2.78079	2.55252	11.9666	0.000541632	0.00553816
ARHGAP35-HGLibB_02763	ARHGAP35	7.21562	11.0329	15.8106	7.37352	1.73219	7.79367	10.5394	16.1046	6.94235	1	-3.43186	3.268	28.9045	7.60352e-08	3.48096e-06
ARHGAP5-HGLibA_02783	ARHGAP5	4.98913	8.29283	14.1392	4.80641	1.09763	5.41397	8.36655	12.0333	4.24905	1	-3.49328	3.03432	24.2431	8.491e-07	2.71361e-05
ARHGAP5-HGLibA_02784	ARHGAP5	27.1613	17.6513	24.7249	16.0043	5.83244	27.3303	17.429	22.2116	15.8773	6.62055	-1.89403	3.92806	21.3249	3.87658e-06	9.67837e-05
ARHGEF12-HGLibA_02815	ARHGEF12	13.2921	18.7051	35.6819	9.80785	21.9894	12.6298	18.8069	35.6877	10.1059	11.0855	-1.10459	4.66668	14.3602	0.000150962	0.00199352
ARHGEF12-HGLibB_02814	ARHGEF12	7.40116	6.64878	7.12853	5.07197	1.24406	6.94926	7.04163	6.49629	5.57433	1.3677	-2.27829	2.45272	8.18862	0.0042154	0.0276422
ARHGEF38-HGLibA_02858	ARHGEF38	8.2361	6.14292	30.5748	7.19648	5.53957	7.98558	7.41261	29.5807	7.45536	3.88907	-2.64263	4.1313	41.2215	1.35919e-10	1.35853e-08
ARHGEF38-HGLibB_02855	ARHGEF38	3.78311	2.72836	7.08211	3.69989	1.781	4.07058	2.48391	8.73551	3.43679	2.15563	-1.9411	2.64825	7.65802	0.00565206	0.0346577
ARHGEF6-HGLibA_02872	ARHGEF6	6.05599	3.23422	13.2571	5.8244	1.53694	4.79985	3.33186	13.9468	4.50556	1.7354	-2.96321	3.1195	21.4649	3.6037e-06	9.10948e-05
ARHGEF6-HGLibA_02873	ARHGEF6	4.33974	2.47543	9.21781	7.59482	1.97625	4.2625	3.27886	9.71263	8.31037	2.57586	-1.99871	2.83009	9.46156	0.00209823	0.0160927
ARIH1-HGLibA_02911	ARIH1	7.44755	3.19207	14.9285	7.41778	4.56332	7.14117	3.96782	14.8425	5.57433	5.0447	-1.60743	3.41978	10.8321	0.000997555	0.00900544
ARIH1-HGLibA_02913	ARIH1	10.5554	14.4053	41.9033	7.94891	9.10288	10.4804	15.7861	40.9397	7.96837	7.51354	-2.30141	4.60126	48.0584	4.13711e-12	6.00826e-10
ARL11-HGLibB_02924	ARL11	11.0192	13.0142	9.77495	16.801	2.12269	11.5935	14.9912	8.28767	14.7657	3.31126	-1.68869	2.83073	7.16268	0.00744359	0.0427175
ARL11-HGLibB_02925	ARL11	5.26744	4.37241	11.6785	7.37352	1.48813	4.56955	4.3388	10.4455	6.8996	1.52529	-2.77817	2.904	16.4152	5.08753e-05	0.000820314
ARL16-HGLibA_02948	ARL16	9.30296	11.0329	18.9213	7.15222	7.34563	10.5188	11.1754	17.5296	8.22487	2.68091	-1.83729	3.6212	15.9585	6.47467e-05	0.000997964
ARL16-HGLibB_02945	ARL16	13.6632	14.3632	22.682	14.9421	9.1517	15.3166	14.7792	22.2116	14.7657	11.4006	-1.11861	4.05222	9.27414	0.00232411	0.0174135
ARL3-HGLibA_02962	ARL3	1.37108	1.33724	7.4071	1.48687	1	1.23029	1.42397	7.96196	1.85501	1	-2.7961	2.51861	11.6756	0.000633264	0.00627839
ARL3-HGLibB_02961	ARL3	12.3644	10.4849	17.5749	12.9061	4.41688	11.5168	9.2145	16.5932	11.6877	9.29951	-1.30204	3.65798	9.02379	0.00266488	0.0193868
ARL6-HGLibA_02983	ARL6	25.3523	24.0588	84.8959	21.7582	23.649	24.9889	24.2656	86.5792	21.4776	32.2545	-1.61349	5.73245	61.3191	4.85344e-15	1.28379e-12
ARL6-HGLibB_02981	ARL6	13.0138	5.93215	18.782	7.10796	9.68864	11.8622	5.82271	17.5703	7.28436	4.41435	-1.35141	3.72287	10.1578	0.0014369	0.0119932
ARMC8-HGLibB_03029	ARMC8	13.524	14.8269	18.4106	6.62109	8.3707	13.5126	14.5672	18.1403	6.30109	3.25873	-1.6321	3.6656	13.537	0.000233903	0.00284239
ARMC8-HGLibB_03031	ARMC8	8.56079	6.18508	13.2571	10.1619	2.26913	7.14117	7.30662	13.7432	10.7472	1	-2.95379	3.11173	21.239	4.05423e-06	0.00010064
ARMCX2-HGLibA_03042	ARMCX2	9.95235	12.5083	11.5392	7.63908	1.63456	9.09867	11.0164	11.9111	8.18212	2.26068	-2.51619	2.99707	15.5218	8.15604e-05	0.00120305
ARMCX2-HGLibB_03039	ARMCX2	6.51984	6.39585	6.80354	8.30299	1.14644	6.91088	6.14069	7.26984	8.56688	1.68287	-2.21849	2.49184	8.16497	0.00427071	0.0279265
ARNTL-HGLibA_03067	ARNTL	10.4626	12.2133	16.3213	10.8701	4.31925	10.9026	12.1823	13.6618	12.2007	2.73344	-2.05045	3.34661	15.2817	9.26085e-05	0.00133488
ARNTL-HGLibB_03065	ARNTL	12.8282	18.7895	11.4464	15.9601	3.63588	14.7025	20.2378	13.9875	15.236	4.3093	-1.64884	3.22444	9.63926	0.00190462	0.0149181
ARNTL-HGLibB_03067	ARNTL	9.11742	7.49189	15.1606	12.9061	7.78495	9.78955	7.35961	13.9875	13.868	4.51941	-1.22836	3.48158	7.04919	0.00793012	0.0448248
ARPC1A-HGLibA_03073	ARPC1A	16.6782	11.4966	10.5178	15.8273	3.05013	15.355	11.6524	11.0969	16.0483	3.52137	-1.68126	3.03098	8.46457	0.00362132	0.0246257
ARPC1A-HGLibA_03074	ARPC1A	10.1843	9.51533	33.4534	11.4012	6.56463	10.1734	10.3804	30.2321	11.1319	7.93377	-2.11689	4.28296	33.3705	7.61707e-09	4.70634e-07
ARR3-HGLibA_03104	ARR3	6.89093	7.40758	7.36068	5.42606	1.781	5.75941	5.39873	8.73551	4.93307	1.05253	-2.4071	2.60474	10.2626	0.00135751	0.0114719
ARR3-HGLibB_03101	ARR3	8.46802	11.4123	9.49638	10.6045	1.82981	8.17749	9.63848	8.53195	10.7472	2.73344	-1.92586	2.78867	8.58819	0.00338351	0.0233552
ARTN-HGLibB_03167	ARTN	3.27288	4.2881	6.2464	4.93919	1.34169	3.34132	4.65678	6.37415	5.14682	1.05253	-2.28395	2.3781	7.64225	0.00570169	0.0348775
ARTN-HGLibB_03169	ARTN	7.03008	4.2881	18.5963	8.43578	5.49076	7.75529	5.61072	18.3845	8.18212	2.68091	-2.14515	3.58568	19.8882	8.21051e-06	0.000181575
ASAP2-HGLibA_03196	ASAP2	15.1475	17.1876	17.3892	12.6405	8.22426	12.8601	18.5419	20.4202	13.7825	10.1925	-1.02861	3.8587	6.83007	0.00896356	0.0491121
ASAP2-HGLibA_03198	ASAP2	9.44211	11.6652	20.082	7.90465	3.05013	9.75117	12.0233	19.9724	8.13937	3.83654	-2.49844	3.63342	25.9217	3.55544e-07	1.29864e-05
ASB15-HGLibA_03221	ASB15	34.2118	20.012	86.5209	31.8496	39.806	31.9361	19.1779	82.06	32.1225	35.8789	-1.15358	5.83241	36.0784	1.89532e-09	1.37957e-07
ASB15-HGLibB_03219	ASB15	16.8174	10.5692	28.9034	9.36525	9.34695	18.0417	13.6132	29.4178	8.69513	6.8832	-1.8303	4.22083	25.2036	5.15866e-07	1.77881e-05
ASB17-HGLibA_03227	ASB17	8.97826	7.40758	24.7713	5.42606	5.49076	7.44823	6.98864	24.003	5.06132	6.72561	-1.97628	3.96194	23.4494	1.28244e-06	3.8097e-05
ASB17-HGLibA_03228	ASB17	10.9264	8.16637	21.057	8.34725	7.05276	11.2865	8.47255	19.1581	7.45536	3.99413	-1.84158	3.74264	17.6299	2.68331e-05	0.000485928
ASF1B-HGLibA_03283	ASF1B	25.6306	19.8012	65.0246	21.9795	23.8931	26.0253	19.6019	68.584	20.8363	25.3207	-1.4371	5.4297	40.3514	2.12153e-10	2.00294e-08
ASF1B-HGLibB_03281	ASF1B	4.33974	3.82439	10.7964	3.03599	3.83113	4.10897	3.17287	11.219	2.71003	3.41631	-1.57115	3.07327	7.80998	0.00519585	0.0324853
ASF1B-HGLibB_03283	ASF1B	5.63852	3.69793	12.7464	3.61137	3.48944	4.60794	3.70284	13.6211	3.13754	4.51941	-1.68918	3.25879	10.336	0.00130462	0.0111109
ASUN-HGLibA_03385	ASUN	15.6577	14.5739	24.1213	14.4995	7.93138	15.5085	14.8852	22.4559	13.2695	13.817	-1.09078	4.1077	9.23183	0.00237844	0.0177337
ASUN-HGLibA_03387	ASUN	35.7889	32.7006	75.146	37.6035	28.091	34.738	34.8119	74.5688	34.0891	31.2564	-1.33214	5.61557	40.233	2.25408e-10	2.11819e-08
ASUN-HGLibB_03385	ASUN	10.0451	6.05861	17.6678	11.6225	5.68601	10.0582	6.35268	18.2624	10.6189	7.35595	-1.44547	3.68579	11.1259	0.000851287	0.00793943
ATAD1-HGLibA_03400	ATAD1	11.3903	12.2554	10.0071	6.79813	1.82981	11.44	11.4934	10.4455	7.71186	5.09723	-1.52917	2.99845	6.9874	0.00820856	0.0460115
ATAD1-HGLibB_03398	ATAD1	9.21019	5.59491	13.1178	3.56711	3.39182	7.98558	4.92176	14.7204	4.67656	3.15367	-2.04813	3.25904	14.1944	0.000164857	0.00214233
ATAD2B-HGLibA_03406	ATAD2B	11.9469	13.3093	15.2071	8.83412	6.02769	10.3653	12.8713	14.6389	10.7472	6.67308	-1.21736	3.51316	7.11218	0.00765619	0.0436189
ATAD2B-HGLibB_03406	ATAD2B	12.0861	5.63706	53.7425	6.35553	4.80738	11.939	5.61072	54.5786	7.45536	15.708	-2.38722	4.94992	65.5047	5.79753e-16	1.87702e-13
ATG14-HGLibA_03471	ATG14	3.8295	5.72137	25.282	6.17849	5.78363	4.22411	6.29968	28.2371	7.02785	3.10114	-2.55816	3.99119	35.4097	2.67148e-09	1.88574e-07
ATG14-HGLibB_03467	ATG14	19.1366	15.0376	35.5427	17.1108	9.29814	18.5791	14.3022	33.937	16.3903	17.599	-1.36181	4.55927	19.4606	1.02697e-05	0.000218823
ATG3-HGLibA_03486	ATG3	11.9005	15.5435	40.7426	7.63908	15.5461	12.0157	16.2101	40.9804	7.24161	9.50962	-1.69652	4.69632	31.6278	1.86741e-08	1.02916e-06
ATG3-HGLibB_03483	ATG3	11.9005	8.883	11.3535	5.78014	1	12.5915	6.98864	12.5218	5.01857	3.36378	-2.38734	3.03309	14.8367	0.000117233	0.00162185
ATG4B-HGLibA_03492	ATG4B	27.3004	10.6114	49.7033	21.9352	15.6926	27.2919	12.5003	46.8838	21.7341	13.2391	-1.73133	4.91451	38.4046	5.74965e-10	4.88161e-08
ATG4B-HGLibB_03489	ATG4B	12.4572	15.122	32.0605	8.17021	8.66357	12.0541	14.8322	36.9905	7.28436	4.72953	-2.34554	4.35256	41.0859	1.45683e-10	1.44013e-08
ATG5-HGLibA_03500	ATG5	9.30296	12.4662	15.5321	11.0914	2.75725	8.21587	10.2214	15.2089	10.5762	5.7801	-1.81917	3.41672	13.3246	0.00026194	0.00311391
ATG5-HGLibB_03498	ATG5	12.318	13.0564	8.98567	11.0914	1.92744	12.0541	11.0694	8.97979	11.0892	3.52137	-1.67725	2.82696	7.05646	0.00789801	0.0446959
ATG7-HGLibA_03503	ATG7	9.85958	9.38887	22.7749	10.3832	13.7401	9.90469	8.57854	19.4431	9.55014	6.46297	-1.05489	3.99154	7.93485	0.00484916	0.0307855
ATG7-HGLibB_03500	ATG7	16.4463	21.3188	19.6177	11.4455	9.29814	16.967	20.8208	19.1988	11.0464	5.88515	-1.34072	3.8078	10.7018	0.00107033	0.00951457
ATG7-HGLibB_03502	ATG7	7.40116	7.95559	22.3106	6.75387	2.85488	7.48661	8.20756	22.863	7.58361	4.3093	-2.61591	3.7686	30.7491	2.93641e-08	1.5223e-06
ATP11C-HGLibA_03560	ATP11C	7.77225	11.7917	28.207	8.08169	7.5897	7.44823	14.9382	28.97	7.45536	10.1925	-1.67199	4.22794	21.7663	3.07968e-06	7.97924e-05
ATP11C-HGLibB_03557	ATP11C	18.58	9.2624	27.9748	10.7373	4.61213	17.0822	9.63848	27.4636	13.0985	3.46884	-2.74165	4.01387	39.6189	3.08674e-10	2.79466e-08
ATP1A2-HGLibA_03583	ATP1A2	16.1216	13.5201	26.9534	14.765	11.69	16.4297	14.4612	28.8886	15.2787	6.35791	-1.61695	4.20922	20.2645	6.74393e-06	0.00015411
ATP1A2-HGLibB_03582	ATP1A2	12.318	18.0307	18.2249	13.1274	4.36807	12.9369	17.164	17.1632	15.0222	3.15367	-2.19793	3.52348	19.6472	9.31376e-06	0.000201819
ATP1B1-HGLibA_03594	ATP1B1	11.9933	10.9064	31.1784	9.80785	6.66226	11.7087	10.8574	31.3721	9.80665	5.56998	-2.33173	4.22487	37.0005	1.18099e-09	9.19134e-08
ATP1B1-HGLibB_03591	ATP1B1	11.2048	11.2015	53.4175	10.4718	6.56463	10.4037	10.9104	53.2758	12.2434	10.9279	-2.5924	4.90003	71.0489	3.48487e-17	1.39962e-14
ATP1B3-HGLibA_03600	ATP1B3	8.60718	7.32327	27.5106	7.32926	2.31794	8.67646	7.6246	28.1557	8.43863	7.09331	-2.53381	4.04497	36.4041	1.60366e-09	1.19816e-07
ATP1B3-HGLibB_03596	ATP1B3	16.6782	13.1828	23.982	9.80785	10.7625	18.9629	12.7653	22.5373	9.97765	8.40652	-1.26892	4.05697	11.7396	0.000611856	0.00610002
ATP1B3-HGLibB_03597	ATP1B3	8.60718	6.77525	10.5178	9.76359	1.24406	8.06234	7.14763	11.3819	9.20814	1.05253	-3.12144	2.86243	18.3613	1.8273e-05	0.000353047
ATP5B-HGLibA_03640	ATP5B	9.34934	6.31154	27.882	7.63908	4.905	9.32896	6.98864	28.115	8.18212	1.57781	-3.06332	3.99275	44.9399	2.03176e-11	2.51969e-09
ATP5B-HGLibA_03641	ATP5B	17.4204	13.1407	18.782	23.3958	5.24669	16.6216	12.8713	19.9724	24.2136	6.20032	-1.73832	3.71659	15.6879	7.47018e-05	0.00112081
ATP5B-HGLibB_03638	ATP5B	21.4559	16.4709	17.5749	14.3224	3.05013	20.9204	17.164	17.0817	14.5092	5.35987	-2.01189	3.52792	17.17	3.41796e-05	0.000591305
ATP5O-HGLibA_03684	ATP5O	4.7572	3.95086	13.3035	5.3818	1.63456	4.87661	3.86183	13.7025	5.44608	1.78793	-2.89255	3.11771	20.7819	5.14661e-06	0.000123142
ATP5O-HGLibB_03683	ATP5O	16.6782	12.4662	18.6892	18.1288	6.66226	16.3145	12.5533	18.9545	17.8865	3.46884	-1.86883	3.65515	16.8596	4.02486e-05	0.000675881
ATP6V0A2-HGLibA_03706	ATP6V0A2	10.3234	11.328	21.5213	8.12595	10.5184	9.71278	10.1684	22.293	7.84012	7.09331	-1.30357	3.97101	11.5421	0.000680376	0.00665098
ATP6V0A2-HGLibB_03703	ATP6V0A2	6.51984	5.42629	16.1356	4.71789	7.10157	7.44823	5.08075	15.8603	5.48883	5.35987	-1.34382	3.56668	8.88554	0.00287438	0.0205756
ATP6V0E1-HGLibA_03723	ATP6V0E1	4.57166	4.7518	13.6285	6.0457	1.34169	4.99176	4.44479	14.0689	5.74533	1	-3.43155	3.10302	25.196	5.17892e-07	1.78377e-05
ATP6V0E1-HGLibA_03725	ATP6V0E1	14.3589	15.7964	17.0642	12.552	3.97757	14.7792	15.8391	15.5346	12.5427	2.15563	-2.36431	3.39995	19.8465	8.39173e-06	0.000184641
ATP6V1B2-HGLibB_03733	ATP6V1B2	21.0384	9.09378	22.2177	10.5603	4.61213	21.7264	8.15457	21.723	11.4739	7.35595	-1.85556	3.85155	19.4338	1.04149e-05	0.000221374
ATP6V1B2-HGLibB_03735	ATP6V1B2	14.8228	13.9416	17.8999	15.8716	7.88257	14.3954	13.3483	18.466	16.604	7.40848	-1.23722	3.75223	8.85544	0.00292217	0.0208377
ATP6V1E2-HGLibA_03750	ATP6V1E2	10.8337	6.26939	19.4785	7.94891	6.32057	9.86631	7.35961	18.3031	8.05387	4.88711	-1.73171	3.68623	15.2193	9.57192e-05	0.00137222
ATP6V1E2-HGLibA_03751	ATP6V1E2	10.8801	13.4779	20.7785	11.3127	16.0343	11.7854	12.5533	23.5958	12.2434	5.25481	-1.0517	4.05648	6.90394	0.00860058	0.0475959
ATP9B-HGLibB_03793	ATP9B	9.76681	13.4358	11.2142	9.40951	5.93007	9.78955	14.0902	10.8119	11.0892	1.52529	-1.53239	3.08171	7.53093	0.00606488	0.0365376
ATP9B-HGLibB_03794	ATP9B	4.94275	7.66051	11.3071	4.00972	2.65963	4.87661	8.63154	11.0969	4.50556	1.52529	-2.3536	2.96584	13.7131	0.000212969	0.00263602
ATRNL1-HGLibA_03822	ATRNL1	8.42164	12.5927	10.3321	7.86039	3.63588	10.4037	10.5394	9.59049	8.65238	1.7354	-1.84424	2.91079	8.91113	0.00283437	0.0203563
ATRNL1-HGLibB_03821	ATRNL1	11.5758	11.4966	24.2141	13.57	4.27044	11.3248	11.4404	21.3159	13.7397	11.6633	-1.50101	3.9718	14.8564	0.000116011	0.00160852
AUH-HGLibA_03864	AUH	6.14876	6.73309	8.79995	3.34581	1	5.06852	5.55772	8.57266	3.56504	1	-2.97022	2.62827	13.9904	0.000183742	0.00234011
AUH-HGLibA_03865	AUH	9.39573	5.76353	15.5785	9.89637	6.85751	9.09867	5.34574	16.5117	8.82338	6.5155	-1.24811	3.59408	7.94217	0.00482958	0.0306868
AXIN2-HGLibA_03924	AXIN2	6.56623	5.5106	10.0535	4.80641	1	6.14323	4.81577	10.8119	5.57433	3.2062	-2.24522	2.90113	12.0783	0.000510109	0.00528979
AXIN2-HGLibA_03925	AXIN2	9.4885	9.43102	22.7284	5.11623	5.63719	10.9794	9.79747	19.036	4.89032	5.88515	-1.83631	3.79111	18.2245	1.96333e-05	0.000374266
B3GALT2-HGLibA_03956	B3GALT2	14.2662	10.6535	34.4748	12.4635	10.9578	15.5853	11.4934	33.4077	13.7825	10.0874	-1.67865	4.45245	25.9324	3.53581e-07	1.29303e-05
B3GALT2-HGLibA_03957	B3GALT2	19.6005	15.2484	22.7284	18.9698	7.15038	17.7347	16.899	23.9623	20.2378	6.56802	-1.7495	3.94973	19.0105	1.29999e-05	0.00026616
B3GNT1-HGLibB_03979	B3GNT1	12.921	8.92516	24.1677	9.85211	11.3971	13.3975	9.47949	25.3872	9.25089	10.9279	-1.1424	4.17337	10.5753	0.00114611	0.0100218
B3GNT1-HGLibB_03980	B3GNT1	5.59214	5.42629	12.1892	12.0209	3.39182	5.68264	5.9817	11.7483	10.5334	5.14975	-1.46089	3.19271	7.60258	0.00582847	0.0354814
B3GNTL1-HGLibA_04008	B3GNTL1	16.3071	7.78697	24.7249	8.9669	2.61081	15.4317	8.15457	26.4051	9.7639	8.03882	-2.23775	3.97834	28.8353	7.88029e-08	3.59547e-06
B3GNTL1-HGLibA_04009	B3GNTL1	12.7355	10.4006	20.3606	14.8536	8.46832	12.7834	11.0694	18.5474	14.2527	9.92985	-1.0711	3.88276	7.50746	0.00614441	0.0368923
B4GALT3-HGLibB_04026	B4GALT3	12.4572	9.85257	10.0535	8.70134	2.75725	10.634	10.0095	10.364	9.03714	3.9416	-1.57334	2.98768	7.2753	0.00699093	0.040735
B4GALT3-HGLibB_04027	B4GALT3	25.9089	21.108	47.289	19.3681	20.281	25.4495	21.9337	49.4895	20.0241	16.1807	-1.403	4.99562	28.2701	1.05515e-07	4.59824e-06
B4GALT4-HGLibA_04031	B4GALT4	11.9933	14.869	24.5391	8.5243	5.73482	10.5956	13.7192	24.3694	9.50739	9.61468	-1.65677	4.0287	18.4174	1.7743e-05	0.000345057
B4GALT4-HGLibB_04030	B4GALT4	20.2963	12.2133	17.157	16.2256	5.63719	19.8457	13.1363	18.181	15.065	3.88907	-1.86486	3.57783	15.8011	7.03601e-05	0.00106595
BANK1-HGLibB_04143	BANK1	23.3577	20.3492	35.2177	15.9158	14.6187	21.88	22.5167	32.1049	15.065	16.2858	-1.11783	4.58462	13.8187	0.000201324	0.00251729
BANK1-HGLibB_04144	BANK1	2.99457	2.43327	14.6035	1.44261	1	2.61206	2.53691	14.4761	1.47026	1.52529	-3.40245	3.16121	26.2061	3.06851e-07	1.14385e-05
BATF-HGLibA_04173	BATF	11.3439	7.40758	10.4249	8.30299	2.12269	11.2481	6.40567	10.9747	8.56688	2.36574	-2.19268	2.93632	12.0121	0.000528565	0.00543538
BATF-HGLibB_04172	BATF	8.14333	9.89473	33.0355	10.1619	2.51319	9.17543	8.63154	30.5171	9.42189	4.3093	-3.17415	4.14593	52.7119	3.8624e-13	7.0517e-11
BAX-HGLibA_04182	BAX	14.0343	12.8877	26.8141	10.516	12.8615	12.745	11.3874	25.9979	12.5427	10.245	-1.18469	4.24453	11.9354	0.000550764	0.00560933
BAX-HGLibA_04183	BAX	9.90597	10.9064	15.8106	12.3307	1.92744	9.13705	9.1615	14.5982	11.0464	3.10114	-2.5389	3.29448	20.1806	7.0464e-06	0.000159998
BBS10-HGLibA_04209	BBS10	6.61261	5.76353	14.9749	7.0637	1	6.06646	6.82965	14.2725	5.53158	1	-3.71338	3.14814	28.4515	9.60731e-08	4.24466e-06
BBS10-HGLibB_04207	BBS10	11.112	13.2671	11.1214	12.6405	2.75725	9.40572	13.7192	9.87548	13.7397	1.99804	-2.08654	2.93052	11.0644	0.000880014	0.00815896
BBS2-HGLibA_04214	BBS2	8.60718	11.9182	17.2035	10.4275	3.68469	9.17543	11.7583	16.4303	11.0037	5.51745	-1.84271	3.52139	14.8098	0.000118919	0.00164125
BBS2-HGLibA_04215	BBS2	7.63309	9.09378	22.1249	11.0914	10.3232	7.56337	10.1684	24.288	9.9349	8.61664	-1.28276	4.05039	11.9135	0.000557298	0.00566542
BBS9-HGLibA_04226	BBS9	6.79815	6.73309	11.3071	4.89493	2.26913	7.14117	7.83658	10.5269	5.10407	3.9416	-1.77405	3.02532	9.22423	0.00238833	0.0177939
BBS9-HGLibA_04228	BBS9	29.898	11.6231	25.7927	24.7679	7.49207	30.9766	10.4864	24.3694	24.6412	8.24894	-1.65734	4.06117	18.8916	1.38364e-05	0.000280495
BBS9-HGLibB_04225	BBS9	3.92227	6.43801	24.307	3.87694	9.68864	4.14735	6.77665	22.2523	4.89032	8.72169	-1.32765	4.04283	12.6065	0.000384416	0.00422718
BBS9-HGLibB_04226	BBS9	13.4776	13.7308	43.5283	16.7125	2.80606	12.3228	14.7262	43.301	18.1003	6.5155	-3.18633	4.55614	71.9781	2.17602e-17	9.13397e-15
BCL2A1-HGLibA_04298	BCL2A1	13.0138	14.4475	31.5034	11.2242	4.61213	13.9348	15.2561	31.9013	11.9014	3.25873	-2.97139	4.16241	49.2423	2.26219e-12	3.52121e-10
BCL2A1-HGLibA_04300	BCL2A1	12.5963	6.60663	16.1356	12.2864	7.49207	12.8218	7.35961	13.7025	13.3122	5.35987	-1.20024	3.51724	6.95229	0.00837121	0.0466604
BDH1-HGLibA_04373	BDH1	14.5445	17.1454	22.357	9.45377	4.36807	14.7025	15.2031	21.3159	10.2769	11.138	-1.4799	3.92355	13.9619	0.000186557	0.00236999
BDH1-HGLibA_04375	BDH1	9.53488	13.5201	13.8142	13.3487	3.87994	8.44617	13.6662	13.3768	13.9962	5.0447	-1.58144	3.31683	9.68195	0.00186087	0.0146475
BDH2-HGLibA_04378	BDH2	18.7655	18.9159	42.1819	24.6351	11.4947	19.0013	18.065	41.9575	23.6579	20.8558	-1.373	4.81349	23.8147	1.0607e-06	3.26275e-05
BDH2-HGLibB_04375	BDH2	12.7355	15.0798	26.1641	13.9683	13.3984	12.745	13.7192	26.4458	12.1152	12.3462	-1.0248	4.28581	9.39888	0.00217118	0.0165311
BHMT-HGLibA_04486	BHMT	7.67947	7.11249	10.1928	8.9669	1.3905	8.13911	7.99558	10.5269	8.95163	3.31126	-2.08311	2.91631	10.9001	0.000961613	0.00875716
BHMT-HGLibB_04482	BHMT	10.6945	7.70266	23.8427	9.71933	7.93138	11.1713	6.03469	25.9572	8.48138	5.20228	-1.90372	4.00201	22.7617	1.83383e-06	5.14671e-05
BICD1-HGLibA_04493	BICD1	1.9277	2.39112	22.8677	3.39007	8.81001	1.92118	2.16593	20.5423	2.88103	8.14388	-1.34441	3.94877	11.9966	0.000532991	0.00547099
BICD1-HGLibB_04491	BICD1	14.4053	14.0259	67.8103	10.0292	17.157	15.1247	14.8852	66.7111	10.7899	25.9511	-1.63698	5.38989	49.228	2.27874e-12	3.54244e-10
BIRC7-HGLibA_04528	BIRC7	8.97826	15.4592	32.5248	11.2685	7.34563	9.55925	15.7331	33.6927	11.9869	5.72757	-2.31954	4.30137	38.8904	4.48289e-10	3.89322e-08
BIRC7-HGLibB_04526	BIRC7	8.42164	5.00473	29.6463	9.09968	5.34432	8.06234	4.86877	29.3771	8.48138	12.5563	-1.7082	4.26171	23.1557	1.49399e-06	4.32878e-05
BLMH-HGLibA_04550	BLMH	10.1843	13.6887	23.1463	22.2008	7.5897	12.2076	12.2883	27.9522	20.7508	8.98434	-1.61063	4.09531	18.4612	1.734e-05	0.000339177
BLMH-HGLibA_04552	BLMH	7.21562	8.25068	9.96066	3.83268	1	7.44823	7.67759	10.4862	4.0353	2.94356	-2.30397	2.8711	12.232	0.000469764	0.00495953
BLMH-HGLibB_04550	BLMH	13.3849	6.94387	38.7462	9.85211	15.595	14.7025	8.26056	39.3926	8.99439	10.8228	-1.55638	4.66812	26.7111	2.3626e-07	9.15271e-06
BLOC1S2-HGLibA_04560	BLOC1S2	12.318	12.972	21.057	11.9766	12.3733	11.6703	11.1754	20.4609	12.7992	5.35987	-1.21658	3.9251	9.82231	0.00172408	0.0138312
BLOC1S2-HGLibA_04561	BLOC1S2	9.72043	8.54576	9.40352	6.84239	1	9.6744	9.79747	8.89837	7.79737	4.36183	-1.72584	2.83837	7.48265	0.00622963	0.0372774
BLVRA-HGLibA_04574	BLVRA	21.5023	19.5482	37.4926	28.176	19.4023	21.2275	22.0927	39.759	28.275	16.0757	-1.11801	4.76925	15.8369	6.90433e-05	0.00105006
BLVRA-HGLibB_04572	BLVRA	13.9415	18.1571	42.7855	10.2505	8.17545	12.8218	18.3299	39.6776	11.2174	14.5524	-1.84871	4.67622	35.9794	1.9941e-09	1.44283e-07
BLVRA-HGLibB_04573	BLVRA	15.1475	16.0072	31.6427	13.8356	15.058	15.2398	16.3161	33.1634	13.9107	12.5037	-1.22682	4.50276	15.4414	8.51035e-05	0.00124415
BMF-HGLibA_04583	BMF	4.98913	2.43327	17.8999	4.40806	5.19788	5.79779	2.00694	17.6924	4.54831	4.62447	-1.83209	3.59277	15.5294	8.1234e-05	0.00119999
BMF-HGLibB_04581	BMF	10.8337	8.63007	20.9177	8.9669	8.02901	10.7107	8.04857	19.8502	9.89215	4.20424	-1.71709	3.78437	16.2038	5.68807e-05	0.000897926
BMP2-HGLibB_04597	BMP2	10.4162	7.66051	10.5642	5.86866	1	9.98146	7.14763	9.54978	6.7286	3.73148	-2.03219	2.89123	10.254	0.00136386	0.0115159
BMP2-HGLibB_04598	BMP2	9.85958	6.43801	17.0178	10.8258	3.00131	9.90469	6.82965	18.3845	11.2602	6.25285	-1.90819	3.57215	16.3324	5.31474e-05	0.000849595
BMS1-HGLibA_04637	BMS1	3.04095	2.93913	7.7321	6.17849	1.97625	3.84029	3.86183	9.18336	6.68585	2.68091	-1.80736	2.7398	7.40286	0.00651204	0.0385504
BMS1-HGLibA_04639	BMS1	23.2649	18.663	50.0747	22.2451	20.6715	21.8416	18.3829	47.2095	21.7769	25.5834	-1.06936	5.09715	18.5105	1.68967e-05	0.000332487
BMS1-HGLibB_04636	BMS1	9.67404	5.59491	12.6999	9.09968	2.562	8.5997	5.82271	12.644	8.09662	2.57586	-2.24883	3.11971	14.6062	0.000132479	0.00179293
BNC1-HGLibA_04645	BNC1	10.4626	7.5762	29.1355	9.94063	10.1279	9.82793	8.20756	27.6672	8.60963	10.5077	-1.45062	4.27042	17.5557	2.79013e-05	0.000501409
BNC1-HGLibB_04643	BNC1	16.6318	12.5505	20.5927	7.10796	9.59101	16.3913	11.7054	20.0538	7.84012	7.6186	-1.22879	3.89485	9.77267	0.00177125	0.0141174
BNC2-HGLibA_04646	BNC2	6.3343	6.85956	16.8785	8.56856	6.22294	6.02808	6.98864	17.3667	9.89215	4.93964	-1.5966	3.59259	12.3005	0.000452839	0.00481643
BNC2-HGLibB_04646	BNC2	13.2457	11.3702	13.1178	8.08169	2.1715	13.3975	10.6454	12.644	6.85685	3.04861	-2.25034	3.13834	14.8522	0.000116274	0.00161024
BPIFB2-HGLibA_04721	BPIFB2	9.58127	9.81042	19.432	15.1191	11.9828	9.63602	9.32049	20.8273	15.3215	6.98825	-1.0764	3.92465	7.82654	0.00514846	0.0322638
BPIFB2-HGLibB_04721	BPIFB2	4.43251	3.0656	5.73569	6.53257	1.04881	4.49279	2.6429	6.45557	6.51484	1.21011	-2.31078	2.34226	7.50653	0.00614755	0.0369032
BRD8-HGLibA_04785	BRD8	9.11742	9.72611	16.5071	9.27673	3.14775	7.64014	11.4404	19.4431	9.8494	8.51158	-1.60473	3.65087	12.9962	0.000312128	0.00358048
BRD8-HGLibB_04782	BRD8	19.786	12.5927	14.8821	12.1094	5.78363	18.6942	12.1823	13.7432	10.8327	4.62447	-1.43871	3.40922	8.8438	0.00294087	0.0209354
BRDT-HGLibA_04791	BRDT	26.5119	24.0588	77.8388	18.6157	40.7334	25.0273	25.5375	78.2737	19.5538	28.4199	-1.17266	5.71944	34.3233	4.66754e-09	3.06983e-07
BRDT-HGLibB_04789	BRDT	11.1584	8.33499	27.4177	8.56856	7.88257	11.2481	8.57854	24.0844	8.26762	5.56998	-1.918	4.04254	23.7666	1.08753e-06	3.33346e-05
BRMS1L-HGLibA_04832	BRMS1L	7.67947	12.2976	18.0856	10.0734	7.05276	8.67646	12.9773	21.8045	9.25089	4.62447	-1.75161	3.75006	16.3129	5.36959e-05	0.000857347
BRMS1L-HGLibB_04831	BRMS1L	19.2294	18.115	42.2283	19.678	14.0818	20.2679	19.2309	40.1254	19.8958	19.49	-1.28909	4.80694	21.1513	4.24406e-06	0.000104646
BSG-HGLibA_04867	BSG	10.7409	6.01646	13.9535	14.765	3.78232	10.7107	5.66372	14.1097	14.9367	1.21011	-2.43398	3.21312	17.7614	2.50411e-05	0.000460576
BSG-HGLibB_04863	BSG	5.22106	4.11948	8.24281	5.3818	2.1715	5.29882	5.61072	8.57266	6.30109	2.52333	-1.7879	2.73676	7.25033	0.00708881	0.0411641
BSG-HGLibB_04864	BSG	9.95235	15.1641	21.3356	16.4469	7.88257	10.135	16.2101	21.3973	17.288	9.14192	-1.31595	3.93592	11.4282	0.000723376	0.00698416
BTG2-HGLibA_04944	BTG2	16.4463	22.8785	21.9856	11.8881	8.46832	13.8965	22.5167	19.0767	12.4572	3.62643	-1.7435	3.78805	16.6743	4.43781e-05	0.000733458
BTG2-HGLibB_04941	BTG2	13.2921	13.3514	20.082	6.48831	6.71107	13.4359	15.2561	20.4202	7.19885	8.87928	-1.36411	3.85569	11.4591	0.000711442	0.00689085
BTG3-HGLibA_04947	BTG3	17.8378	22.9628	63.3532	24.8122	27.0659	17.9266	23.1527	59.9935	26.0947	28.1047	-1.15798	5.39678	26.6361	2.45614e-07	9.46636e-06
BTG3-HGLibB_04944	BTG3	12.0861	9.09378	13.3964	11.357	2.02506	12.4379	9.05551	13.9468	11.1319	2.8385	-2.43273	3.18297	17.3079	3.17859e-05	0.000556958
BTG4-HGLibA_04951	BTG4	11.9005	9.76826	14.3249	10.6931	4.56332	10.5188	9.2145	13.784	10.0632	5.4124	-1.47242	3.37982	8.99622	0.00270538	0.0196189
BTG4-HGLibB_04947	BTG4	11.5294	10.8643	19.3856	10.6488	4.31925	12.3612	11.1754	20.5423	10.9182	10.4551	-1.41993	3.82406	12.012	0.000528581	0.00543538
BTNL8-HGLibA_04980	BTNL8	4.80359	5.67922	8.66067	4.58511	1.63456	5.75941	5.29274	7.39198	4.42006	1.89299	-2.11039	2.63917	8.67798	0.00322077	0.0224762
BTNL8-HGLibB_04977	BTNL8	5.68491	5.04689	9.72852	8.39151	3.09894	5.37558	5.18675	10.7712	6.85685	1.42023	-2.12209	2.89883	11.0513	0.000886227	0.00820104
BUB1-HGLibB_04986	BUB1	11.7614	5.42629	15.6713	8.03743	2.41556	12.2076	4.76277	15.2496	8.39588	2.62838	-2.5586	3.31189	20.6956	5.38403e-06	0.000127729
BUB1-HGLibB_04987	BUB1	8.93188	4.92042	24.1677	8.08169	10.0303	9.0219	4.86877	22.578	9.20814	11.8734	-1.08581	4.11381	9.19616	0.00242523	0.0180147
BZRAP1-HGLibB_05007	BZRAP1	4.80359	7.15465	7.08211	6.31127	1	4.22411	6.35268	7.79911	5.91633	1.94551	-2.24421	2.5444	8.73519	0.00312126	0.0219224
BZRAP1-HGLibB_05008	BZRAP1	4.33974	2.09603	14.3249	1.84095	3.19657	4.72308	2.48391	14.1504	1.72676	1.05253	-2.67543	3.20143	20.0962	7.36437e-06	0.000165884
C10orf118-HGLibA_05040	C10orf118	8.74634	7.74482	23.7499	5.29327	6.66226	8.94514	6.93564	26.2829	5.91633	7.35595	-1.81809	4.02456	21.4702	3.59373e-06	9.08808e-05
C10orf118-HGLibB_05037	C10orf118	5.96322	3.69793	12.5142	3.69989	1.73219	7.44823	3.27886	11.3819	3.90705	1.05253	-2.99296	2.96967	19.1349	1.21794e-05	0.00025247
C10orf35-HGLibA_05069	C10orf35	24.3318	23.7638	71.9889	16.801	22.7704	25.3344	26.1735	72.5739	16.2193	38.663	-1.23207	5.59505	34.4026	4.48135e-09	2.96666e-07
C10orf35-HGLibA_05070	C10orf35	17.9306	17.7777	49.7961	16.5797	20.5738	17.159	15.9981	51.8915	17.8438	20.7507	-1.29475	5.09213	26.2409	3.01377e-07	1.1269e-05
C10orf88-HGLibA_05100	C10orf88	14.4981	14.7847	43.714	16.0929	18.5725	13.8965	14.5672	41.4282	16.3048	16.8111	-1.2617	4.85952	21.1387	4.27213e-06	0.000105167
C10orf88-HGLibB_05096	C10orf88	12.1788	13.3936	17.8535	13.3044	5.68601	11.1713	11.9173	17.1224	12.9275	3.67896	-1.87411	3.56347	15.7488	7.23351e-05	0.00109063
C11orf16-HGLibA_05118	C11orf16	6.93731	20.7286	13.2571	12.552	7.44326	6.98764	20.0788	12.7661	12.842	2.57586	-1.35611	3.31443	7.36361	0.0066557	0.0392041
C11orf16-HGLibB_05114	C11orf16	4.57166	5.59491	7.91782	6.31127	1	4.37764	5.9287	8.20624	6.60034	1	-2.8642	2.56092	12.5416	0.000398001	0.0043486
C11orf1-HGLibA_05114	C11orf1	10.7409	14.1524	23.8891	13.393	5.88126	10.4804	13.2423	24.2473	13.7397	8.82675	-1.69451	4.00019	18.7245	1.51031e-05	0.000302738
C11orf1-HGLibB_05110	C11orf1	4.47889	7.36542	11.9571	6.13423	1.34169	3.45647	6.29968	12.1147	4.80481	1.78793	-2.84812	2.99117	18.2914	1.89557e-05	0.000363403
C11orf1-HGLibB_05112	C11orf1	10.6017	10.1898	11.6785	14.4995	2.70844	10.941	9.1615	11.0969	12.6709	1.78793	-2.27914	2.99405	13.3921	0.000252688	0.00302287
C11orf57-HGLibB_05155	C11orf57	11.6222	13.773	29.0427	12.375	6.22294	11.2481	13.1893	30.5985	13.7825	16.4959	-1.3835	4.35122	17.1452	3.46288e-05	0.000597374
C11orf57-HGLibB_05157	C11orf57	15.0083	11.1172	22.3106	11.4898	3.68469	13.0137	11.3874	22.008	12.8847	4.88711	-2.33771	3.78175	26.4417	2.71608e-07	1.03147e-05
C12orf45-HGLibA_05249	C12orf45	13.6168	16.0915	27.4177	16.9781	10.4208	13.2056	15.5211	26.2829	17.7155	14.6049	-1.09472	4.29201	10.6852	0.00107997	0.00957713
C12orf45-HGLibA_05251	C12orf45	12.7355	13.5622	21.2427	12.6848	12.9591	13.2056	12.9243	27.9114	12.6709	6.20032	-1.34871	4.10748	13.6251	0.000223182	0.00273916
C13orf35-HGLibA_05308	C13orf35	9.76681	13.2671	15.7178	12.8176	2.80606	9.94308	13.5072	15.8196	12.9702	4.25677	-2.12077	3.39587	16.7733	4.21224e-05	0.000701912
C13orf35-HGLibB_05304	C13orf35	13.6168	13.6465	59.5925	11.7553	1.09763	13.4359	12.2353	57.225	11.1747	2.57586	-4.89987	4.85913	133.912	5.71093e-31	7.79067e-28
C13orf35-HGLibB_05306	C13orf35	4.52528	4.37241	6.5714	5.42606	1	5.41397	3.59684	6.29272	5.10407	1.10506	-2.47807	2.37524	8.5972	0.00336681	0.0232611
C14orf39-HGLibB_05361	C14orf39	15.4722	15.417	27.3248	8.78986	4.124	16.8519	14.9382	27.5043	8.99439	4.677	-2.60618	4.0161	37.0402	1.15717e-09	9.0175e-08
C14orf39-HGLibB_05362	C14orf39	14.962	9.00947	32.3391	7.41778	14.033	15.4317	10.4864	32.512	7.54086	8.51158	-1.51483	4.42946	21.3467	3.83284e-06	9.59679e-05
C14orf79-HGLibA_05368	C14orf79	20.8529	19.6747	43.2497	17.5977	13.496	21.4194	22.3047	40.7361	16.1765	10.5077	-1.79706	4.71146	35.232	2.92673e-09	2.03982e-07
C14orf79-HGLibB_05364	C14orf79	11.9005	10.1477	15.1142	6.88666	4.85619	10.9026	9.79747	14.4761	6.8996	3.41631	-1.80874	3.37286	12.7354	0.00035879	0.00400231
C16orf70-HGLibA_05470	C16orf70	11.6686	15.9651	9.82138	10.0292	2.02506	10.7107	14.4082	10.4048	11.0464	2.68091	-2.04752	2.89503	10.4118	0.00125214	0.010765
C16orf70-HGLibB_05468	C16orf70	8.46802	8.883	7.91782	7.5063	1.3905	7.75529	9.2145	7.67697	7.45536	1.68287	-2.25409	2.59065	9.18356	0.00244198	0.0181169
C17orf100-HGLibA_05515	C17orf100	5.63852	5.80568	10.5178	13.57	2.9525	5.41397	5.45173	11.7076	14.2527	1.21011	-2.34945	2.95744	13.5783	0.000228819	0.00279601
C17orf100-HGLibA_05517	C17orf100	10.277	5.1312	13.3035	9.27673	2.12269	10.5956	6.19368	12.6847	10.1914	4.72953	-1.88615	3.20553	11.8893	0.000564588	0.0057242
C17orf58-HGLibA_05548	C17orf58	8.65356	7.87128	25.932	11.3127	7.00394	8.71484	8.73753	22.9444	11.0037	3.31126	-2.21801	3.92382	27.2803	1.75991e-07	7.10585e-06
C17orf58-HGLibB_05545	C17orf58	19.5541	15.2906	58.7568	16.4912	10.2744	19.6538	14.9382	57.9171	16.1765	11.3481	-2.41921	5.04636	71.6336	2.59101e-17	1.07364e-14
C17orf62-HGLibA_05556	C17orf62	7.95779	8.92516	10.8892	6.26701	4.07519	7.37146	7.78359	10.4048	6.55759	2.20816	-1.72221	3.00649	8.63429	0.00329893	0.022899
C17orf62-HGLibB_05550	C17orf62	10.8801	12.3819	10.3321	12.7733	3.87994	11.0945	12.8183	9.06122	12.6709	2.36574	-1.5973	2.92567	7.07733	0.00780654	0.0443146
C17orf62-HGLibB_05551	C17orf62	19.7396	23.8902	32.8034	25.3433	17.4986	18.4639	25.0605	31.9421	26.0947	14.0271	-1.03325	4.55781	11.6944	0.000626882	0.00622325
C17orf64-HGLibA_05558	C17orf64	4.06143	4.20379	12.0964	5.86866	2.31794	4.37764	4.65678	11.5854	5.27507	1.42023	-2.58594	3.0001	16.1743	5.77725e-05	0.000908994
C17orf64-HGLibB_05553	C17orf64	24.9348	18.3257	53.1854	24.945	18.8654	24.4516	16.2631	54.3343	24.5556	21.3285	-1.41479	5.13636	31.777	1.7293e-08	9.59578e-07
C18orf54-HGLibA_05617	C18orf54	7.21562	7.40758	21.4284	6.75387	7.34563	7.83205	7.78359	19.9316	7.32711	5.35987	-1.6842	3.80933	15.989	6.37118e-05	0.00098514
C18orf54-HGLibA_05619	C18orf54	14.8692	11.9603	20.7785	8.30299	3.97757	12.5915	12.3413	20.9088	8.86613	6.56802	-1.95862	3.76609	19.8563	8.34886e-06	0.000183897
C19orf10-HGLibA_05627	C19orf10	18.1625	14.2367	24.957	13.3044	9.44457	20.1528	14.0372	28.8886	12.1152	15.1827	-1.12152	4.28778	11.1416	0.00084411	0.00788704
C19orf10-HGLibB_05623	C19orf10	13.3849	12.424	20.732	8.61282	5.78363	13.5126	13.0303	20.5423	8.65238	11.5582	-1.23988	3.91141	10.0628	0.00151295	0.0124883
C19orf44-HGLibA_05663	C19orf44	18.3945	14.6583	23.8891	15.4732	7.15038	19.1164	13.1893	21.2345	14.1245	12.5563	-1.18582	4.04008	10.2362	0.00137707	0.011605
C19orf44-HGLibB_05660	C19orf44	15.1939	9.30456	16.7392	8.83412	7.39445	14.856	10.0624	17.5296	11.0892	7.46101	-1.19314	3.68964	7.88733	0.00497822	0.0314372
C19orf59-HGLibA_05686	C19orf59	16.3535	14.9112	38.7462	25.3876	14.4723	14.4338	15.0971	37.6012	26.9497	16.9161	-1.27645	4.7083	19.3251	1.10249e-05	0.000232145
C19orf59-HGLibA_05687	C19orf59	10.8801	17.862	24.1213	7.86039	3.97757	11.8238	17.482	23.718	7.49811	11.9259	-1.5747	4.01837	16.7412	4.28413e-05	0.000712394
C1GALT1-HGLibA_05723	C1GALT1	10.4162	10.5692	24.0284	11.0029	2.75725	9.71278	11.8113	23.9215	10.8754	6.62055	-2.32458	3.88323	28.3731	1.00045e-07	4.39833e-06
C1GALT1-HGLibB_05718	C1GALT1	13.9415	11.1172	15.9499	8.83412	5.00263	14.3954	10.1684	14.4761	7.41261	7.2509	-1.2956	3.51694	7.99276	0.00469647	0.0300391
C1orf131-HGLibA_05767	C1orf131	7.63309	3.57146	13.6285	6.70961	2.22031	6.75735	3.33186	13.9468	7.88287	3.62643	-2.19111	3.22594	15.3431	8.96474e-05	0.00129914
C1orf131-HGLibA_05769	C1orf131	8.69995	9.2624	7.91782	7.72761	1.09763	7.40985	10.1154	7.67697	7.54086	2.99608	-1.86782	2.64482	7.16827	0.00742042	0.0426108
C1orf186-HGLibA_05806	C1orf186	6.79815	7.44973	19.1999	7.10796	4.07519	6.33514	6.72365	17.0817	6.47209	5.20228	-1.93981	3.59667	17.1049	3.53705e-05	0.000607751
C1orf186-HGLibA_05807	C1orf186	12.318	5.38413	12.4214	14.765	4.70975	11.9006	5.9287	13.3361	13.6115	5.56998	-1.30528	3.31426	6.87188	0.00875625	0.048218
C1orf56-HGLibB_05871	C1orf56	7.86502	6.56447	14.0464	8.21447	5.49076	9.06028	6.72365	11.7483	7.49811	3.15367	-1.55084	3.26093	8.93692	0.00279463	0.0201413
C1orf56-HGLibB_05872	C1orf56	8.14333	4.03517	6.84997	4.45232	2.1715	7.10279	4.12681	7.88054	5.31782	1.3677	-1.98393	2.56894	7.3689	0.00663616	0.0391175
C1orf74-HGLibA_05893	C1orf74	26.0944	25.6607	33.4534	21.4041	20.4274	24.0678	24.4776	36.6241	21.3493	9.92985	-1.20105	4.61429	16.1308	5.91153e-05	0.000926197
C1orf74-HGLibB_05889	C1orf74	9.39573	19.3796	15.2535	11.7111	3.44063	8.71484	16.952	14.5982	11.3884	4.93964	-1.80319	3.38443	12.7906	0.00034837	0.00390942
C1orf74-HGLibB_05890	C1orf74	17.8378	19.7169	11.0749	15.4289	3.14775	18.0417	17.906	11.1783	13.9962	3.10114	-1.79269	3.04352	9.53412	0.00201687	0.0156097
C1orf74-HGLibB_05891	C1orf74	6.00961	9.2624	14.5571	8.39151	2.562	6.21999	8.20756	12.5626	8.35312	4.99217	-1.81108	3.26889	11.7187	0.000618741	0.00615653
C1QTNF9B-AS1-HGLibA_05966	C1QTNF9B-AS1	18.2089	20.8551	46.8712	17.1108	20.0369	19.9225	19.7609	50.1002	15.92	14.7099	-1.47488	4.97999	30.5416	3.26779e-08	1.6691e-06
C1QTNF9B-AS1-HGLibA_05967	C1QTNF9B-AS1	15.5186	15.2063	15.3928	12.552	6.46701	14.7025	14.6732	15.4532	11.9014	5.62251	-1.33427	3.52421	8.47894	0.00359281	0.0244744
C20orf111-HGLibA_05981	C20orf111	18.4409	14.7426	30.0177	20.2533	13.3008	19.3467	14.9382	30.1507	18.656	10.6127	-1.32299	4.37845	16.1461	5.8639e-05	0.000920179
C20orf111-HGLibB_05978	C20orf111	10.0451	10.6957	8.84638	10.6045	1.63456	8.33102	9.95646	7.63626	10.8327	2.68091	-1.87464	2.70151	7.59604	0.00584967	0.0355766
C22orf29-HGLibA_06067	C22orf29	4.47889	2.6862	8.98567	4.27528	1	4.45441	2.53691	9.06122	5.14682	2.78597	-2.18142	2.75244	10.1294	0.00145923	0.0121355
C22orf29-HGLibB_06063	C22orf29	9.39573	12.3819	22.8213	7.59482	3.78232	9.52087	11.9173	23.5144	9.89215	10.5602	-1.67549	3.95539	17.7466	2.52367e-05	0.000463052
C2CD2-HGLibA_06085	C2CD2	5.54575	7.95559	12.9321	5.91292	1.43931	5.64426	7.6246	11.6262	5.48883	4.99217	-1.8934	3.13863	11.3121	0.000770027	0.00734405
C2CD2-HGLibB_06081	C2CD2	4.66443	5.29982	5.5964	4.49658	1	4.56955	4.92176	5.43774	4.76206	1	-2.32708	2.24827	6.89863	0.00862616	0.0476983
C2CD4C-HGLibA_06101	C2CD4C	6.56623	17.4405	13.5356	14.8536	4.41688	7.2947	16.74	12.6847	14.039	6.04274	-1.3063	3.33516	7.0007	0.00814777	0.0457532
C2CD4C-HGLibB_06098	C2CD4C	6.05599	4.20379	18.5963	2.63764	9.83507	6.37352	4.92176	20.3795	3.82155	4.46688	-1.43142	3.7909	11.8746	0.000569058	0.00576181
C2orf73-HGLibA_06180	C2orf73	4.43251	2.34896	10.8892	8.30299	1.3905	5.72102	2.27192	10.079	7.45536	1.94551	-2.56566	2.86726	14.2541	0.000159709	0.0020854
C2orf73-HGLibB_06175	C2orf73	8.88549	12.5927	11.2142	8.9669	3.63588	10.3269	14.4612	11.9111	8.82338	3.52137	-1.6588	3.11223	8.86455	0.00290761	0.0207511
C3AR1-HGLibA_06206	C3AR1	15.565	17.9464	52.6747	13.9241	12.2757	15.5853	18.171	48.1052	15.7918	21.6437	-1.56484	5.01044	34.6355	3.9758e-09	2.66025e-07
C3AR1-HGLibB_06201	C3AR1	14.6836	15.67	18.5963	21.2713	5.73482	15.2398	17.641	20.9495	21.3493	8.19641	-1.48946	3.79558	12.7862	0.000349184	0.00391746
C3orf14-HGLibA_06210	C3orf14	13.0138	17.314	17.2035	12.5963	4.70975	14.3954	19.0719	15.2496	12.842	4.677	-1.76363	3.49284	13.4552	0.000244326	0.0029405
C3orf14-HGLibB_06205	C3orf14	11.4367	10.0633	23.9356	9.71933	5.78363	11.8622	9.74447	24.5322	11.5594	6.30538	-1.98205	3.95284	23.3949	1.31925e-06	3.89806e-05
C3orf43-HGLibA_06246	C3orf43	9.72043	14.0259	13.9535	14.765	4.07519	9.98146	13.6662	15.4125	14.3382	5.62251	-1.57477	3.41015	10.3725	0.00127904	0.0109436
C3orf43-HGLibB_06241	C3orf43	13.4312	8.29283	10.6571	12.3307	2.9525	14.2803	9.2145	10.8526	11.3029	4.3093	-1.53525	3.05412	7.38008	0.00659503	0.0389393
C3orf67-HGLibA_06259	C3orf67	19.3686	13.9838	34.2891	11.5783	12.5686	17.8498	12.3413	31.7792	12.5427	17.0212	-1.153	4.5493	14.258	0.000159378	0.00208179
C3orf67-HGLibB_06255	C3orf67	13.0138	11.2437	21.057	14.4995	6.27176	12.1693	10.3274	19.8909	15.6207	2.52333	-2.18819	3.70518	22.5395	2.05865e-06	5.68439e-05
C4orf22-HGLibA_06305	C4orf22	12.5499	10.8221	59.1282	15.2962	29.9458	12.0541	10.8044	57.9578	16.433	21.0659	-1.19553	5.31384	26.6179	2.47933e-07	9.53495e-06
C4orf22-HGLibA_06306	C4orf22	19.3686	18.9581	24.2606	11.6225	8.22426	18.3488	18.6479	25.6315	11.6022	4.88711	-1.90878	4.00343	22.8853	1.71964e-06	4.87811e-05
C4orf6-HGLibA_06348	C4orf6	6.9837	4.66749	7.96424	3.56711	2.02506	6.33514	4.65678	7.18841	3.47954	1.7354	-1.94214	2.60385	7.35587	0.0066844	0.0393274
C4orf6-HGLibB_06344	C4orf6	6.3343	4.66749	12.0035	2.59338	2.61081	6.14323	3.80883	11.4633	3.18029	1	-2.61974	2.98609	16.2724	5.48583e-05	0.000872808
C5AR2-HGLibA_06355	C5AR2	13.8023	12.7191	24.8177	20.2976	7.5897	14.7409	11.9173	23.6366	19.4256	9.29951	-1.50758	4.05021	15.8985	6.6832e-05	0.00102296
C5AR2-HGLibB_06353	C5AR2	6.10238	4.62534	8.89281	2.4606	1.58575	5.95132	5.23974	8.57266	3.22304	1	-2.644	2.6636	12.3848	0.000432847	0.00464531
C6orf15-HGLibA_06451	C6orf15	11.7614	6.3537	20.8713	7.86039	3.39182	11.0562	5.82271	19.0767	8.26762	3.78401	-2.43732	3.63821	25.1108	5.41281e-07	1.84859e-05
C6orf15-HGLibA_06452	C6orf15	13.8487	14.4896	18.8749	20.6074	8.7612	11.5168	14.5672	19.6874	19.9813	6.46297	-1.32748	3.80283	10.4712	0.00121251	0.0104896
C6orf15-HGLibB_06447	C6orf15	3.78311	3.61362	6.84997	4.27528	1.82981	3.11103	3.33186	6.98484	4.1208	1	-2.19402	2.47798	7.92124	0.00488577	0.0309596
C6orf165-HGLibA_06458	C6orf165	12.4572	8.46145	41.764	8.61282	21.2572	12.3612	7.14763	40.9804	9.12264	17.9142	-1.07487	4.87504	15.9019	6.67104e-05	0.00102157
C6orf165-HGLibB_06455	C6orf165	15.1939	17.6934	46.4533	11.2685	23.8443	15.4317	14.0372	54.7415	10.4052	17.7041	-1.28001	5.08956	25.6531	4.0864e-07	1.4575e-05
C6orf203-HGLibA_06469	C6orf203	15.0083	14.321	48.589	14.0126	17.938	16.2378	14.3022	49.0416	13.9962	20.2254	-1.35025	5.02147	26.8942	2.14908e-07	8.44408e-06
C6orf203-HGLibA_06471	C6orf203	5.54575	5.38413	11.1214	4.58511	1.97625	5.29882	4.70977	10.8119	4.63381	1	-2.78234	2.89404	16.3058	5.39e-05	0.000860154
C6orf62-HGLibA_06502	C6orf62	11.0192	7.44973	20.1749	11.4898	8.32188	10.5956	7.25362	19.1988	11.3029	9.92985	-1.09953	3.88979	7.92683	0.0048707	0.0308883
C6orf62-HGLibA_06504	C6orf62	12.318	8.883	19.8035	10.8258	1.92744	11.6319	6.98864	17.0003	10.7472	2.57586	-2.96343	3.47733	28.7997	8.02637e-08	3.64841e-06
C7orf55-LUC7L2-HGLibB_06552	C7orf55-LUC7L2	9.34934	6.52232	10.1928	8.9669	1.87863	9.32896	6.45867	10.5676	8.86613	2.26068	-2.25985	2.89361	12.1179	0.00049941	0.00520195
C7orf55-LUC7L2-HGLibB_06554	C7orf55-LUC7L2	13.2457	11.7917	18.782	9.32099	1.781	14.3187	12.3943	16.0639	9.20814	7.19837	-1.92783	3.54919	16.3052	5.39147e-05	0.000860162
C7orf72-HGLibA_06587	C7orf72	9.62765	9.89473	26.0713	10.2947	8.51713	11.747	9.90346	27.4636	9.63565	13.817	-1.25273	4.24367	13.2142	0.000277834	0.00326229
C7orf72-HGLibB_06584	C7orf72	8.56079	11.876	8.84638	6.70961	2.70844	8.21587	11.3874	7.71768	8.22487	1.84046	-1.80971	2.7172	7.26852	0.00701736	0.0408606
C7orf73-HGLibA_06589	C7orf73	10.277	5.84784	17.4356	9.49803	5.63719	10.2501	5.39873	21.7637	8.43863	6.04274	-1.72624	3.7333	15.7092	7.3865e-05	0.00111032
C7orf73-HGLibA_06590	C7orf73	6.3343	7.32327	11.9106	3.65563	3.7335	6.14323	6.98864	10.8526	2.92378	1.7354	-2.00947	3.03281	11.3852	0.000740313	0.00711712
C8orf31-HGLibA_06606	C8orf31	16.2607	10.6114	40.5569	16.1814	12.6662	18.8094	11.3344	40.8582	16.5613	24.2176	-1.13782	4.83431	17.1607	3.43466e-05	0.000593433
C8orf31-HGLibB_06599	C8orf31	10.1843	6.98602	21.1499	9.14394	7.00394	10.7875	6.88264	22.3337	9.55014	10.0874	-1.33535	3.95322	11.892	0.00056377	0.0057178
C8orf31-HGLibB_06600	C8orf31	11.0656	6.31154	26.9998	15.9601	5.05144	9.48249	7.41261	25.4279	15.1505	5.0447	-2.34893	3.99365	31.3726	2.12968e-08	1.15277e-06
C8orf37-HGLibA_06613	C8orf37	8.28248	12.2976	14.0928	13.1274	3.39182	8.25426	11.6524	15.0461	13.697	1.78793	-2.43713	3.25683	18.4514	1.74292e-05	0.000340591
C8orf37-HGLibA_06615	C8orf37	3.36565	2.30681	6.19997	4.27528	1	3.26456	1.79495	6.17058	4.29181	1	-2.48856	2.33714	8.32933	0.00390101	0.0260879
C8orf44-SGK3-HGLibB_06620	C8orf44-SGK3	23.6824	25.9558	34.2891	15.8273	8.85882	20.9972	26.2795	35.6877	15.4497	8.66917	-1.98276	4.43111	33.6207	6.69762e-09	4.21547e-07
C8orf44-SGK3-HGLibB_06622	C8orf44-SGK3	13.1993	13.4358	9.91423	10.3832	2.75725	13.6662	12.7123	10.1198	9.80665	3.52137	-1.63631	2.95428	7.56392	0.00595485	0.0360465
C8orf86-HGLibA_06652	C8orf86	12.921	9.76826	31.9677	10.9144	15.6438	13.244	9.37349	32.5527	8.69513	9.45709	-1.35413	4.46273	17.931	2.29058e-05	0.000427388
C8orf86-HGLibB_06648	C8orf86	7.9114	4.7518	15.9499	6.70961	1.87863	7.83205	6.51167	14.6389	8.65238	6.04274	-1.91692	3.39308	14.2456	0.000160436	0.00209286
C9orf116-HGLibA_06664	C9orf116	2.5771	2.43327	6.61782	3.16877	1	2.76559	2.05994	6.37415	2.83828	1	-2.55791	2.37667	9.0088	0.00268683	0.0195207
C9orf116-HGLibA_06665	C9orf116	9.25657	11.9182	6.98925	9.01116	1.48813	8.79161	10.5924	7.96196	8.56688	1.47276	-2.24394	2.54916	8.77291	0.00305737	0.0215901
C9orf24-HGLibB_06714	C9orf24	11.0656	15.2484	15.4856	16.2256	4.41688	12.7066	12.4473	16.6339	15.7062	8.87928	-1.25758	3.5928	8.04428	0.00456475	0.0293967
C9orf24-HGLibB_06715	C9orf24	11.2511	10.4849	16.8785	13.1717	5.24669	10.3269	11.9703	16.5525	11.9869	1.84046	-2.19946	3.45406	18.6007	1.61164e-05	0.000320155
C9orf96-HGLibB_06776	C9orf96	12.921	11.9182	37.0284	21.8467	17.3034	12.9753	13.5072	35.8098	21.7769	10.6652	-1.37382	4.61923	20.6667	5.46589e-06	0.000129386
C9orf96-HGLibB_06777	C9orf96	9.07103	6.8174	43.8069	6.35553	10.7625	10.2501	7.20062	44.8889	6.13009	9.50962	-2.11658	4.72358	46.2852	1.02233e-11	1.358e-09
CABP5-HGLibA_06856	CABP5	9.07103	8.4193	8.24281	11.7553	2.31794	9.98146	9.79747	9.22407	9.80665	1.99804	-1.95694	2.75002	8.51352	0.00352518	0.0241301
CABP5-HGLibB_06852	CABP5	9.11742	12.677	13.1642	5.55884	3.05013	9.21381	11.7054	14.4354	4.97582	6.62055	-1.48997	3.3541	8.99521	0.00270689	0.019623
CABYR-HGLibB_06860	CABYR	5.03552	4.37241	12.0035	1.92947	1.24406	4.99176	3.70284	10.7712	2.06877	2.05057	-2.70028	2.94401	16.358	5.24342e-05	0.00084063
CABYR-HGLibB_06861	CABYR	8.56079	7.74482	13.1178	6.97518	4.41688	7.79367	7.88958	13.9061	7.19885	4.99217	-1.49839	3.32717	8.8866	0.00287271	0.020566
CABYR-HGLibB_06862	CABYR	11.2975	8.58792	15.3463	6.93092	4.22163	10.135	8.73753	13.4582	6.38659	5.30734	-1.57184	3.38759	10.1511	0.00144214	0.012028
CACNB3-HGLibA_06923	CACNB3	6.24153	10.1055	8.61424	5.24901	1.73219	6.91088	9.95646	8.24695	4.29181	1.10506	-2.47135	2.64534	11.071	0.000876864	0.00813487
CACNB3-HGLibB_06917	CACNB3	27.8107	18.663	32.9427	23.5286	15.4973	28.9039	21.3508	30.8835	23.9571	15.708	-1.02732	4.54055	11.4216	0.000725968	0.00700362
CACNG3-HGLibA_06936	CACNG3	12.6891	11.6231	72.7317	12.9061	33.8997	11.8622	11.4404	70.9453	13.4832	28.9452	-1.19058	5.59859	32.3874	1.26302e-08	7.28132e-07
CACNG3-HGLibB_06930	CACNG3	7.77225	13.8995	17.2499	9.80785	5.14907	7.56337	13.1893	17.5703	11.0037	5.09723	-1.74119	3.58334	14.1577	0.000168103	0.00217648
CACNG3-HGLibB_06931	CACNG3	31.1504	30.8037	55.9711	27.9547	30.4828	29.1726	31.7381	56.8585	31.0538	24.2701	-1.0406	5.30962	20.5021	5.95669e-06	0.000138785
CADM2-HGLibA_06969	CADM2	9.85958	8.54576	18.5499	8.43578	5.44194	9.48249	7.20062	17.7331	8.26762	7.88124	-1.42927	3.70176	11.0435	0.000889973	0.0082263
CADM2-HGLibB_06963	CADM2	12.4108	6.64878	9.72852	8.08169	3.83113	13.0904	6.77665	9.38692	8.35312	1.05253	-1.91624	2.85357	9.02412	0.00266441	0.0193845
CALCOCO1-HGLibA_06999	CALCOCO1	5.96322	8.29283	7.49996	8.43578	1	6.71896	7.83658	7.59554	8.99439	1.63034	-2.4143	2.53876	9.6903	0.00185243	0.0145984
CALCOCO1-HGLibB_06993	CALCOCO1	10.4162	9.6418	13.9999	11.4012	7.24801	10.7875	8.10157	14.3947	10.5334	2.4708	-1.52359	3.38072	9.5603	0.00198831	0.015429
CALM1-HGLibB_07017	CALM1	15.0547	15.2063	17.3892	11.4455	6.12532	14.7409	15.2031	16.5117	9.8494	5.7801	-1.49115	3.60331	11.0116	0.000905413	0.00833665
CALM1-HGLibB_07018	CALM1	24.4709	21.9089	65.5353	16.4912	17.2058	24.49	18.118	68.584	14.9795	25.5308	-1.64508	5.38387	49.4322	2.05351e-12	3.21287e-10
CALML6-HGLibA_07039	CALML6	6.42707	7.40758	12.0964	5.55884	4.66094	6.21999	7.25362	9.67192	5.06132	2.89103	-1.49761	3.0755	7.19554	0.00730849	0.0421375
CALML6-HGLibA_07040	CALML6	16.2144	18.7895	25.7927	19.5009	8.12663	15.662	20.1318	24.5322	21.4348	6.25285	-1.79037	4.03758	21.1383	4.27301e-06	0.000105167
CALML6-HGLibA_07041	CALML6	12.5963	13.1828	23.9356	14.765	9.39576	13.0904	12.3943	24.0437	13.3977	11.0855	-1.21893	4.11025	11.3605	0.000750235	0.00719542
CAMK1G-HGLibA_07065	CAMK1G	18.9047	19.759	31.7355	16.5355	13.7401	18.771	22.2517	32.4306	17.3735	15.2878	-1.13845	4.51459	13.5723	0.000229547	0.00280263
CAMK1G-HGLibB_07059	CAMK1G	8.88549	12.8877	17.2035	8.5243	6.22294	8.67646	11.8113	15.8196	7.24161	4.72953	-1.57137	3.55337	11.5972	0.000660498	0.00649152
CAMK2B-HGLibB_07065	CAMK2B	19.4149	15.7543	19.9892	17.4649	7.54088	17.3892	15.4681	19.3617	16.6895	10.4551	-1.11878	3.88365	8.14821	0.00431037	0.0281207
CAMK2B-HGLibB_07066	CAMK2B	5.45298	2.47543	9.31066	4.09824	2.12269	6.56543	2.80189	9.67192	4.0353	3.52137	-1.70704	2.88159	7.63065	0.00573845	0.0350652
CARD9-HGLibA_07241	CARD9	17.977	14.1102	24.1677	19.7665	12.9591	18.7326	17.323	22.7816	19.4256	9.98238	-1.026	4.13699	8.41708	0.00371711	0.025121
CARD9-HGLibA_07242	CARD9	9.21019	6.90171	24.7249	10.8701	6.17413	9.32896	8.20756	26.8529	10.8327	7.46101	-1.90101	4.04763	23.5162	1.23866e-06	3.70594e-05
CARS2-HGLibA_07262	CARS2	9.11742	6.94387	21.7999	13.1717	8.12663	9.63602	8.73753	20.0538	11.9442	7.09331	-1.44531	3.87761	12.9227	0.000324626	0.00369521
CARS2-HGLibB_07256	CARS2	14.7764	17.1876	38.8855	17.7305	11.8364	14.0116	17.164	38.904	19.1263	21.5912	-1.21325	4.75106	18.1747	2.01539e-05	0.000382448
CARS-HGLibA_07258	CARS	23.8679	14.1945	19.3392	14.6765	4.17282	23.0314	14.4082	18.466	13.6115	13.922	-1.05355	3.85135	7.03074	0.00801223	0.0451822
CARS-HGLibA_07260	CARS	15.2403	20.6864	25.607	20.5189	11.5923	15.7004	21.1388	28.1557	18.9126	13.1341	-1.11357	4.28806	10.9975	0.000912333	0.00839337
CASC3-HGLibB_07267	CASC3	8.09694	5.67922	24.4927	10.0292	11.4459	6.75735	4.3388	27.3822	8.60963	10.6652	-1.22181	4.21092	12.3152	0.00044928	0.00478463
CASC3-HGLibB_07269	CASC3	21.6414	30.0449	39.5355	24.4581	18.4749	23.1082	30.9432	39.6776	23.6151	19.5951	-1.05302	4.82266	14.7274	0.000124231	0.0016993
CASP10-HGLibA_07299	CASP10	8.51441	11.2858	15.8106	12.375	5.39313	8.56131	10.8044	14.1504	11.4739	5.93768	-1.38416	3.47688	8.71932	0.00314856	0.0220748
CASP10-HGLibB_07291	CASP10	10.9264	16.8082	19.5713	11.7553	4.61213	10.7491	16.4221	17.5296	11.9869	5.62251	-1.83369	3.64374	16.1936	5.71874e-05	0.000901594
CASP2-HGLibA_07306	CASP2	10.0451	13.0142	18.4106	10.2505	8.27307	9.98146	11.9173	19.0767	9.63565	6.98825	-1.2835	3.77839	9.66483	0.00187829	0.0147612
CASP2-HGLibA_07307	CASP2	9.11742	14.869	15.9499	15.2519	5.97888	6.45029	14.6732	17.041	14.2955	1.15759	-2.17083	3.4424	18.059	2.14163e-05	0.000403942
CASP4-HGLibA_07312	CASP4	19.8324	17.6934	24.3999	17.5535	13.496	19.9225	18.8599	24.288	19.2546	6.56802	-1.26931	4.11574	12.2844	0.000456767	0.00484972
CASP4-HGLibA_07314	CASP4	8.00417	7.91344	12.3749	5.64736	4.5145	8.25426	8.36655	12.2776	5.31782	1.52529	-1.98603	3.12758	12.1095	0.00050166	0.00521956
CBFA2T3-HGLibA_07389	CBFA2T3	22.6155	23.9745	51.6533	22.068	19.1583	23.4536	23.2057	48.1052	22.1189	17.4414	-1.44123	5.02712	30.3414	3.62316e-08	1.81849e-06
CBFA2T3-HGLibB_07383	CBFA2T3	11.5294	12.8034	15.7178	18.837	6.71107	11.5935	13.4542	15.4125	17.6728	6.41044	-1.23152	3.56102	7.54845	0.00600618	0.0362774
CBLN1-HGLibB_07399	CBLN1	4.61805	8.20852	12.3285	5.51458	1.19525	4.14735	6.51167	14.9646	5.23232	4.99217	-2.09796	3.22797	14.3675	0.000150378	0.0019871
CBLN1-HGLibB_07401	CBLN1	18.9511	14.7004	33.3141	13.5257	6.85751	19.0781	15.3091	31.4535	13.526	8.19641	-2.08776	4.31011	33.329	7.7814e-09	4.79567e-07
CBR3-HGLibA_07422	CBR3	18.3017	24.7755	24.6784	16.8895	8.17545	17.5044	24.5306	25.5908	18.143	9.24698	-1.51616	4.09567	16.6245	4.55576e-05	0.000749586
CBR3-HGLibB_07415	CBR3	12.4108	12.1711	39.9998	8.17021	6.90632	11.6319	11.1754	36.2984	7.24161	10.4551	-2.12069	4.52121	39.9819	2.56332e-10	2.37026e-08
CBX6-HGLibA_07460	CBX6	7.86502	5.88999	44.2247	7.37352	11.3483	7.02602	6.93564	41.0618	6.85685	6.5155	-2.24029	4.64998	47.8421	4.6197e-12	6.62982e-10
CBX6-HGLibA_07461	CBX6	12.8746	17.6934	18.0856	8.5243	3.7335	12.3228	16.793	18.3031	8.69513	3.9416	-2.20969	3.55582	20.327	6.5274e-06	0.000149916
CC2D2B-HGLibA_07483	CC2D2B	10.3698	7.15465	20.8249	9.40951	12.8126	10.0198	6.88264	20.9495	9.33639	7.56607	-1.0274	3.98604	7.51938	0.00610386	0.0367074
CC2D2B-HGLibA_07485	CC2D2B	7.81863	4.7518	13.4892	3.39007	3.09894	7.33308	4.49779	14.3539	3.35129	2.20816	-2.33863	3.21644	16.7963	4.16154e-05	0.000695371
CC2D2B-HGLibB_07478	CC2D2B	18.0234	13.8995	19.1535	20.4304	6.27176	19.5003	13.9842	17.2446	19.0408	6.46297	-1.49775	3.68986	11.8843	0.000566104	0.00573573
CCDC103-HGLibA_07514	CCDC103	7.40116	4.92042	21.4749	7.41778	3.68469	8.3694	4.81577	21.153	6.13009	1	-3.12002	3.64315	35.0203	3.26289e-09	2.23814e-07
CCDC103-HGLibB_07508	CCDC103	9.53488	8.29283	9.68209	9.76359	3.7335	9.63602	7.99558	9.22407	9.03714	1.78793	-1.73162	2.87276	7.75719	0.0053499	0.0332455
CCDC148-HGLibA_07633	CCDC148	14.4981	9.85257	54.5318	15.3847	12.471	14.2035	10.3274	52.7058	15.4497	9.61468	-2.26759	4.95504	60.921	5.94132e-15	1.53477e-12
CCDC148-HGLibA_07635	CCDC148	19.7396	17.9885	30.5748	21.0943	10.7625	17.8882	16.952	29.6621	21.0928	18.2294	-1.04942	4.45692	11.1707	0.00083098	0.00779195
CCDC149-HGLibA_07636	CCDC149	7.54032	9.30456	10.4249	6.26701	3.00131	7.67852	7.94258	10.649	7.58361	2.94356	-1.78415	2.98367	8.98457	0.00272269	0.0197163
CCDC149-HGLibA_07638	CCDC149	12.6427	7.07033	26.8141	12.3307	8.27307	13.4359	7.25362	28.1964	11.3884	11.9259	-1.43505	4.23229	16.7348	4.29855e-05	0.000714125
CCDC15-HGLibB_07634	CCDC15	5.31383	8.67223	6.75711	3.87694	1	6.18161	8.41955	7.4734	3.47954	1.94551	-2.18079	2.50759	8.07298	0.00449302	0.0290553
CCDC15-HGLibB_07635	CCDC15	14.2662	13.6887	14.7428	7.90465	6.61344	14.5106	12.8713	14.1504	7.49811	4.3093	-1.384	3.43303	8.41391	0.00372361	0.0251565
CCDC33-HGLibA_07757	CCDC33	16.3999	15.5014	43.4819	35.5675	11.5923	16.0459	14.0372	44.6446	36.2266	16.5484	-1.63908	4.81091	32.4399	1.22938e-08	7.11782e-07
CCDC33-HGLibB_07750	CCDC33	9.25657	8.16637	8.98567	7.41778	1.73219	10.3653	6.29968	8.32838	6.42934	1.26264	-2.43721	2.67679	11.1676	0.000832377	0.00780035
CCDC70-HGLibA_07849	CCDC70	6.51984	9.43102	15.6713	11.7996	2.51319	7.37146	9.47949	16.0232	12.4144	7.04078	-1.70496	3.47562	12.5339	0.000399627	0.00436205
CCDC70-HGLibA_07850	CCDC70	19.6005	26.9675	35.0319	28.8842	3.78232	20.3831	26.7564	36.4612	26.9924	10.4551	-2.30887	4.40406	41.7118	1.05768e-10	1.09011e-08
CCHCR1-HGLibA_07945	CCHCR1	9.62765	10.7378	23.7963	12.0209	5.14907	9.6744	8.89652	23.7994	12.3289	4.41435	-2.28639	3.8795	27.6002	1.49161e-07	6.16816e-06
CCHCR1-HGLibB_07940	CCHCR1	16.3071	14.6161	56.8997	16.5797	7.39445	17.3509	15.3621	53.3165	16.3475	7.40848	-2.87632	4.9091	82.1993	1.23036e-19	7.43179e-17
CCL1-HGLibA_07962	CCL1	11.2048	12.1289	22.1249	10.7816	5.68601	12.1309	11.5994	22.7001	10.4052	3.99413	-2.18327	3.81951	24.5626	7.19361e-07	2.35731e-05
CCL1-HGLibB_07953	CCL1	6.3343	4.11948	16.7392	4.62937	7.15038	6.25838	3.54385	15.0461	3.90705	5.7801	-1.28209	3.57377	8.20672	0.00417356	0.0274584
CCM2-HGLibB_08037	CCM2	15.2867	15.9651	23.1463	16.1814	9.20051	16.5448	15.5211	22.008	17.117	10.5077	-1.18668	4.04071	10.255	0.00136312	0.0115129
CCM2-HGLibB_08038	CCM2	4.38612	5.93215	12.4678	2.01799	3.44063	3.84029	5.45173	10.7712	2.06877	2.94356	-1.82481	3.08716	10.1919	0.00141062	0.0118228
CCNI-HGLibA_08101	CCNI	14.73	11.8339	24.1677	9.36525	7.93138	15.0479	12.3943	22.1302	9.6784	12.2411	-1.18939	4.0722	10.549	0.00116249	0.0101371
CCNI-HGLibB_08095	CCNI	7.40116	10.6114	20.1749	7.10796	10.1279	7.87043	10.6454	21.3159	6.77135	9.29951	-1.08575	3.96042	8.17641	0.00424387	0.0277944
CCNO-HGLibB_08115	CCNO	13.6632	10.3584	15.3463	11.9766	5.14907	12.3995	11.1224	13.6618	12.9702	4.677	-1.53873	3.4031	9.90585	0.00164755	0.0133442
CCNO-HGLibB_08116	CCNO	10.277	8.96731	13.8142	11.9766	3.09894	10.8643	8.52554	12.5218	11.0037	3.83654	-1.88833	3.22068	12.063	0.000514311	0.00532336
CCR8-HGLibA_08167	CCR8	7.12285	8.12421	20.8713	8.43578	3.29419	6.06646	6.88264	24.0844	9.33639	1.21011	-3.25001	3.6981	38.3786	5.82679e-10	4.9402e-08
CCR8-HGLibA_08169	CCR8	12.1788	11.4966	16.8785	8.48004	8.12663	10.8643	11.7583	15.4939	8.31037	6.46297	-1.13724	3.63397	6.90725	0.0085847	0.0475318
CCT7-HGLibA_08212	CCT7	9.95235	9.30456	18.6892	10.2505	5.93007	9.63602	8.52554	17.9774	8.86613	5.7801	-1.62686	3.67064	13.516	0.000236536	0.0028655
CCT7-HGLibA_08214	CCT7	8.79272	16.7239	7.96424	8.39151	2.41556	7.75529	14.8322	8.28767	8.95163	1.3677	-2.03342	2.66277	8.36308	0.0038292	0.025721
CD1A-HGLibA_08264	CD1A	11.9005	9.6418	15.6249	7.59482	5.58838	11.2481	8.41955	17.4889	7.92562	6.30538	-1.45889	3.58173	10.4143	0.00125044	0.010755
CD1A-HGLibB_08258	CD1A	6.38069	5.93215	5.9214	8.30299	1.19525	6.98764	5.8757	7.1477	7.32711	1	-2.44623	2.39366	8.59169	0.003377	0.0233182
CD1B-HGLibA_08266	CD1B	8.69995	6.10077	24.1213	11.534	6.32057	8.56131	6.56466	23.8808	9.42189	12.8714	-1.31225	4.08616	12.7585	0.000354392	0.00396125
CD1B-HGLibB_08261	CD1B	2.39156	5.42629	7.45353	5.69162	1	2.53529	4.76277	7.1477	6.38659	1	-2.72337	2.47427	10.8036	0.00101304	0.00911405
CD1C-HGLibA_08270	CD1C	25.2131	20.9815	17.7606	17.5092	8.61476	25.0273	21.0858	17.6924	19.5111	7.40848	-1.13438	3.74785	7.5208	0.00609907	0.036689
CD1C-HGLibB_08262	CD1C	20.4354	14.4896	23.5642	17.1994	11.2994	20.4982	14.2492	23.2701	18.1003	11.9785	-1.00171	4.14108	8.07073	0.0044986	0.029074
CD244-HGLibB_08298	CD244	10.277	13.225	10.6571	10.4718	1.92744	10.8259	11.4404	9.38692	10.4907	1	-2.67592	2.80648	14.3214	0.000154107	0.00202733
CD244-HGLibB_08300	CD244	23.5432	23.6794	28.2534	21.4926	10.1279	22.5325	22.9937	28.7664	21.3921	12.7664	-1.30795	4.31163	15.0427	0.000105106	0.00148228
CD27-HGLibA_08316	CD27	8.46802	14.1524	13.4428	12.9061	3.87994	8.79161	14.1962	12.7661	13.0985	5.46493	-1.46424	3.29833	8.33263	0.00389391	0.0260528
CD27-HGLibB_08308	CD27	4.29335	5.42629	7.77853	3.78842	1.09763	5.52911	4.3388	9.06122	3.7788	1	-2.86465	2.60515	13.0713	0.000299856	0.0034692
CD2-HGLibA_08279	CD2	12.4108	10.2741	22.357	14.0569	3.19657	11.0178	9.2675	22.1709	13.3122	4.04665	-2.57995	3.75499	29.8442	4.68205e-08	2.27472e-06
CD2-HGLibB_08272	CD2	16.0752	19.1688	29.4605	19.7222	10.7137	17.159	17.588	29.3364	17.8865	9.87732	-1.50327	4.30297	19.1585	1.20299e-05	0.000249692
CD300LF-HGLibA_08343	CD300LF	7.63309	8.33499	20.1749	9.76359	9.20051	7.56337	9.2675	19.0767	8.95163	5.62251	-1.39077	3.80954	11.4453	0.000716766	0.00693467
CD300LF-HGLibB_08335	CD300LF	2.71625	3.65577	6.01426	1.79669	1.19525	3.14941	4.3388	5.51917	1.85501	1	-2.26949	2.29514	6.96756	0.00830007	0.0463746
CD302-HGLibA_08347	CD302	13.1529	15.5435	23.5177	12.1094	6.17413	12.5915	16.846	24.4508	13.4405	15.708	-1.12428	4.13625	9.98094	0.00158169	0.0129133
CD302-HGLibB_08341	CD302	13.8487	8.883	11.0749	10.9586	3.83113	14.5106	9.2145	11.8704	10.9182	3.52137	-1.61011	3.1128	8.42624	0.00369845	0.0250185
CD70-HGLibA_08438	CD70	8.74634	16.3866	21.6606	10.4718	8.41951	8.98352	15.7861	20.1759	10.4052	6.67308	-1.45665	3.8744	13.0703	0.000300019	0.0034701
CD70-HGLibA_08439	CD70	18.8583	11.5809	62.8889	19.9878	17.1081	17.9266	9.32049	63.0877	22.8029	18.0192	-1.83595	5.25538	54.2178	1.79456e-13	3.58354e-11
CD79A-HGLibB_08440	CD79A	6.42707	11.9603	13.0714	11.1357	5.83244	7.0644	11.1754	15.2903	9.46464	5.0447	-1.36335	3.41551	8.0745	0.00448925	0.0290365
CD79A-HGLibB_08441	CD79A	6.00961	9.68395	7.49996	10.339	1.24406	6.21999	8.31356	5.84487	9.37914	1.3677	-2.24888	2.43596	7.8996	0.00494456	0.0312653
CD80-HGLibA_08453	CD80	9.39573	15.5857	9.91423	11.7996	3.00131	11.44	14.7792	9.87548	10.9182	2.41827	-1.82236	2.90712	8.7087	0.00316694	0.0221743
CD80-HGLibA_08454	CD80	7.30839	15.2063	15.6713	8.43578	2.46438	7.52499	13.2953	16.0232	8.99439	1	-3.10518	3.2852	26.1057	3.23235e-07	1.19538e-05
CD8B-HGLibA_08473	CD8B	19.3222	17.3983	37.0284	20.4746	15.3021	20.3831	15.4681	37.4383	18.9981	12.2936	-1.42481	4.63579	22.3274	2.299e-06	6.24747e-05
CD8B-HGLibB_08467	CD8B	8.46802	5.84784	15.9499	4.76215	3.92875	8.63808	6.93564	14.8425	5.06132	7.72365	-1.38381	3.51024	8.95244	0.00277099	0.0200029
CD96-HGLibA_08484	CD96	25.5378	12.7191	26.6748	20.2533	9.78626	26.5626	11.9703	28.7664	21.2638	12.2936	-1.31931	4.27182	14.8291	0.000117707	0.00162692
CD96-HGLibB_08476	CD96	12.3644	6.69094	23.8427	10.0734	6.41819	12.2844	6.40567	21.2752	9.8494	8.93181	-1.54096	3.95096	15.3083	9.1313e-05	0.00131981
CD97-HGLibA_08486	CD97	9.90597	10.232	16.5535	9.85211	2.9525	8.79161	10.0624	15.1682	9.25089	4.62447	-2.03109	3.41734	15.9459	6.51805e-05	0.00100312
CD97-HGLibA_08487	CD97	4.52528	2.43327	23.2856	3.30155	6.90632	3.72514	2.90788	24.288	3.22304	13.9745	-1.1792	4.11014	10.6878	0.00107846	0.00956581
CDC34-HGLibA_08541	CDC34	6.10238	3.82439	26.8141	6.84239	2.41556	5.56749	3.54385	25.3465	6.47209	2.26068	-3.41211	3.87235	46.4489	9.40388e-12	1.26159e-09
CDC34-HGLibB_08535	CDC34	4.33974	2.89698	15.0678	5.16049	2.36675	4.22411	3.01388	13.6618	5.53158	3.83654	-2.16775	3.27762	15.7518	7.2221e-05	0.00108954
CDC42BPG-HGLibA_08562	CDC42BPG	14.0806	12.9299	13.7214	12.2422	6.27176	13.5126	11.6524	12.4404	11.9869	4.04665	-1.32225	3.3287	7.11837	0.00762982	0.0434956
CDC42BPG-HGLibB_08557	CDC42BPG	6.61261	6.90171	7.63925	6.88666	1.82981	6.52705	6.82965	7.18841	7.02785	1.47276	-2.08628	2.56126	7.92626	0.00487225	0.030895
CDH1-HGLibA_08630	CDH1	11.1584	9.05162	21.1499	12.0209	7.24801	10.634	8.31356	22.9851	11.0464	4.36183	-1.90482	3.84785	20.228	6.87407e-06	0.000156605
CDH1-HGLibB_08621	CDH1	10.9264	15.417	16.832	10.0734	2.26913	11.1329	15.7331	15.1682	10.9609	4.57194	-2.18606	3.40332	17.6856	2.60592e-05	0.000475413
CDH24-HGLibB_08663	CDH24	24.7956	20.0541	64.4675	28.7956	25.5527	24.9506	20.7148	61.907	28.446	34.8284	-1.06326	5.45913	23.7636	1.0892e-06	3.33774e-05
CDH24-HGLibB_08664	CDH24	10.509	9.59964	13.5356	10.0292	3.44063	10.7875	9.1615	14.5575	9.6784	5.83262	-1.5743	3.35716	9.9291	0.00162686	0.0132023
CDH3-HGLibB_08669	CDH3	15.0083	8.67223	15.8571	11.8881	3.78232	13.3975	8.84352	16.0232	11.1747	4.677	-1.88413	3.44874	14.489	0.000140983	0.00188678
CDH3-HGLibB_08670	CDH3	11.2511	5.17336	35.7284	12.375	10.2744	8.56131	5.34574	35.7284	13.0985	16.6535	-1.40051	4.58676	20.8829	4.88241e-06	0.00011776
CDH3-HGLibB_08671	CDH3	6.10238	4.83611	8.75353	2.15077	1.53694	5.9897	3.70284	10.6897	2.62453	4.20424	-1.71761	2.90604	7.87813	0.00500363	0.031573
CDH8-HGLibA_08691	CDH8	12.0861	13.6044	35.6355	11.0914	21.3548	11.7087	15.0441	35.9727	11.6449	13.1866	-1.04725	4.68839	13.2083	0.000278714	0.0032701
CDH8-HGLibB_08685	CDH8	4.47889	1.8431	10.0999	4.1425	1	3.99382	1.74195	10.9747	4.54831	1	-3.24532	2.81128	18.3868	1.80307e-05	0.000349586
CDHR2-HGLibA_08701	CDHR2	7.16924	7.91344	18.7356	12.6848	2.75725	8.52293	7.88958	17.2039	11.3457	4.677	-2.23642	3.53657	20.3866	6.32714e-06	0.000146126
CDHR2-HGLibB_08693	CDHR2	13.3849	11.876	17.6678	11.2685	3.63588	14.0116	11.6524	18.0588	11.7732	2.73344	-2.44312	3.50023	22.5747	2.02126e-06	5.59771e-05
CDHR3-HGLibA_08703	CDHR3	16.0288	15.2906	24.7713	18.5272	14.7651	17.2357	14.7262	24.0437	17.288	7.82871	-1.10372	4.16484	9.85577	0.001693	0.0136234
CDHR3-HGLibB_08698	CDHR3	5.31383	3.78224	9.07852	6.44405	1.19525	5.41397	3.70284	8.61337	6.00183	1.99804	-2.38228	2.70587	11.091	0.000867458	0.00805992
CDK3-HGLibB_08759	CDK3	10.5554	11.4123	20.9177	11.5783	5.24669	10.7875	11.7054	22.6594	12.3289	7.93377	-1.70715	3.87059	17.1584	3.4388e-05	0.000594063
CDK3-HGLibB_08761	CDK3	4.80359	6.85956	7.26782	10.1619	1.34169	5.10691	7.67759	7.02556	9.8494	2.20816	-1.93716	2.54532	6.93406	0.00845695	0.0470024
CDKN1C-HGLibA_08826	CDKN1C	12.5499	12.972	16.5999	10.1619	3.05013	12.8985	12.7653	18.3031	9.89215	4.46688	-2.17904	3.50953	19.1732	1.1938e-05	0.000248059
CDKN1C-HGLibB_08820	CDKN1C	4.66443	4.16163	13.6749	10.0292	1.53694	4.60794	4.70977	13.3361	9.03714	2.41827	-2.6974	3.13776	19.268	1.13596e-05	0.000238119
CDPF1-HGLibA_08859	CDPF1	7.12285	6.18508	25.0499	7.59482	13.8865	8.21587	7.30662	22.293	6.8996	8.66917	-1.06219	4.13713	8.98356	0.0027242	0.0197238
CDPF1-HGLibA_08860	CDPF1	13.8951	20.5178	27.882	13.8798	8.85882	14.6641	19.0189	29.0514	15.8773	16.706	-1.14823	4.35343	12.227	0.000471019	0.00496975
CDRT15L2-HGLibB_08870	CDRT15L2	28.1818	24.7333	47.3819	27.1137	13.6425	27.3303	25.5905	42.3239	26.4794	14.1321	-1.68336	4.82493	34.301	4.72144e-09	3.09857e-07
CDRT15L2-HGLibB_08871	CDRT15L2	8.74634	5.93215	35.7284	12.9061	5.44194	10.634	4.97476	37.3976	12.2862	12.8189	-1.98777	4.48859	35.233	2.92525e-09	2.03982e-07
CDS1-HGLibB_08874	CDS1	5.22106	5.55275	8.52138	3.47859	3.14775	5.26044	4.70977	8.57266	2.83828	1	-1.98041	2.72357	8.47387	0.00360284	0.0245207
CDS1-HGLibB_08875	CDS1	17.0957	15.5857	22.7749	14.6323	11.3971	17.3125	15.8921	22.2523	14.3382	10.6652	-1.02178	4.08415	8.0226	0.00461973	0.0296608
CDX1-HGLibA_08897	CDX1	8.79272	13.5201	15.6713	13.8356	2.12269	8.82999	11.9173	13.4582	14.6375	2.52333	-2.58595	3.2382	19.7682	8.74237e-06	0.00019135
CDX1-HGLibB_08888	CDX1	9.34934	4.2881	13.6749	2.6819	2.90369	8.71484	4.65678	14.1911	2.66728	1.7354	-2.52457	3.19364	18.4164	1.77527e-05	0.000345191
CEACAM21-HGLibB_08927	CEACAM21	5.91684	4.16163	9.8678	3.47859	1.92744	5.56749	4.81577	9.99762	4.07805	2.15563	-2.21565	2.85128	11.3297	0.000762756	0.00728911
CEACAM21-HGLibB_08929	CEACAM21	10.509	14.8269	17.9928	8.9669	3.05013	10.4804	13.8782	18.181	8.52413	6.25285	-1.93168	3.59445	16.959	3.81955e-05	0.000646952
CEACAM7-HGLibB_08942	CEACAM7	15.8433	10.1898	16.0428	12.7733	5.78363	15.7004	11.1754	15.901	13.7397	4.78205	-1.57448	3.51209	11.2588	0.000792458	0.00750317
CEACAM7-HGLibB_08943	CEACAM7	5.31383	4.16163	11.1214	4.31954	3.09894	6.14323	4.55078	11.8297	3.99255	1.57781	-2.2363	3.00854	13.176	0.000283563	0.00331514
CEACAM7-HGLibB_08944	CEACAM7	16.3999	14.4896	11.0285	8.87838	1	16.1994	15.0441	12.2776	8.95163	3.36378	-2.35289	3.01024	14.241	0.000160832	0.00209672
CEBPB-HGLibA_08958	CEBPB	20.4354	24.9441	54.1604	18.2174	21.9406	19.8841	23.8416	59.0571	16.9033	24.3752	-1.28577	5.24191	28.8721	7.73201e-08	3.53312e-06
CEBPB-HGLibA_08959	CEBPB	4.43251	2.51758	26.7213	4.62937	2.22031	4.33926	2.53691	27.0972	3.65054	1	-3.96246	3.87684	54.2722	1.74551e-13	3.50297e-11
CEBPZ-HGLibA_08971	CEBPZ	5.82406	7.49189	9.72852	2.54912	1.92744	5.91294	8.47255	8.32838	3.00928	1.3677	-2.36928	2.729	11.2349	0.000802748	0.00758306
CEBPZ-HGLibB_08965	CEBPZ	13.5704	16.3023	20.2677	15.606	5.53957	15.9307	15.8921	19.5652	14.2955	4.83458	-1.91647	3.71673	18.4414	1.75206e-05	0.000341882
CECR1-HGLibA_08975	CECR1	8.2361	6.05861	14.5571	6.39979	5.53957	8.33102	7.94258	13.8247	6.25834	5.46493	-1.34794	3.42	7.94	0.00483539	0.0307109
CECR1-HGLibB_08968	CECR1	9.72043	11.5809	10.9357	8.61282	3.05013	10.0198	12.0233	12.2776	7.92562	4.04665	-1.67604	3.11326	9.03037	0.00265531	0.0193368
CENPBD1-HGLibA_09042	CENPBD1	9.95235	11.3702	9.82138	9.01116	1.53694	10.634	10.7514	11.7483	8.65238	2.41827	-2.37619	2.92077	13.3746	0.000255059	0.00304583
CENPBD1-HGLibB_09036	CENPBD1	16.6782	13.3936	21.057	9.94063	7.15038	17.8114	13.6662	23.6366	10.9609	10.14	-1.35827	3.98256	12.5418	0.000397938	0.00434831
CEP128-HGLibA_09104	CEP128	10.6481	13.2671	17.2035	7.59482	7.00394	10.9026	12.9773	18.2217	7.96837	7.72365	-1.25294	3.71538	8.80395	0.00300579	0.0213027
CEP128-HGLibB_09095	CEP128	16.0288	15.7121	13.9999	10.4718	5.24669	16.5832	15.4681	14.5168	10.4052	2.68091	-1.81547	3.32754	12.3481	0.000441442	0.00471753
CEP128-HGLibB_09096	CEP128	6.93731	5.00473	10.7499	8.9669	1.82981	6.68058	5.18675	9.18336	9.25089	1.63034	-2.44442	2.826	12.8262	0.000341791	0.00384911
CETN1-HGLibA_09232	CETN1	16.2607	17.567	75.8888	13.7028	12.8615	15.0863	18.224	71.9224	13.5687	8.82675	-2.75551	5.32528	105.002	1.21989e-24	1.13929e-21
CETN1-HGLibB_09224	CETN1	15.565	11.4545	26.6284	12.8618	7.29682	13.2056	11.9703	27.7486	13.2695	7.72365	-1.8397	4.12782	23.6886	1.13251e-06	3.446e-05
CHCHD4-HGLibA_09372	CHCHD4	7.30839	5.59491	12.6999	5.91292	3.58707	7.02602	6.03469	10.8933	5.87358	2.94356	-1.81491	3.10623	10.2648	0.00135594	0.0114617
CHCHD4-HGLibB_09362	CHCHD4	8.97826	4.41456	7.96424	6.17849	1	8.63808	5.23974	6.69985	6.34384	2.4708	-2.0038	2.56151	7.43579	0.00639393	0.037994
CHD6-HGLibA_09400	CHD6	7.21562	5.67922	8.66067	4.76215	2.85488	6.87249	5.55772	7.88054	5.10407	1.52529	-1.85938	2.70767	7.53665	0.00604564	0.0364532
CHD6-HGLibB_09394	CHD6	1.60301	1	25.5606	1	1	1.42221	1	25.8351	1	1	-4.52144	3.79367	56.9288	4.51872e-14	1.00665e-11
CHD8-HGLibA_09406	CHD8	10.6017	9.81042	32.3855	11.534	4.66094	9.86631	8.63154	34.3034	12.3717	4.72953	-2.7965	4.24729	48.5595	3.20422e-12	4.82066e-10
CHD8-HGLibA_09407	CHD8	14.4517	12.677	12.0964	12.2864	4.61213	14.3187	13.8252	11.8297	13.697	1.15759	-2.00663	3.08994	11.9258	0.000553612	0.00563455
CHD8-HGLibA_09408	CHD8	16.0288	17.4405	28.8105	19.2796	10.1768	16.8135	18.6479	27.1786	17.6728	9.24698	-1.51614	4.23581	18.4878	1.70995e-05	0.000335552
CHD9-HGLibB_09402	CHD9	12.1788	11.7074	18.6892	8.9669	7.54088	12.0157	10.0624	20.3795	8.86613	6.67308	-1.44358	3.79102	12.0554	0.000516439	0.00533947
CHD9-HGLibB_09403	CHD9	3.8295	1.71664	8.0571	5.07197	1	3.26456	2.11293	7.43269	5.65983	1	-2.80721	2.52546	11.8135	0.000588033	0.00590763
CHI3L1-HGLibB_09428	CHI3L1	8.14333	6.73309	14.3249	10.9586	2.07388	8.17749	7.35961	16.0232	10.6189	2.57586	-2.64348	3.2798	21.093	4.37521e-06	0.000107378
CHI3L1-HGLibB_09430	CHI3L1	14.2662	12.4662	15.5785	14.2339	5.34432	13.3207	13.4012	15.4125	16.091	6.46297	-1.37436	3.52032	8.91491	0.00282851	0.0203275
CHIC2-HGLibA_09448	CHIC2	12.1325	6.77525	16.5071	6.66535	2.65963	12.8601	5.50473	15.3718	6.68585	5.67504	-1.90486	3.44497	14.7057	0.000125668	0.00171548
CHIC2-HGLibB_09440	CHIC2	14.8692	14.2367	21.1035	7.46204	8.90763	13.8197	13.4012	20.1759	8.05387	5.35987	-1.51717	3.84336	13.7075	0.000213601	0.0026425
CHMP1B-HGLibA_09474	CHMP1B	8.2361	10.0212	18.5035	9.32099	10.6649	9.32896	11.0164	17.6924	9.42189	4.36183	-1.25525	3.74168	9.01794	0.00267342	0.0194396
CHMP1B-HGLibA_09475	CHMP1B	15.4722	14.2789	13.3964	17.819	2.22031	15.3166	15.2031	14.3132	16.775	2.99608	-2.3555	3.20855	16.865	4.01353e-05	0.000674259
CHMP7-HGLibA_09501	CHMP7	19.2758	21.3609	35.7748	21.891	9.5422	17.965	20.0788	36.0541	21.8624	19.5951	-1.29522	4.62135	18.6122	1.60191e-05	0.000318679
CHMP7-HGLibA_09503	CHMP7	3.92227	3.0656	7.87139	4.93919	1	3.95544	2.85489	8.61337	3.7788	1.3677	-2.67727	2.60059	11.889	0.000564659	0.00572443
CHMP7-HGLibB_09493	CHMP7	5.77768	5.29982	16.7392	8.48004	5.24669	6.14323	5.02776	15.9418	8.60963	2.1031	-2.11623	3.43949	17.319	3.16008e-05	0.000554434
CHRM1-HGLibA_09547	CHRM1	11.1584	10.0212	36.0998	13.747	5.10025	11.7854	10.3804	38.9447	12.4999	10.245	-2.27227	4.47405	42.9064	5.74228e-11	6.35529e-09
CHRM1-HGLibB_09538	CHRM1	4.57166	4.70965	23.5177	1.79669	1.29288	4.95338	4.44479	22.0895	1.68401	1	-4.17341	3.65839	47.9713	4.32507e-12	6.27373e-10
CHRM2-HGLibA_09551	CHRM2	7.77225	6.77525	8.3821	5.51458	1.04881	7.10279	8.52554	8.28767	5.83083	1	-2.88054	2.59338	13.023	0.000307682	0.003537
CHRM2-HGLibB_09542	CHRM2	9.39573	7.1968	23.007	7.24074	11.2018	8.94514	7.04163	23.7587	6.51484	10.5602	-1.09568	4.11152	9.33643	0.00224643	0.0169784
CHRNA10-HGLibA_09565	CHRNA10	6.79815	7.02818	9.03209	9.23247	3.48944	7.37146	6.72365	10.364	7.84012	2.78597	-1.59092	2.92707	7.03702	0.00798418	0.0450617
CHRNA10-HGLibA_09566	CHRNA10	12.4572	10.2741	39.9998	10.0292	21.9406	12.2076	11.5464	39.759	9.63565	16.8636	-1.03552	4.83732	14.4253	0.000145827	0.00193794
CHRNB2-HGLibA_09592	CHRNB2	19.183	22.0354	19.9892	20.5189	4.905	20.3447	21.7747	19.0767	21.0501	12.1886	-1.18154	3.8572	8.83158	0.00296063	0.0210415
CHRNB2-HGLibB_09583	CHRNB2	12.9674	11.8339	10.9821	8.9669	4.31925	12.7066	12.1293	13.5804	7.66911	4.15171	-1.50933	3.21234	8.1855	0.00422266	0.0276808
CHRNG-HGLibA_09608	CHRNG	13.1065	16.1758	25.2356	16.3584	7.49207	12.3612	15.7861	27.0158	14.723	4.93964	-2.05043	4.03716	26.3439	2.85724e-07	1.077e-05
CHRNG-HGLibB_09598	CHRNG	16.1216	16.8082	23.2392	12.4635	12.1781	16.8519	17.111	25.5094	13.6115	9.14192	-1.18454	4.14028	11.0271	0.000897883	0.00828051
CHST5-HGLibA_09641	CHST5	15.6577	12.7191	40.7426	12.7733	7.88257	15.4701	13.1893	39.5961	13.7825	14.2897	-1.84648	4.64166	35.0046	3.28926e-09	2.25496e-07
CHST5-HGLibB_09632	CHST5	6.19515	6.22723	12.2821	6.17849	4.02638	6.94926	6.03469	12.7254	6.17284	1	-2.25991	3.10282	14.5068	0.000139652	0.00187165
CHSY1-HGLibA_09654	CHSY1	4.80359	8.16637	10.8428	6.75387	1.04881	4.07058	7.83658	9.71263	7.19885	1.31517	-2.99343	2.80405	16.56	4.71336e-05	0.000771128
CHSY1-HGLibA_09655	CHSY1	20.2963	25.0284	44.6426	24.1925	14.4723	18.771	24.5306	40.2475	24.3419	22.169	-1.2074	4.87077	19.6644	9.23053e-06	0.000200302
CHSY3-HGLibA_09659	CHSY3	6.75177	8.92516	9.07852	12.9946	3.78232	7.40985	9.2675	9.10193	12.4999	1.63034	-1.70336	2.83515	7.29733	0.00690572	0.0403409
CHSY3-HGLibB_09650	CHSY3	14.73	14.9112	21.0106	13.9241	7.5897	14.7792	15.6801	21.3566	12.2862	10.3501	-1.22914	3.94757	10.1841	0.00141659	0.0118605
CHURC1-HGLibB_09663	CHURC1	15.7505	15.9229	28.207	9.09968	10.1768	14.5106	17.694	32.7563	10.1487	13.2391	-1.37187	4.38311	17.2958	3.19891e-05	0.000560195
CHURC1-HGLibB_09664	CHURC1	16.4463	11.876	31.7355	12.0651	14.3746	15.1247	12.5533	28.1964	11.5167	12.8714	-1.13094	4.42617	12.5526	0.000395664	0.00433048
CLASP2-HGLibA_09797	CLASP2	25.7233	20.4757	50.6783	30.3005	18.5725	24.9889	20.9268	48.1459	29.301	19.4375	-1.37351	5.03187	27.9419	1.25012e-07	5.30506e-06
CLASP2-HGLibB_09786	CLASP2	12.0861	5.21551	25.1427	10.2947	7.78495	12.3228	6.82965	26.4051	9.33639	2.05057	-2.36143	3.97013	31.0533	2.51036e-08	1.32746e-06
CLASP2-HGLibB_09788	CLASP2	6.93731	4.03517	9.40352	3.78842	1.09763	7.02602	4.39179	9.59049	4.2063	1.26264	-2.88293	2.72911	14.7599	0.000122105	0.00167551
CLDN25-HGLibB_09882	CLDN25	9.1638	6.64878	30.0641	5.78014	1.97625	9.40572	5.9817	31.1278	5.74533	1.94551	-3.88131	4.04568	60.5805	7.06306e-15	1.79372e-12
CLDN25-HGLibB_09884	CLDN25	6.05599	8.29283	7.08211	8.7456	1.3905	6.18161	7.99558	6.45557	9.20814	1.21011	-2.27483	2.44686	8.12367	0.0043691	0.0284229
CLDN2-HGLibA_09876	CLDN2	7.40116	6.18508	8.89281	8.65708	2.26913	7.60176	7.83658	8.49123	7.32711	2.52333	-1.80698	2.76896	7.59728	0.00584564	0.0355627
CLDN2-HGLibA_09877	CLDN2	9.67404	11.9603	49.889	8.92264	8.02901	9.78955	11.2284	46.3952	9.37914	2.73344	-3.13273	4.69969	78.4181	8.33848e-19	4.45984e-16
CLDN2-HGLibB_09867	CLDN2	15.6114	13.3514	35.5427	16.7568	9.00526	14.9328	12.9243	35.4027	17.5445	6.67308	-2.16102	4.41774	38.1155	6.668e-10	5.56405e-08
CLDN2-HGLibB_09868	CLDN2	18.3481	13.5622	27.6498	12.2864	14.5211	17.4276	14.6202	31.2092	12.6709	8.98434	-1.31596	4.35129	15.6692	7.54416e-05	0.00112998
CLDN8-HGLibA_09911	CLDN8	8.32887	8.33499	16.4606	6.17849	5.63719	6.45029	8.52554	16.8782	6.04459	5.25481	-1.5928	3.56044	11.94	0.000549418	0.00559844
CLDN8-HGLibB_09902	CLDN8	20.5282	21.6138	26.3498	29.4153	7.29682	20.3447	20.1318	28.9293	27.4627	9.14192	-1.7352	4.17044	22.1929	2.4659e-06	6.6207e-05
CLEC10A-HGLibA_09922	CLEC10A	5.31383	8.12421	12.2356	9.67507	2.46438	5.37558	7.99558	11.9519	9.20814	5.20228	-1.62696	3.17027	9.00397	0.00269394	0.019556
CLEC10A-HGLibB_09912	CLEC10A	7.95779	9.59964	16.5999	11.1799	4.56332	7.87043	11.0694	19.4838	10.9609	5.30734	-1.84483	3.60728	15.8904	6.71187e-05	0.0010267
CLEC12B-HGLibA_09931	CLEC12B	10.9264	10.6535	51.6068	9.58655	9.44457	10.2885	10.1154	51.8915	9.63565	13.2917	-2.17508	4.92222	55.8316	7.89519e-14	1.7026e-11
CLEC12B-HGLibB_09921	CLEC12B	10.7409	11.3702	25.3749	7.94891	6.36938	11.2481	10.9634	22.4559	8.52413	4.15171	-2.15912	3.90567	25.8134	3.76074e-07	1.35869e-05
CLEC3A-HGLibA_09974	CLEC3A	10.3698	7.61835	13.3964	11.7111	2.80606	11.0945	7.73059	13.3768	11.6449	4.51941	-1.83561	3.24931	11.7906	0.000595312	0.00596644
CLEC3A-HGLibB_09965	CLEC3A	15.0083	15.122	35.2177	11.9766	10.4208	16.5832	16.687	34.6291	11.0464	5.30734	-2.13408	4.40166	36.9369	1.22017e-09	9.46419e-08
CLEC4D-HGLibA_09986	CLEC4D	11.3903	10.8643	19.8035	6.79813	5.44194	12.9753	11.1224	21.6823	6.51484	8.98434	-1.50863	3.85163	13.6599	0.000219081	0.00269875
CLEC4D-HGLibB_09977	CLEC4D	7.07647	6.90171	8.42853	8.48004	1.63456	8.02396	7.6246	8.16553	7.88287	1.15759	-2.46988	2.62899	10.8961	0.000963684	0.00877338
CLEC7A-HGLibA_10005	CLEC7A	4.7572	1.92741	30.3891	2.41634	1.97625	4.2625	2.27192	31.0056	2.66728	2.8385	-3.60623	4.06714	57.2299	3.87733e-14	8.73377e-12
CLEC7A-HGLibB_09996	CLEC7A	16.6318	10.9908	19.9427	16.1814	6.90632	17.1973	11.9703	18.8324	16.4758	6.1478	-1.55336	3.75639	13.3469	0.000258854	0.00308418
CLEC7A-HGLibB_09998	CLEC7A	15.4722	11.876	34.8462	14.765	8.56595	13.4359	11.3874	36.1355	14.6375	7.98629	-2.0847	4.43155	36.4154	1.59435e-09	1.19341e-07
CLEC9A-HGLibA_10009	CLEC9A	11.6686	11.328	13.6749	20.6517	2.12269	12.8218	10.4864	14.3947	20.6653	6.5155	-1.67266	3.33606	10.8322	0.000997482	0.00900544
CLEC9A-HGLibB_10001	CLEC9A	10.0915	9.47318	15.2071	10.4718	4.41688	8.63808	9.37349	15.9825	11.9869	5.99021	-1.56159	3.48578	10.8668	0.000979035	0.00888184
CLECL1-HGLibB_10003	CLECL1	18.8583	12.5505	28.207	12.1094	9.20051	18.0417	12.9243	23.3923	13.0985	3.04861	-2.05333	4.02049	26.0681	3.29587e-07	1.21665e-05
CLECL1-HGLibB_10004	CLECL1	12.0861	6.14292	20.407	5.64736	4.95382	11.6319	5.8757	19.1174	6.30109	6.77814	-1.73181	3.74251	15.9092	6.64558e-05	0.00101875
CLIC1-HGLibA_10020	CLIC1	11.112	9.76826	10.0071	8.17021	4.36807	11.2865	9.47949	9.95691	7.58361	2.36574	-1.53409	2.97038	6.8585	0.00882206	0.0484812
CLIC1-HGLibA_10021	CLIC1	4.61805	6.85956	11.6785	5.86866	2.90369	4.915	5.71671	10.0383	4.54831	1.78793	-2.15309	2.9583	11.9039	0.000560163	0.0056874
CLIC1-HGLibB_10011	CLIC1	14.0806	9.93688	36.8426	6.13423	11.3483	12.9369	10.4864	36.0948	6.38659	18.3344	-1.29071	4.64308	18.7939	1.45629e-05	0.000293459
CLIC3-HGLibA_10026	CLIC3	6.61261	12.0446	10.1464	7.01944	2.26913	6.18161	11.2814	9.6312	6.42934	1	-2.5095	2.80998	13.1324	0.000290239	0.00337823
CLIC3-HGLibA_10028	CLIC3	14.3126	17.3562	21.1035	13.7913	5.97888	12.0157	15.0441	21.4788	16.3475	8.30147	-1.56046	3.87292	14.7318	0.000123941	0.00169611
CLINT1-HGLibA_10038	CLINT1	14.4053	15.2063	25.7927	21.5369	9.1517	16.5065	15.4681	28.8478	20.5798	11.8209	-1.37179	4.23927	15.5226	8.15256e-05	0.0012028
CLINT1-HGLibA_10040	CLINT1	8.69995	11.2015	17.2963	5.42606	5.05144	9.06028	12.1823	14.8425	5.14682	2.62838	-2.03096	3.43311	16.1492	5.85426e-05	0.000919163
CLP1-HGLibA_10094	CLP1	10.6481	13.6887	28.7177	10.339	4.27044	10.2118	12.0233	25.8758	9.55014	1.31517	-3.23318	3.94487	46.2044	1.06535e-11	1.40746e-09
CLP1-HGLibB_10085	CLP1	3.55119	5.21551	7.22139	6.57683	1.73219	3.57161	5.08075	7.1477	6.47209	1.47276	-2.08192	2.53022	7.67212	0.00560806	0.0344732
CLRN2-HGLibB_10114	CLRN2	13.1065	11.0751	25.932	13.3487	11.0554	13.1672	11.2284	26.6086	13.355	4.62447	-1.72938	4.10572	21.0088	4.57174e-06	0.000111391
CLRN2-HGLibB_10115	CLRN2	22.3836	29.4547	36.2855	25.7417	13.6425	20.4214	28.1344	33.937	26.1374	13.922	-1.34206	4.57863	19.2297	1.15896e-05	0.000242177
CLSTN1-HGLibA_10135	CLSTN1	10.3234	12.5505	8.98567	5.86866	1.58575	10.2885	11.9173	9.46835	6.21559	1.15759	-2.64432	2.72137	13.055	0.000302469	0.00349003
CLSTN1-HGLibB_10123	CLSTN1	17.6987	16.2601	18.5499	18.4387	7.68732	17.1973	18.9129	21.438	18.2285	4.72953	-1.66833	3.7702	15.2598	9.36918e-05	0.00134761
CLUL1-HGLibA_10163	CLUL1	5.77768	6.22723	15.4392	5.73588	7.15038	5.9897	6.40567	13.784	6.21559	5.0447	-1.24465	3.48058	7.2154	0.00722808	0.0418009
CLUL1-HGLibA_10165	CLUL1	15.333	17.9885	27.9284	17.5977	15.2533	16.8135	17.747	29.4993	17.801	11.4532	-1.09822	4.37927	11.4762	0.000704933	0.00684041
CMAS-HGLibA_10179	CMAS	13.4312	8.63007	12.8392	12.1979	2.31794	12.7066	9.90346	13.8247	12.0297	4.51941	-1.92585	3.22869	12.5397	0.000398402	0.00435142
CMAS-HGLibB_10168	CMAS	6.00961	1.54802	11.7714	5.07197	1	5.64426	1.63596	10.7305	5.27507	2.05057	-2.786	2.92195	16.7363	4.29507e-05	0.000713755
CMPK1-HGLibA_10199	CMPK1	13.1529	11.1594	14.8821	11.4898	6.02769	11.4784	9.74447	14.4354	11.6449	3.41631	-1.60967	3.40086	10.6925	0.00107569	0.00954679
CMPK1-HGLibB_10189	CMPK1	12.6891	8.92516	18.5963	8.5243	5.24669	13.244	8.94952	17.1632	7.96837	3.62643	-1.9816	3.57149	17.3519	3.10594e-05	0.000546779
CMTM6-HGLibA_10225	CMTM6	13.8487	10.0633	19.3392	11.9766	7.00394	12.9753	10.2214	18.9952	10.3197	6.72561	-1.46553	3.76204	12.1044	0.000503023	0.0052306
CMTM6-HGLibB_10213	CMTM6	17.0493	12.8034	32.9427	16.4027	13.6913	17.2741	12.2883	31.4128	16.9888	11.6108	-1.33905	4.46327	17.5801	2.7546e-05	0.000496716
CMTM7-HGLibA_10228	CMTM7	1.9277	2.72836	7.26782	2.54912	1.53694	2.65044	2.16593	9.67192	2.23977	1.63034	-2.33143	2.66647	10.363	0.00128569	0.0109835
CMTM7-HGLibB_10217	CMTM7	12.5499	13.4779	39.6283	10.2062	6.90632	14.3954	13.2423	43.8303	10.1487	4.78205	-2.8106	4.54217	60.9228	5.93577e-15	1.53477e-12
CNBD2-HGLibB_10233	CNBD2	11.5758	13.4358	13.6285	9.54229	3.09894	10.3269	12.3943	13.9468	9.03714	5.0447	-1.72985	3.3038	11.1684	0.000832009	0.00779859
CNBD2-HGLibB_10234	CNBD2	3.55119	2.72836	8.01067	3.9212	1	3.49485	2.85489	8.12481	3.8643	1	-2.86521	2.56155	12.5547	0.000395205	0.00432623
CNEP1R1-HGLibA_10256	CNEP1R1	5.54575	4.03517	8.42853	4.67363	1.58575	5.68264	3.91482	9.3055	5.14682	1.05253	-2.63923	2.68002	12.5406	0.000398209	0.0043497
CNEP1R1-HGLibA_10258	CNEP1R1	8.14333	3.19207	16.9713	5.64736	7.68732	7.60176	3.33186	15.901	6.00183	5.30734	-1.32322	3.60494	8.90869	0.00283816	0.0203739
CNGA3-HGLibA_10268	CNGA3	11.2975	7.74482	35.7748	13.3044	8.27307	11.0178	7.5716	31.6978	13.9107	2.78597	-2.58299	4.28876	44.9841	1.98638e-11	2.46845e-09
CNGA3-HGLibB_10258	CNGA3	11.3903	13.225	16.4142	13.9683	6.17413	12.5147	13.4542	16.7153	15.2787	5.25481	-1.51588	3.56946	11.0329	0.000895074	0.00826095
CNKSR2-HGLibA_10299	CNKSR2	8.79272	7.99775	34.2427	10.516	5.58838	9.44411	8.84352	33.5706	10.0204	6.77814	-2.43239	4.31599	42.1578	8.4196e-11	8.96694e-09
CNKSR2-HGLibA_10300	CNKSR2	3.69034	8.0399	10.5642	2.50486	2.02506	3.57161	7.20062	9.46835	2.71003	1	-2.63145	2.81049	14.0447	0.00017852	0.0022856
CNKSR2-HGLibB_10288	CNKSR2	11.4367	12.8034	13.6749	8.83412	4.80738	9.86631	12.9773	13.9061	7.71186	2.36574	-1.90742	3.2716	12.7916	0.000348188	0.00390773
CNPY1-HGLibA_10361	CNPY1	12.1325	11.2015	16.3213	7.46204	7.24801	13.1288	11.5994	17.1632	6.47209	4.57194	-1.48363	3.58979	10.7972	0.00101651	0.00913784
CNPY1-HGLibB_10352	CNPY1	8.56079	6.48016	25.6534	7.15222	4.27044	9.0219	5.23974	23.5958	6.30109	3.9416	-2.54916	3.88618	32.4977	1.19334e-08	6.94227e-07
CNR2-HGLibA_10378	CNR2	10.1843	14.9533	16.3678	11.6225	4.17282	10.4037	16.1041	15.2903	11.8587	8.82675	-1.26881	3.57218	8.04245	0.00456937	0.0294199
CNR2-HGLibB_10365	CNR2	8.2361	13.0142	18.0856	13.57	2.562	8.33102	13.7192	17.7738	12.8847	3.41631	-2.53628	3.49278	23.673	1.14171e-06	3.46628e-05
CNTLN-HGLibA_10397	CNTLN	2.85541	3.19207	16.2285	2.54912	1	3.07264	2.6429	17.3667	2.49628	1	-3.91174	3.29971	33.9377	5.69043e-09	3.66709e-07
CNTLN-HGLibA_10398	CNTLN	4.80359	4.20379	16.2749	5.29327	3.97757	4.22411	4.76277	16.7967	5.40332	3.10114	-2.18565	3.44308	18.2593	1.92786e-05	0.000368604
CNTN1-HGLibA_10400	CNTN1	9.07103	11.5809	18.6428	8.30299	4.70975	8.10073	12.1293	17.611	8.01112	4.25677	-1.98658	3.58751	17.6454	2.66152e-05	0.000483088
CNTN1-HGLibA_10401	CNTN1	11.4831	10.6535	17.9463	10.9586	9.63982	13.9348	9.2675	18.466	10.4479	4.78205	-1.32207	3.73219	9.83529	0.00171195	0.0137543
CNTN1-HGLibB_10389	CNTN1	6.61261	5.25767	9.12495	6.26701	1	6.75735	6.03469	8.77623	7.36986	1.47276	-2.73772	2.6801	13.1853	0.000282158	0.00330221
CNTN1-HGLibB_10390	CNTN1	17.0957	25.9558	19.432	14.9421	7.10157	17.6195	28.8763	21.4788	11.2174	5.56998	-1.67232	3.79805	15.6591	7.5847e-05	0.00113477
CNTN1-HGLibB_10391	CNTN1	5.22106	5.76353	7.17496	5.8244	2.1715	5.41397	5.9287	7.10698	5.91633	1.05253	-2.06535	2.52637	7.54828	0.00600673	0.0362774
CNTNAP4-HGLibA_10430	CNTNAP4	3.87588	6.8174	7.68567	3.69989	1.87863	3.76353	7.25362	8.40981	3.9498	1.94551	-2.00513	2.65682	8.13338	0.00434576	0.0283105
CNTNAP4-HGLibB_10419	CNTNAP4	3.92227	3.9087	7.59282	3.25729	1.73219	4.99176	3.80883	8.6948	3.39404	2.05057	-2.03672	2.66459	8.39864	0.00375503	0.0253236
COA5-HGLibA_10451	COA5	15.7505	13.1407	19.8499	14.5437	7.73613	15.5853	13.7192	22.0895	14.1245	8.09135	-1.39267	3.8929	12.2406	0.000467607	0.00494406
COA5-HGLibA_10452	COA5	7.63309	6.3537	9.03209	8.61282	1.97625	7.44823	6.51167	9.87548	8.13937	1.78793	-2.25555	2.79245	11.0495	0.000887118	0.00820491
COG8-HGLibA_10490	COG8	12.8282	10.3584	30.7605	15.0749	8.27307	12.7834	10.4864	27.8707	14.8085	6.30538	-1.99027	4.19719	28.3763	9.98825e-08	4.39378e-06
COG8-HGLibB_10479	COG8	11.4367	17.0189	18.6428	21.4484	8.41951	12.1693	16.4751	19.6874	19.5966	7.77618	-1.23098	3.81999	9.25092	0.00235377	0.0175904
COL4A5-HGLibA_10581	COL4A5	13.1065	13.5201	21.9392	15.8273	7.73613	13.3207	12.7123	21.8452	16.6895	8.56411	-1.41261	3.94286	13.0493	0.000303402	0.00349822
COL4A5-HGLibB_10570	COL4A5	24.3782	9.55749	25.7927	13.1274	9.29814	23.492	9.58548	26.8529	12.5854	14.7625	-1.1224	4.258	10.9104	0.000956247	0.00871744
COL6A5-HGLibA_10605	COL6A5	8.83911	12.3397	22.1713	7.37352	7.44326	10.0966	13.7192	22.0895	8.69513	8.24894	-1.48213	3.94007	14.1787	0.000166239	0.00215679
COL6A5-HGLibB_10593	COL6A5	17.2812	21.4874	34.4748	21.1828	7.5897	15.6237	21.6687	34.1813	19.9813	10.5077	-1.90989	4.41972	31.3792	2.12246e-08	1.14938e-06
COMMD10-HGLibA_10653	COMMD10	8.69995	10.78	19.1999	11.4455	1.24406	7.75529	12.0763	21.2345	11.2602	3.04861	-3.16367	3.57408	33.7133	6.38631e-09	4.05952e-07
COMMD10-HGLibB_10643	COMMD10	12.2716	19.0845	10.2857	10.9144	2.65963	11.1713	19.4429	9.95691	10.4052	3.41631	-1.69657	2.95452	8.04794	0.00455554	0.0293604
COMMD2-HGLibA_10655	COMMD2	16.2144	14.4896	20.4999	17.7748	7.24801	17.2741	15.0971	21.5195	17.63	5.30734	-1.72369	3.82112	16.7832	4.19022e-05	0.000699201
COMMD2-HGLibA_10656	COMMD2	13.8951	9.81042	14.6499	8.83412	3.44063	11.8622	10.1684	14.5575	10.0632	5.93768	-1.6141	3.39543	10.696	0.00107366	0.00953368
COPS2-HGLibA_10712	COPS2	16.9565	13.6887	23.2392	16.8895	10.3232	17.3509	15.3621	24.0844	17.0315	5.7801	-1.54141	4.012	16.0517	6.16371e-05	0.000958676
COPS2-HGLibA_10713	COPS2	13.524	15.8386	11.0749	14.411	2.562	13.8965	17.959	11.0155	14.8085	2.52333	-2.06682	2.99012	11.4773	0.000704514	0.00683848
COPS2-HGLibA_10714	COPS2	6.61261	6.56447	41.3462	9.40951	12.715	7.02602	5.66372	40.044	9.55014	24.7954	-1.11324	4.84116	16.5614	4.70997e-05	0.000770707
COPS2-HGLibB_10701	COPS2	18.9975	14.1524	28.7177	10.9586	7.15038	19.7306	15.0971	30.11	11.7732	16.8636	-1.28463	4.35889	15.0852	0.000102767	0.00145437
COPS8-HGLibA_10733	COPS8	5.82406	5.1312	12.5142	4.71789	1.68338	5.95132	4.60378	10.364	4.63381	3.15367	-2.18557	3.01208	12.7603	0.000354062	0.00395902
COPS8-HGLibB_10723	COPS8	11.5294	10.5692	19.3392	12.5077	11.2506	9.44411	12.7653	19.8095	11.6022	6.8832	-1.10054	3.88223	7.89401	0.00495988	0.0313311
COQ10B-HGLibB_10734	COQ10B	12.921	5.84784	10.0071	7.285	1.48813	11.4784	6.08769	9.14265	7.96837	1.3677	-2.64379	2.76077	13.5225	0.00023572	0.00285904
COQ10B-HGLibB_10736	COQ10B	8.32887	11.2437	12.0964	5.02771	3.24538	8.48455	11.2814	12.6033	5.87358	1.68287	-2.2693	3.08734	14.4079	0.000147181	0.00195237
COQ9-HGLibB_10755	COQ9	4.10781	3.27638	9.21781	5.3818	1.63456	4.22411	4.07381	8.45052	5.70258	3.41631	-1.75795	2.79468	7.42454	0.00643404	0.0381744
COQ9-HGLibB_10757	COQ9	3.64396	3.23422	9.77495	1.61965	1	3.87867	4.02082	10.1605	1.94052	1.05253	-3.13281	2.75992	16.8424	4.06167e-05	0.000680933
CORO1A-HGLibA_10772	CORO1A	6.42707	7.32327	10.7035	6.70961	1	5.3372	7.46561	9.18336	7.19885	2.15563	-2.56465	2.80978	13.541	0.000233414	0.00283702
CORO1A-HGLibA_10773	CORO1A	17.4668	10.4849	33.3605	12.8618	7.10157	17.1973	11.5994	35.4841	12.0297	6.09527	-2.36214	4.34613	41.3158	1.29518e-10	1.30389e-08
CORO2B-HGLibA_10784	CORO2B	6.38069	13.8995	14.4178	5.91292	2.22031	6.94926	12.6593	14.4354	6.08734	4.88711	-1.98472	3.31175	14.0996	0.000173381	0.00223134
CORO2B-HGLibB_10773	CORO2B	15.2403	20.3913	27.3248	12.1094	5.29551	14.2803	22.3577	26.0793	12.3289	9.77226	-1.80932	4.11047	22.7419	1.8528e-06	5.18437e-05
CORO6-HGLibA_10787	CORO6	9.8132	12.6348	9.77495	8.70134	1.97625	8.67646	12.9243	9.38692	8.65238	1.26264	-2.4769	2.77964	12.5449	0.000397298	0.00434288
CORO6-HGLibA_10788	CORO6	5.03552	3.14991	12.5142	9.1882	3.78232	4.33926	3.80883	10.9747	8.82338	1.47276	-2.10924	3.05305	12.5061	0.000405617	0.00441665
CORO6-HGLibA_10789	CORO6	16.4927	16.5974	39.7676	10.0734	16.2295	17.0054	15.2031	37.3162	9.9349	11.8209	-1.45111	4.6755	23.7495	1.09723e-06	3.35727e-05
CORT-HGLibA_10798	CORT	4.1542	8.29283	7.91782	5.47032	1.58575	4.95338	7.78359	9.83477	6.08734	1.05253	-2.64072	2.68096	12.5612	0.000393847	0.00431431
CORT-HGLibB_10785	CORT	18.0698	17.6091	25.932	15.783	9.44457	17.8882	18.7009	25.6315	14.7657	9.61468	-1.42487	4.15048	15.5321	8.11175e-05	0.00119856
COX11-HGLibA_10806	COX11	20.2035	8.0399	21.3356	8.5243	9.9327	20.4982	7.67759	19.8095	8.65238	8.93181	-1.11562	3.94128	8.47467	0.00360127	0.0245113
COX11-HGLibB_10794	COX11	15.4722	7.70266	10.2857	11.1357	1	15.6237	6.77665	9.95691	10.9182	1	-3.18789	2.77212	17.3873	3.04859e-05	0.000538453
COX11-HGLibB_10795	COX11	8.65356	11.2015	12.9785	9.32099	4.61213	9.21381	10.5394	12.1554	8.99439	3.25873	-1.64503	3.21133	9.49693	0.00205816	0.0158535
COX7A2L-HGLibB_10851	COX7A2L	14.5909	11.8339	22.3106	12.6405	3.29419	14.8944	12.1823	22.4559	11.0464	5.7801	-2.27221	3.80409	25.7885	3.8095e-07	1.37245e-05
COX7A2L-HGLibB_10853	COX7A2L	8.37525	11.7496	14.7428	10.5603	4.27044	9.75117	10.8044	15.616	12.4999	4.93964	-1.69485	3.42556	11.9161	0.000556504	0.00565972
COX8A-HGLibA_10874	COX8A	4.33974	8.16637	10.5642	9.14394	3.05013	4.14735	8.52554	10.364	9.20814	1.63034	-2.1036	2.92437	11.147	0.000841679	0.00786876
COX8A-HGLibB_10863	COX8A	5.54575	2.77051	10.1464	4.09824	2.1715	6.33514	2.85489	9.71263	4.46281	1.21011	-2.46996	2.81896	12.9394	0.000321733	0.00366951
CPN2-HGLibA_10949	CPN2	4.89636	9.13594	15.1142	8.83412	1.82981	5.18367	10.0095	14.5575	8.78063	2.94356	-2.57528	3.26113	20.0306	7.62111e-06	0.000170686
CPN2-HGLibB_10938	CPN2	8.09694	10.2741	9.07852	8.25873	2.36675	8.29264	10.9634	9.06122	9.50739	1	-2.34694	2.73657	11.1544	0.000838336	0.00784396
CPN2-HGLibB_10939	CPN2	17.2812	11.0751	16.7392	14.2782	7.24801	16.2762	10.6984	19.8909	15.6635	3.36378	-1.76441	3.6413	15.1581	9.88714e-05	0.00140882
CPN2-HGLibB_10940	CPN2	11.4831	8.4193	11.5392	14.1896	4.07519	10.7875	7.5186	11.7076	14.6802	4.15171	-1.47168	3.15643	7.47142	0.00626861	0.0374362
CPOX-HGLibA_10981	CPOX	5.68491	8.79869	12.6535	5.33754	2.65963	5.49073	8.36655	12.7254	4.71931	2.99608	-2.11841	3.14029	13.5564	0.0002315	0.00281997
CPOX-HGLibB_10969	CPOX	7.72586	5.93215	6.98925	6.75387	1	8.40778	4.70977	6.49629	7.45536	1.3677	-2.39233	2.42972	8.61383	0.00333621	0.0230996
CRB3-HGLibA_11076	CRB3	21.595	20.9815	33.7784	23.4401	15.1068	22.8779	21.5098	33.0006	23.8289	18.0192	-1.00681	4.60723	11.5526	0.000676528	0.00662457
CRB3-HGLibB_11063	CRB3	10.9728	8.4193	16.832	15.2962	6.75988	11.1329	8.10157	16.6339	16.6468	6.62055	-1.30743	3.63093	8.89896	0.00285334	0.0204599
CREB3L4-HGLibA_11101	CREB3L4	12.2716	14.4475	14.7892	10.6931	7.73613	12.3612	14.7262	15.7789	10.2769	5.14975	-1.23109	3.53882	7.41089	0.00648301	0.0384174
CREB3L4-HGLibA_11102	CREB3L4	11.7614	7.70266	22.0784	13.7913	5.49076	12.246	7.5186	23.718	14.6375	6.62055	-1.89809	3.89598	20.8759	4.90025e-06	0.000118091
CREB5-HGLibA_11105	CREB5	18.9975	23.3844	29.7855	14.9421	14.9604	17.9266	25.0075	30.3949	15.1505	13.8695	-1.05609	4.45368	11.2768	0.000784812	0.00744587
CREB5-HGLibB_11093	CREB5	11.6686	7.66051	39.5819	13.0389	12.5686	12.1309	7.5186	41.6725	13.7825	15.1302	-1.54493	4.7234	27.4646	1.59993e-07	6.5536e-06
CREG1-HGLibA_11119	CREG1	17.6523	19.1688	40.789	10.4275	20.6226	16.967	19.4429	43.2196	11.2602	10.5602	-1.42339	4.79837	25.118	5.39266e-07	1.84327e-05
CREG1-HGLibB_11107	CREG1	16.7246	19.0845	27.7427	14.4552	6.07651	15.4317	19.3369	25.5501	15.1077	9.82479	-1.72987	4.12403	21.3138	3.89914e-06	9.7287e-05
CRIP1-HGLibB_11137	CRIP1	20.0179	22.4148	22.682	18.9698	10.7625	21.2659	20.9268	20.5423	18.8698	7.46101	-1.23554	3.97147	10.4723	0.0012118	0.010485
CRIP1-HGLibB_11138	CRIP1	23.3577	22.6256	31.132	19.8993	11.5435	20.8437	20.5558	31.8199	20.5371	8.09135	-1.66913	4.35484	23.8762	1.02735e-06	3.1783e-05
CRIP1-HGLibB_11139	CRIP1	9.25657	9.93688	11.3071	9.23247	2.51319	10.5572	10.4864	11.9926	9.80665	2.78597	-2.08618	3.04733	12.2327	0.0004696	0.00495908
CRIP2-HGLibB_11141	CRIP2	11.0656	8.46145	26.6284	9.89637	13.1543	11.0178	8.68453	29.0921	10.1059	10.8228	-1.20888	4.30808	12.9947	0.000312373	0.00358261
CRIP2-HGLibB_11142	CRIP2	3.96866	3.86655	6.66425	4.54085	1	4.2625	3.17287	7.39198	4.67656	1.99804	-2.1398	2.50059	7.78673	0.00526315	0.0328132
CRIP3-HGLibA_11155	CRIP3	7.77225	10.6957	12.3749	10.0292	3.78232	8.17749	9.58548	13.4175	11.0892	3.04861	-1.87968	3.19785	11.7469	0.000609449	0.00608201
CRIP3-HGLibA_11156	CRIP3	8.14333	10.8221	12.1892	4.18676	1.82981	9.86631	11.1224	13.9061	4.50556	3.83654	-2.15558	3.16692	14.2427	0.000160684	0.00209525
CRYGD-HGLibB_11266	CRYGD	12.4108	11.876	30.9462	15.3847	8.81001	11.1713	12.1823	32.3085	15.6207	12.3462	-1.56967	4.3836	21.9479	2.80147e-06	7.37808e-05
CRYGD-HGLibB_11267	CRYGD	11.9469	16.0494	11.8642	14.4995	5.19788	12.2844	15.7861	12.3997	14.3382	2.57586	-1.61208	3.17689	8.91193	0.00283314	0.0203511
CRYGD-HGLibB_11268	CRYGD	7.72586	7.61835	13.6749	9.01116	4.75857	7.7169	8.20756	11.7076	9.12264	1.05253	-2.08114	3.14615	13.2498	0.000272614	0.00321281
CSF2RA_X-HGLibA_11329	CSF2RA	7.67947	8.25068	9.68209	6.44405	2.22031	7.83205	7.20062	10.6083	6.25834	3.73148	-1.72852	2.95131	8.28345	0.00400081	0.0265894
CSF2RA_X-HGLibB_11319	CSF2RA	13.1529	8.16637	17.2035	11.4012	5.97888	12.5915	6.51167	15.7382	8.60963	7.98629	-1.22422	3.63252	7.90379	0.00493314	0.0312109
CSF2RA_Y-HGLibA_11332	CSF2RA	7.54032	7.44973	9.12495	6.39979	2.02506	8.52293	7.73059	10.079	6.55759	4.04665	-1.6225	2.91001	7.17236	0.00740354	0.0425435
CSF2RA_Y-HGLibB_11322	CSF2RA	12.318	8.20852	15.7178	9.01116	5.49076	12.8985	7.09463	15.4939	8.69513	7.51354	-1.24796	3.56003	7.72771	0.00543795	0.0336627
CSGALNACT2-HGLibA_11347	CSGALNACT2	21.6878	19.5904	68.971	20.4746	11.2994	21.2659	21.3508	66.5076	22.5036	7.88124	-2.80515	5.19932	98.1916	3.79793e-23	3.15829e-20
CSGALNACT2-HGLibA_11348	CSGALNACT2	14.5445	11.876	24.3999	9.54229	4.36807	13.2056	11.0164	24.6544	10.7044	7.40848	-2.03632	3.95859	24.5334	7.30336e-07	2.3894e-05
CSMD2-HGLibA_11366	CSMD2	7.03008	6.10077	31.132	7.86039	13.1055	7.17955	5.9817	29.6621	8.22487	9.82479	-1.39778	4.37284	17.7481	2.52163e-05	0.000462817
CSMD2-HGLibB_11353	CSMD2	13.4312	9.22025	20.9642	8.43578	7.78495	12.5147	8.89652	19.321	8.43863	5.25481	-1.60969	3.79201	14.5978	0.000133073	0.00179976
CSN1S1-HGLibA_11371	CSN1S1	6.93731	7.1968	10.2392	7.55056	4.66094	7.33308	6.08769	9.87548	7.71186	1.05253	-1.77266	2.93376	8.5117	0.00352871	0.0241474
CSN1S1-HGLibB_11359	CSN1S1	6.42707	7.95559	7.4071	7.10796	1	6.87249	8.63154	8.16553	5.70258	1.10506	-2.74894	2.53605	11.6021	0.000658782	0.00647799
CSNK2A3-HGLibA_11408	CSNK2A3	6.14876	4.79396	12.6535	6.08997	1.24406	5.75941	4.55078	10.4048	6.8141	1.78793	-2.829	2.9449	17.4217	2.99382e-05	0.000530601
CSNK2A3-HGLibA_11409	CSNK2A3	16.3999	13.1407	23.5177	13.393	13.8377	16.0842	12.9243	24.6137	13.7397	8.77422	-1.08234	4.15269	9.41552	0.00215157	0.0164198
CTAGE4-HGLibB_11560	CTAGE4	25.445	15.0798	59.9175	9.54229	2.90369	24.3748	16.5281	63.9426	10.9609	6.8832	-3.62907	4.99977	115.016	7.80728e-27	8.69624e-24
CTAGE4-HGLibB_11562	CTAGE4	11.9933	8.25068	20.2213	9.23247	1	14.4722	9.10851	18.8731	8.78063	2.4708	-3.40328	3.51368	34.947	3.38812e-09	2.30322e-07
CTBS-HGLibA_11589	CTBS	10.7873	6.39585	14.7428	7.0637	2.02506	9.63602	6.14069	14.9646	6.51484	8.45905	-1.48154	3.44432	9.58375	0.00196307	0.0152595
CTBS-HGLibA_11591	CTBS	14.127	10.1898	17.8535	6.35553	9.73745	12.8601	10.4334	16.7967	7.0706	5.67504	-1.15675	3.71315	7.58831	0.00587481	0.0356972
CTDP1-HGLibA_11605	CTDP1	7.67947	6.73309	7.31425	6.13423	1.3905	7.0644	6.82965	7.51412	5.74533	1.84046	-2.11573	2.55734	8.07286	0.00449331	0.0290553
CTDP1-HGLibB_11594	CTDP1	12.6891	8.58792	22.682	11.5783	2.75725	12.0925	7.6246	24.3694	12.2862	3.99413	-2.75699	3.80321	33.9266	5.72318e-09	3.68429e-07
CTNND1-HGLibA_11660	CTNND1	5.96322	6.77525	30.157	6.48831	2.1715	5.75941	7.6246	30.7614	6.47209	6.93572	-2.70946	4.13948	42.912	5.72584e-11	6.34288e-09
CTNND1-HGLibB_11648	CTNND1	16.9565	16.6395	35.7284	14.3224	13.3984	17.8114	16.899	34.9141	14.8085	9.66721	-1.60517	4.5219	25.2904	4.93164e-07	1.71245e-05
CTSC-HGLibA_11696	CTSC	8.93188	11.7496	10.9821	11.7996	5.24669	9.17543	11.4934	11.0155	10.9609	2.62838	-1.45401	3.09669	6.95386	0.00836386	0.0466353
CTSC-HGLibB_11682	CTSC	9.30296	10.3584	10.0071	7.24074	4.124	8.71484	9.42649	10.8933	6.60034	2.36574	-1.65074	2.99888	7.98061	0.00472809	0.0301969
CTSK-HGLibA_11712	CTSK	3.8295	3.74008	50.7247	4.23102	11.934	3.84029	3.43785	50.6294	3.65054	9.14192	-2.25311	4.88074	57.156	4.02583e-14	9.05148e-12
CTSK-HGLibB_11702	CTSK	6.84454	5.9743	32.1998	4.00972	5.68601	6.06646	5.39873	32.7156	3.52229	3.62643	-2.76948	4.21516	46.7929	7.88968e-12	1.07993e-09
CTSL1-HGLibA_11719	CTSL1	15.7041	15.8386	30.2963	11.3127	13.0079	14.5106	14.6732	29.2957	12.1152	10.7703	-1.31726	4.36726	15.8863	6.72652e-05	0.00102856
CTSL1-HGLibA_11720	CTSL1	9.11742	13.1407	15.3463	8.12595	5.58838	10.9794	12.1823	15.9418	7.66911	7.82871	-1.20722	3.57348	7.35017	0.00670563	0.0394227
CTSV-HGLibB_11719	CTSV	6.70538	8.75654	10.5178	4.31954	2.22031	7.33308	9.69147	9.46835	5.40332	3.73148	-1.70699	2.93844	8.01926	0.00462826	0.0297058
CTSV-HGLibB_11720	CTSV	13.4776	10.3163	24.1677	13.3487	14.0818	14.05	11.2284	21.8859	13.2695	3.41631	-1.38429	4.01452	10.3184	0.0013171	0.0111982
CUL3-HGLibB_11766	CUL3	9.4885	6.90171	31.132	26.2285	3.24538	8.44617	7.35961	32.8785	24.5556	3.04861	-3.29651	4.14463	55.0302	1.18689e-13	2.46749e-11
CUL3-HGLibB_11767	CUL3	9.44211	3.52931	10.7964	7.19648	3.63588	8.94514	3.59684	10.4048	6.68585	3.25873	-1.58695	3.02736	7.6412	0.005705	0.0348891
CWC27-HGLibB_11808	CWC27	10.1379	8.08206	10.1464	4.3638	5.14907	10.4804	8.04857	10.7712	5.40332	1.3677	-1.64613	3.00068	7.9548	0.00479599	0.0305133
CWC27-HGLibB_11809	CWC27	11.0192	5.84784	8.89281	5.02771	1	9.29058	6.67066	8.85765	6.04459	2.41827	-2.29567	2.71996	10.6315	0.00111175	0.00980024
CXCL16-HGLibA_11860	CXCL16	11.9005	17.7356	56.714	9.71933	13.4472	12.4763	17.164	54.6193	8.31037	11.0855	-2.17155	5.02219	59.8919	1.00211e-14	2.483e-12
CXCL16-HGLibA_11861	CXCL16	18.0698	14.9955	43.2962	20.5632	7.44326	18.5023	15.0441	42.0796	21.9051	7.82871	-2.46457	4.61712	53.755	2.27118e-13	4.41194e-11
CXCL17-HGLibA_11863	CXCL17	20.5282	15.67	53.8354	17.3764	24.7717	21.4194	17.853	54.8229	18.4423	14.2372	-1.47286	5.13593	34.115	5.19494e-09	3.37923e-07
CXCL17-HGLibB_11850	CXCL17	9.8132	5.21551	21.382	9.40951	9.1517	9.13705	4.86877	21.3566	8.39588	10.6652	-1.09997	3.9943	8.59834	0.00336469	0.0232491
CXCL17-HGLibB_11851	CXCL17	7.81863	8.0399	18.6428	5.42606	3.83113	7.02602	7.88958	15.901	5.70258	3.31126	-2.23554	3.48838	19.6024	9.53488e-06	0.000205656
CXorf66-HGLibA_11961	CXorf66	25.8161	17.1876	52.7675	17.5535	14.5211	22.8011	16.2631	53.1536	17.5873	12.5037	-1.96159	4.99261	49.9447	1.58142e-12	2.54307e-10
CXorf66-HGLibA_11963	CXorf66	4.84997	6.77525	9.44995	4.31954	3.09894	5.83617	7.94258	9.95691	4.1208	1.68287	-1.9667	2.86209	9.48363	0.00207313	0.0159466
CXorf66-HGLibB_11950	CXorf66	15.4258	16.6395	33.7784	9.89637	8.41951	15.2398	16.3691	37.0719	9.29364	14.4998	-1.61847	4.52277	25.6692	4.05241e-07	1.44666e-05
CYB561D2-HGLibA_11985	CYB561D2	9.95235	13.1407	22.2177	11.7111	7.93138	9.94308	11.7054	23.148	11.1747	8.87928	-1.41969	3.98652	13.6159	0.000224283	0.00274944
CYB561D2-HGLibB_11973	CYB561D2	13.4312	8.25068	11.3071	13.4815	2.9525	15.0095	9.90346	11.789	13.697	4.62447	-1.57748	3.12687	8.23001	0.00412033	0.0271921
CYB5R1-HGLibB_11989	CYB5R1	12.4108	14.7426	18.4106	15.4732	3.39182	13.0137	15.2561	18.5881	16.6895	7.35595	-1.76081	3.65442	15.2639	9.34882e-05	0.00134501
CYB5R1-HGLibB_11990	CYB5R1	15.8897	23.3422	22.5427	15.1191	6.56463	16.66	23.5766	20.7866	14.1245	9.45709	-1.42211	3.92724	13.0478	0.000303644	0.00349902
CYB5R4-HGLibA_12009	CYB5R4	8.09694	6.01646	17.482	7.68335	3.63588	6.79573	6.45867	15.901	7.11335	6.72561	-1.66508	3.54694	12.7485	0.000356297	0.00397851
CYB5R4-HGLibA_12011	CYB5R4	9.58127	13.3093	20.3142	12.375	9.68864	9.52087	10.7514	20.9495	13.6115	7.46101	-1.25536	3.90701	10.2585	0.00136056	0.0114929
CYP26B1-HGLibA_12087	CYP26B1	10.9728	8.84085	44.2247	10.2062	8.51713	9.86631	9.10851	44.0746	11.1747	3.2062	-2.88749	4.6088	66.2816	3.90882e-16	1.28611e-13
CYP26B1-HGLibB_12076	CYP26B1	13.1993	15.5857	10.5178	13.6143	2.85488	12.0157	14.7792	8.73551	14.0817	2.68091	-1.75395	2.88875	8.03877	0.00457866	0.0294622
CYP27C1-HGLibA_12099	CYP27C1	20.0643	15.2063	28.9963	15.9601	4.36807	20.1528	16.5811	29.9471	16.3048	3.88907	-2.79952	4.08628	43.0473	5.34332e-11	5.96267e-09
CYP27C1-HGLibB_12087	CYP27C1	11.6686	9.93688	18.1785	13.1274	8.61476	11.0945	9.74447	16.5525	13.5687	4.72953	-1.3644	3.6629	9.85695	0.00169192	0.0136164
CYP2C9-HGLibA_12123	CYP2C9	7.16924	4.45672	16.1356	4.76215	3.7335	7.75529	4.60378	15.8603	4.16355	4.93964	-1.85432	3.45854	14.2265	0.000162075	0.00211043
CYP2C9-HGLibA_12124	CYP2C9	4.10781	4.92042	8.56781	6.26701	2.1715	3.91706	4.60378	8.20624	6.38659	1.78793	-2.01669	2.69827	8.5259	0.00350128	0.0240003
CYP2J2-HGLibA_12136	CYP2J2	12.0397	11.7496	22.682	13.8356	6.36938	11.1713	10.9634	22.4559	15.2787	15.4979	-1.03797	4.08253	8.25297	0.00406853	0.0269427
CYP2J2-HGLibA_12137	CYP2J2	7.07647	4.16163	14.6035	4.76215	5.10025	7.10279	4.2328	14.3947	4.59106	4.62447	-1.55282	3.39967	10.0366	0.00153464	0.0126217
CYP46A1-HGLibA_12169	CYP46A1	8.79272	11.5809	25.7927	8.78986	3.78232	8.06234	13.7722	27.4636	8.48138	3.5739	-2.81528	3.95401	39.1931	3.83896e-10	3.38484e-08
CYP46A1-HGLibB_12155	CYP46A1	6.51984	4.92042	12.9321	4.98345	1.3905	5.87455	3.75583	11.3004	5.23232	2.31321	-2.63128	3.02098	16.869	4.00503e-05	0.000673017
CYP4F22-HGLibA_12189	CYP4F22	9.34934	13.6465	16.1821	27.1137	4.95382	9.48249	13.6662	16.5932	25.6672	6.41044	-1.5085	3.55791	10.8385	0.000994109	0.00898368
CYP4F22-HGLibA_12191	CYP4F22	18.5336	22.6677	34.0105	16.3584	11.2994	19.5003	25.0075	33.082	16.8178	18.9122	-1.14536	4.57203	14.3227	0.000153999	0.00202636
CYTL1-HGLibA_12251	CYTL1	6.79815	5.88999	10.6571	8.87838	2.1715	7.83205	6.56466	12.2776	10.9609	6.1478	-1.43674	3.14837	7.11175	0.00765803	0.0436245
CYTL1-HGLibB_12236	CYTL1	11.2048	6.56447	14.9285	8.70134	5.73482	13.551	5.71671	13.2954	9.03714	1.52529	-1.92356	3.29602	13.2321	0.0002752	0.00323731
DAB2IP-HGLibA_12271	DAB2IP	11.1584	14.5318	21.7999	9.40951	8.51713	10.5188	13.9842	21.0309	9.55014	9.82479	-1.2132	3.96574	10.0833	0.00149618	0.0123798
DAB2IP-HGLibA_12272	DAB2IP	11.9469	8.71438	15.2535	16.801	8.90763	10.4037	9.1615	16.0639	18.314	4.3093	-1.22984	3.5688	7.5765	0.00591341	0.0358582
DAPL1-HGLibB_12318	DAPL1	21.2703	16.218	36.0998	15.5175	16.0343	20.9972	16.2631	35.8912	16.5613	19.2799	-1.02323	4.70292	12.7809	0.000350173	0.00392552
DAPL1-HGLibB_12319	DAPL1	20.7601	23.2157	69.4353	19.855	16.5224	20.9588	24.3716	72.7774	19.7676	25.3207	-1.75977	5.43899	57.6459	3.13824e-14	7.12181e-12
DAW1-HGLibA_12347	DAW1	7.81863	11.0329	12.2356	6.44405	3.97757	7.64014	11.9703	11.789	6.51484	2.57586	-1.83594	3.12332	10.6149	0.00112181	0.00986669
DAW1-HGLibB_12332	DAW1	10.6017	7.99775	29.5534	12.1094	7.05276	11.0945	8.57854	29.2143	12.6709	13.9745	-1.47266	4.30968	18.5705	1.63734e-05	0.000324028
DCAF11-HGLibB_12401	DCAF11	20.3426	20.3913	24.957	14.1011	11.7876	18.8478	20.2908	24.1658	15.065	8.30147	-1.2803	4.12436	12.5608	0.000393929	0.0043146
DCAF11-HGLibB_12402	DCAF11	3.36565	6.39585	6.80354	4.23102	1	3.49485	5.71671	6.74056	4.42006	1.7354	-2.20885	2.45528	7.83072	0.00513657	0.0322093
DCAF12-HGLibA_12419	DCAF12	13.9415	12.1711	13.6285	9.58655	3.87994	13.9732	10.6984	13.3361	10.4479	3.41631	-1.85137	3.25486	12.0134	0.000528205	0.00543244
DCAF12-HGLibB_12403	DCAF12	12.0861	7.66051	19.3856	10.6488	2.07388	13.3207	8.15457	21.8859	11.5594	3.04861	-2.95101	3.61898	32.0724	1.48531e-08	8.37981e-07
DCAF7-HGLibA_12455	DCAF7	15.4722	13.3093	35.4962	12.552	12.2757	16.3529	13.2953	37.3569	11.9869	7.82871	-1.84542	4.51121	31.7533	1.75055e-08	9.70042e-07
DCAF7-HGLibB_12441	DCAF7	18.5336	16.0915	24.1213	16.1371	12.2757	16.9287	15.3621	25.0208	16.9033	12.136	-1.00284	4.20329	8.47853	0.00359362	0.0244771
DCDC1-HGLibA_12480	DCDC1	23.033	23.9324	29.5998	18.9255	11.4459	22.8011	25.3255	26.6493	18.314	8.72169	-1.46925	4.25307	17.7232	2.55497e-05	0.000467734
DCDC1-HGLibB_12466	DCDC1	9.62765	6.18508	16.2285	6.31127	7.00394	7.83205	6.03469	16.0639	6.13009	4.78205	-1.43579	3.55622	9.91968	0.0016352	0.0132593
DCDC2B-HGLibA_12486	DCDC2B	12.9674	7.99775	14.2785	13.2159	3.68469	13.2056	7.83658	13.4582	14.1672	3.41631	-1.92955	3.27442	13.0644	0.000300967	0.00347891
DCDC2B-HGLibB_12472	DCDC2B	12.8746	17.6091	13.8606	12.2422	3.87994	13.7045	14.5142	12.9697	12.4144	5.99021	-1.42084	3.33583	8.1465	0.00431442	0.0281366
DCTD-HGLibA_12541	DCTD	6.79815	6.48016	10.1928	5.02771	4.02638	7.02602	6.03469	9.75334	5.65983	1.3677	-1.84009	2.9128	8.89354	0.00286181	0.0205061
DCTD-HGLibB_12527	DCTD	8.42164	9.09378	27.0463	4.27528	13.7889	8.67646	8.73753	27.7486	4.59106	12.8189	-1.0361	4.33585	9.96231	0.00159777	0.013019
DCTN4-HGLibA_12552	DCTN4	8.93188	12.5505	37.3534	11.3127	12.471	7.44823	14.5142	32.4713	10.9182	16.4434	-1.26552	4.59155	17.455	2.94189e-05	0.000523107
DCTN4-HGLibB_12538	DCTN4	6.38069	6.56447	11.8178	4.85067	1.68338	5.29882	5.71671	10.8119	5.10407	1	-2.96423	2.91162	17.9773	2.23559e-05	0.000418672
DCUN1D3-HGLibA_12571	DCUN1D3	8.97826	7.44973	15.9499	5.47032	3.68469	10.2501	7.78359	14.8425	4.89032	2.73344	-2.21971	3.3522	17.3657	3.08343e-05	0.000543657
DCUN1D3-HGLibB_12556	DCUN1D3	5.17467	6.01646	14.8821	7.46204	5.24669	4.99176	5.34574	15.6975	6.9851	6.04274	-1.41857	3.49368	9.23421	0.00237535	0.0177146
DCXR-HGLibA_12582	DCXR	4.80359	7.91344	8.3821	8.9669	1.04881	4.72308	8.15457	8.32838	7.88287	2.41827	-2.19074	2.67008	9.46159	0.00209819	0.0160927
DCXR-HGLibA_12583	DCXR	11.2511	10.4849	25.607	14.3667	9.29814	11.8238	10.4334	25.9979	13.355	13.2917	-1.18376	4.21458	11.6517	0.000641436	0.0063387
DCXR-HGLibA_12584	DCXR	7.81863	7.70266	13.1642	5.55884	4.905	8.33102	7.41261	12.5218	6.60034	4.83458	-1.37729	3.29408	7.44571	0.00635879	0.0378426
DCXR-HGLibB_12570	DCXR	14.3589	13.5201	42.3676	12.375	8.95645	14.9712	15.0971	41.5911	11.5167	9.61468	-2.16245	4.6419	45.0564	1.9144e-11	2.3853e-09
DDHD1-HGLibA_12602	DDHD1	4.29335	6.52232	8.84638	4.27528	2.90369	4.95338	7.88958	9.18336	4.33456	1	-2.13859	2.75729	9.86603	0.00168358	0.0135691
DDHD1-HGLibB_12588	DDHD1	10.6017	9.6418	9.91423	6.66535	2.31794	10.5956	9.53248	10.2826	7.24161	3.5739	-1.73595	2.94483	8.29682	0.00397146	0.0264483
DDHD2-HGLibB_12591	DDHD2	5.63852	6.10077	11.8642	5.16049	1	6.45029	6.45867	12.7661	4.93307	2.4708	-2.74213	3.02758	17.9459	2.27271e-05	0.000424511
DDHD2-HGLibB_12592	DDHD2	4.80359	5.38413	12.7464	4.23102	3.48944	5.14529	4.97476	13.9875	4.07805	3.62643	-1.87399	3.24076	12.1135	0.000500587	0.00521242
DDX21-HGLibA_12671	DDX21	8.88549	5.84784	18.6428	9.1882	8.46832	9.75117	5.39873	19.7688	10.7044	7.09331	-1.29074	3.80718	9.98616	0.00157721	0.0128838
DDX21-HGLibA_12672	DDX21	20.5746	27.5577	22.4499	20.9615	9.1517	19.6538	27.9754	21.5195	20.2378	9.87732	-1.19848	4.00332	10.1485	0.00144418	0.0120417
DDX31-HGLibA_12694	DDX31	8.14333	10.5271	9.21781	4.00972	2.51319	7.75529	9.58548	8.40981	4.80481	1.47276	-2.07821	2.74179	9.30237	0.00228857	0.0172106
DDX31-HGLibB_12680	DDX31	3.69034	6.98602	7.68567	3.03599	1.19525	3.45647	7.30662	5.27489	3.18029	1.7354	-2.0551	2.43202	6.84035	0.00891213	0.0488877
DDX39A-HGLibA_12697	DDX39A	9.07103	9.43102	14.2785	6.79813	4.95382	8.86837	10.4864	17.2853	7.58361	3.41631	-1.88469	3.43658	14.3543	0.00015143	0.0019984
DDX39A-HGLibB_12681	DDX39A	11.4831	15.0798	17.1106	9.71933	5.49076	10.9026	14.8852	14.8018	10.2342	4.93964	-1.59124	3.50732	11.4234	0.000725241	0.00699827
DECR1-HGLibA_12774	DECR1	16.771	11.3702	18.6892	10.5603	8.56595	18.1185	12.0233	20.4202	12.7992	6.46297	-1.366	3.81102	11.0953	0.000865484	0.00804712
DECR1-HGLibB_12759	DECR1	16.5854	8.16637	23.7963	7.63908	6.56463	16.2762	10.1684	24.003	8.18212	6.77814	-1.8225	3.9651	20.5952	5.67378e-06	0.000133371
DEFA6-HGLibA_12807	DEFA6	13.7096	13.1828	33.9641	11.7996	6.80869	12.0541	13.9312	32.7156	10.7472	7.88124	-2.1643	4.33532	35.9209	2.05491e-09	1.48152e-07
DEFA6-HGLibB_12792	DEFA6	11.4831	7.61835	24.6784	12.5077	9.49339	10.3269	9.10851	23.4737	11.8587	12.5563	-1.11888	4.14274	9.941	0.00161638	0.0131426
DEFB119-HGLibA_12867	DEFB119	14.6373	18.1571	33.7319	15.6945	12.5686	14.8944	19.4959	33.2856	14.8085	10.5602	-1.52555	4.47047	22.2825	2.35346e-06	6.37315e-05
DEFB119-HGLibB_12851	DEFB119	20.992	12.2133	29.0427	19.9878	8.27307	18.1569	12.6593	29.5807	20.0668	18.3869	-1.13031	4.39716	12.2707	0.000460117	0.0048823
DENND1B-HGLibA_12933	DENND1B	9.95235	8.50361	28.532	13.3044	4.75857	11.7087	8.04857	25.5501	12.4572	5.67504	-2.34723	4.03383	32.3184	1.30868e-08	7.51399e-07
DENND1B-HGLibB_12913	DENND1B	9.72043	10.9908	16.8785	7.77187	4.36807	8.82999	10.9634	19.4431	9.25089	2.99608	-2.26479	3.5453	20.9248	4.77668e-06	0.000115676
DENND5B-HGLibA_12961	DENND5B	4.71082	10.9908	12.0499	4.93919	6.02769	4.64632	11.5464	10.5676	4.76206	2.31321	-1.41324	3.13747	6.84289	0.00889949	0.0488426
DENND5B-HGLibA_12962	DENND5B	16.771	9.13594	33.5462	10.6488	11.7876	16.0842	8.52554	28.7664	10.5762	17.5465	-1.08132	4.49236	12.1302	0.000496114	0.00517382
DENND5B-HGLibB_12945	DENND5B	13.1065	11.1594	41.2069	9.94063	1.82981	14.6257	10.3804	40.5733	10.4907	1.15759	-4.66405	4.38916	91.5503	1.08791e-21	8.00512e-19
DERL2-HGLibA_12999	DERL2	5.59214	6.43801	17.8999	6.0457	5.19788	4.87661	4.76277	19.4431	6.30109	7.30342	-1.56065	3.70771	12.9516	0.000319641	0.00364787
DERL2-HGLibB_12980	DERL2	7.63309	7.99775	10.5178	4.67363	2.36675	7.44823	10.3274	12.8068	5.31782	2.89103	-2.09851	3.04669	12.3395	0.000443464	0.00473498
DFFB-HGLibA_13021	DFFB	5.96322	5.63706	10.1928	2.9032	2.90369	6.10485	6.08769	10.4862	2.49628	1.3677	-2.21148	2.89583	11.7481	0.00060904	0.00607843
DFFB-HGLibB_13003	DFFB	6.89093	7.44973	12.7464	7.19648	3.24538	7.17955	7.5186	11.7483	6.68585	3.9416	-1.73515	3.16401	9.99547	0.00156925	0.0128354
DGCR6-HGLibA_13050	DGCR6	7.03008	7.99775	14.6963	6.88666	4.07519	7.9472	9.53248	14.4761	6.38659	2.89103	-2.02842	3.31758	14.669	0.00012814	0.00174354
DGCR6-HGLibB_13032	DGCR6	8.42164	7.44973	20.9642	7.46204	11.7388	9.71278	7.83658	20.6645	7.1561	5.93768	-1.22496	3.92625	9.95561	0.0016036	0.0130588
DGKA-HGLibA_13058	DGKA	12.4108	15.0376	25.282	12.7733	7.5897	12.3612	13.7722	27.7893	12.1152	8.14388	-1.73895	4.11674	21.3838	3.7594e-06	9.44017e-05
DGKA-HGLibA_13059	DGKA	7.67947	9.05162	10.8892	7.5063	3.44063	6.75735	10.1684	11.4633	7.02785	3.46884	-1.65938	3.07324	8.58138	0.00339618	0.0234174
DGKI-HGLibA_13075	DGKI	18.3481	16.8503	34.6141	13.8356	8.41951	20.1912	17.058	32.3492	13.6542	6.8832	-2.11241	4.34972	34.9699	3.34844e-09	2.28778e-07
DGKI-HGLibB_13058	DGKI	10.4626	7.66051	21.5213	9.89637	8.17545	9.48249	6.72365	23.3108	9.50739	7.51354	-1.50083	3.95209	14.6297	0.000130835	0.00177384
DHRS11-HGLibA_13120	DHRS11	11.9933	10.5692	36.5176	10.9144	7.05276	11.4016	11.5464	40.4104	12.4144	9.50962	-2.1995	4.51881	42.2215	8.14979e-11	8.71783e-09
DHRS11-HGLibA_13121	DHRS11	3.45842	4.58318	9.49638	5.07197	1	3.49485	4.76277	8.45052	4.50556	1.47276	-2.74135	2.68243	13.2368	0.000274502	0.00323069
DHRS11-HGLibB_13103	DHRS11	7.9114	14.1102	13.6285	9.32099	6.51582	7.75529	12.7123	12.2369	9.6784	3.46884	-1.35226	3.30811	7.28814	0.00694113	0.0404964
DHRS11-HGLibB_13104	DHRS11	10.7409	4.79396	11.1214	4.76215	1.19525	8.90675	4.49779	9.59049	5.18957	1.94551	-2.62889	2.84695	14.4856	0.000141237	0.00188934
DHRSX_X-HGLibA_13157	DHRSX	14.2198	10.5692	16.7856	10.1177	4.41688	14.1651	9.53248	17.2853	8.86613	6.77814	-1.5852	3.58875	12.1118	0.000501031	0.00521525
DHRSX_Y-HGLibA_13160	DHRSX	13.1529	8.63007	15.7642	8.9669	5.58838	13.3591	8.94952	17.2446	9.07989	6.56802	-1.42348	3.58602	10.0039	0.00156208	0.0127893
DHX33-HGLibA_13182	DHX33	6.659	7.82913	13.1642	5.16049	3.53825	7.90882	7.99558	12.0333	4.54831	2.15563	-2.09886	3.13499	13.3018	0.000265146	0.00314371
DHX33-HGLibB_13164	DHX33	17.7451	14.4896	20.5927	11.0471	8.90763	19.8457	14.3022	20.9902	10.5334	10.0349	-1.12493	3.95218	8.67908	0.00321883	0.0224689
DHX35-HGLibA_13186	DHX35	18.4409	19.8012	28.9498	15.2076	11.3971	17.3509	18.6479	31.4942	16.9033	11.9259	-1.36525	4.37351	17.0238	3.69141e-05	0.000629286
DHX35-HGLibB_13169	DHX35	13.2921	8.96731	15.1606	6.48831	4.95382	14.0884	9.05551	15.4939	6.34384	1.42023	-2.22285	3.34638	17.3207	3.1573e-05	0.000554106
DHX40-HGLibA_13198	DHX40	20.1107	24.649	48.4033	13.3487	13.7401	17.8498	24.0536	48.0645	13.3122	7.40848	-2.1771	4.82649	52.1372	5.17543e-13	9.17305e-11
DHX40-HGLibA_13200	DHX40	7.5867	8.29283	19.6177	8.7456	3.53825	8.10073	9.63848	19.321	8.01112	3.88907	-2.35259	3.61824	23.4705	1.26841e-06	3.78005e-05
DHX57-HGLibA_13203	DHX57	3.36565	5.5106	9.35709	2.32782	3.343	3.76353	4.44479	9.50906	2.23977	1	-2.05809	2.81751	9.80317	0.00174211	0.0139457
DHX57-HGLibB_13184	DHX57	12.2252	11.5809	15.3463	6.48831	3.78232	12.8985	12.3943	14.9646	6.60034	2.8385	-2.15396	3.34327	16.4614	4.9652e-05	0.000804846
DHX58-HGLibA_13205	DHX58	2.48433	2.81267	16.4142	4.31954	1.09763	3.11103	2.90788	17.4481	4.07805	3.88907	-2.70438	3.40356	24.0742	9.26948e-07	2.92468e-05
DHX58-HGLibB_13187	DHX58	15.7505	10.8221	17.0642	14.411	4.70975	14.5106	12.5003	18.1403	13.868	5.67504	-1.738	3.59748	14.2738	0.000158048	0.00206708
DIABLO-HGLibA_13213	DIABLO	8.32887	7.78697	7.77853	9.09968	1	8.71484	7.14763	8.20624	8.13937	1	-2.85188	2.5532	12.3812	0.000433682	0.0046518
DIABLO-HGLibA_13215	DIABLO	13.6168	15.5014	26.4427	13.1274	6.41819	13.5126	13.7192	23.1887	12.7137	5.93768	-1.98524	3.98263	23.9987	9.64002e-07	3.02352e-05
DIMT1-HGLibA_13234	DIMT1	6.61261	5.59491	39.2105	6.66535	9.49339	5.79779	4.97476	36.9498	5.91633	7.82871	-2.12131	4.51869	39.9256	2.63822e-10	2.43396e-08
DIMT1-HGLibB_13218	DIMT1	13.0138	9.05162	18.9213	9.14394	1.73219	12.8601	9.95646	19.0767	8.73788	1.21011	-3.58352	3.46656	35.5841	2.44271e-09	1.74045e-07
DMXL2-HGLibA_13456	DMXL2	11.9005	9.30456	17.9463	10.2062	3.343	11.4784	8.79053	16.1046	10.1487	12.2936	-1.11126	3.7038	6.9923	0.00818613	0.0459161
DMXL2-HGLibB_13436	DMXL2	7.30839	7.87128	12.9785	7.99317	4.46569	7.0644	6.77665	12.2369	8.09662	2.15563	-1.8907	3.16963	11.5834	0.000665422	0.0065295
DNAJA3-HGLibA_13517	DNAJA3	8.42164	9.85257	30.157	6.22275	5.93007	8.56131	10.5924	32.8785	5.78808	9.82479	-1.98419	4.29307	30.3547	3.59836e-08	1.8105e-06
DNAJA3-HGLibB_13497	DNAJA3	18.4872	13.9838	49.239	9.23247	14.0818	18.1953	15.3621	47.6981	8.52413	16.2858	-1.66724	4.93368	36.5317	1.50207e-09	1.13061e-07
DNAJB11-HGLibB_13506	DNAJB11	6.47346	5.42629	12.6071	11.0029	3.58707	6.41191	6.19368	11.789	9.80665	5.62251	-1.38233	3.23232	7.1211	0.0076182	0.043456
DNAJB11-HGLibB_13507	DNAJB11	6.93731	4.37241	12.0964	2.2393	4.61213	5.79779	4.2858	11.9111	2.53903	1.7354	-1.87925	3.11495	10.9531	0.000934471	0.00856071
DNAJC16-HGLibA_13582	DNAJC16	10.6017	14.1524	11.4928	14.0126	3.78232	10.941	15.1501	10.7712	13.7825	1.63034	-1.99209	3.01052	11.0154	0.000903557	0.00832209
DNAJC16-HGLibB_13562	DNAJC16	19.5077	11.328	19.8499	15.6945	6.32057	19.3084	12.3413	18.6695	15.4925	7.35595	-1.47791	3.7652	12.3161	0.000449068	0.00478345
DNAJC19-HGLibA_13590	DNAJC19	4.89636	5.46844	8.01067	7.59482	1.48813	4.99176	6.14069	6.69985	8.05387	2.20816	-1.9234	2.57645	7.05779	0.00789215	0.044671
DNAJC19-HGLibB_13573	DNAJC19	21.2703	13.0142	30.1105	18.3944	17.401	18.8478	12.8183	29.6621	18.6133	8.03882	-1.22514	4.39606	14.2251	0.000162192	0.0021115
DNAJC27-HGLibA_13609	DNAJC27	9.34934	12.8877	33.2212	8.70134	3.24538	9.36734	13.4012	30.0285	9.80665	1.99804	-3.53179	4.11087	57.88	2.78609e-14	6.39437e-12
DNAJC27-HGLibB_13589	DNAJC27	20.1107	22.1197	52.5818	17.5092	21.7453	18.1569	21.6687	51.403	20.2806	25.5834	-1.13229	5.16933	21.6942	3.19751e-06	8.23008e-05
DNAJC7-HGLibA_13636	DNAJC7	6.84454	4.54103	6.94282	2.81468	1	6.56543	5.08075	7.06627	3.09479	1.3677	-2.4463	2.46104	9.17323	0.00245581	0.0181917
DNAJC7-HGLibB_13617	DNAJC7	17.0029	14.4053	33.8712	16.4469	11.0066	18.1185	15.5211	29.4993	14.2527	13.9745	-1.33512	4.44385	17.2359	3.30139e-05	0.000574578
DNASE1-HGLibA_13653	DNASE1	11.1584	9.76826	9.63566	9.58655	1.68338	10.0198	9.2675	9.71263	9.80665	4.25677	-1.6635	2.91056	7.48994	0.00620447	0.0371628
DNASE1-HGLibB_13632	DNASE1	12.6891	14.0681	16.7392	6.26701	9.10288	13.4742	16.6341	15.7382	6.60034	5.62251	-1.12873	3.64028	6.84581	0.00888494	0.0487826
DNASE1L2-HGLibA_13660	DNASE1L2	3.55119	3.02344	9.91423	4.98345	1	3.26456	3.11987	9.6312	4.84757	4.3093	-1.83301	2.89164	8.67478	0.00322643	0.0225116
DNASE1L2-HGLibB_13638	DNASE1L2	20.0179	13.8573	27.882	11.4455	3.78232	18.9629	15.3091	28.4407	11.1747	6.04274	-2.49015	4.06594	36.0901	1.88404e-09	1.37301e-07
DNASE1L3-HGLibA_13663	DNASE1L3	18.7192	11.328	51.514	14.8978	11.934	16.2378	11.9173	49.2452	16.0483	16.9687	-1.79362	4.95859	42.0777	8.77196e-11	9.2852e-09
DNASE1L3-HGLibB_13643	DNASE1L3	8.60718	7.15465	20.8249	9.01116	8.22426	10.442	8.31356	23.5144	9.63565	11.6108	-1.15141	4.02702	9.59807	0.00194782	0.0151604
DND1-HGLibA_13670	DND1	12.1788	14.9955	16.4606	9.94063	5.39313	12.2844	12.8183	15.9825	9.9349	8.61664	-1.19786	3.62054	7.52229	0.006094	0.036664
DND1-HGLibA_13672	DND1	19.4149	17.3983	43.6676	21.0943	14.7163	19.9992	15.8391	45.6624	20.6226	20.7507	-1.3274	4.90669	23.9898	9.68495e-07	3.03526e-05
DNHD1-HGLibA_13678	DNHD1	5.45298	3.31853	23.8427	7.37352	1	4.72308	3.17287	23.7994	6.8996	1	-4.41258	3.70266	52.0293	5.468e-13	9.63534e-11
DNHD1-HGLibB_13658	DNHD1	9.95235	10.6114	6.98925	10.9586	1.19525	10.2501	11.0164	6.537	10.3624	1.47276	-2.23992	2.4502	7.96077	0.00478021	0.0304366
DNMT1-HGLibA_13697	DNMT1	17.6987	26.5881	39.5355	19.1026	10.6649	16.8903	26.4385	38.2933	18.7416	22.5892	-1.22143	4.74943	18.3781	1.81131e-05	0.000350739
DNMT1-HGLibB_13679	DNMT1	3.73673	3.57146	15.4856	1.88521	3.83113	4.60794	4.49779	13.214	1.89777	5.20228	-1.64164	3.36877	10.7752	0.00102868	0.00921378
DOCK3-HGLibA_13744	DOCK3	15.4258	17.314	53.464	14.2782	18.0844	14.6257	17.323	51.8915	13.184	13.922	-1.71186	5.03712	41.1921	1.37976e-10	1.37422e-08
DOCK3-HGLibB_13724	DOCK3	4.1542	7.74482	8.66067	3.39007	1	3.87867	7.14763	7.10698	2.66728	1.99804	-2.30282	2.59592	9.53164	0.0020196	0.0156269
DOPEY1-HGLibA_13800	DOPEY1	6.24153	7.61835	19.2463	9.54229	2.41556	5.60588	8.31356	18.751	9.25089	5.62251	-2.20707	3.60944	21.1747	4.19265e-06	0.000103525
DOPEY1-HGLibB_13780	DOPEY1	6.38069	4.07732	9.91423	5.95718	4.70975	6.79573	4.70977	10.8119	5.91633	1.78793	-1.6371	2.99209	7.82188	0.00516173	0.032327
DOT1L-HGLibA_13807	DOT1L	10.5554	9.09378	22.357	8.56856	7.29682	10.0582	9.05551	22.6594	8.39588	9.50962	-1.40896	3.97924	13.358	0.000257322	0.00306862
DOT1L-HGLibB_13784	DOT1L	12.2252	10.78	31.9677	11.534	15.2045	11.3248	10.6454	32.2678	11.4312	13.6068	-1.15071	4.51249	13.8227	0.00020089	0.00251311
DPM1-HGLibA_13857	DPM1	26.8366	22.6677	77.8388	21.9352	21.1596	27.4838	22.4637	78.8844	24.2991	21.8538	-1.86014	5.55222	68.5359	1.2459e-16	4.39727e-14
DPM1-HGLibB_13836	DPM1	9.25657	9.13594	11.3071	8.5243	4.36807	8.5997	10.3804	10.4048	8.31037	2.8385	-1.55924	3.05988	7.61977	0.00577319	0.0352208
DPP8-HGLibA_13880	DPP8	20.2499	23.8059	50.539	20.9173	13.3984	20.8437	21.7217	49.5709	21.5203	26.6339	-1.3178	5.06445	26.555	2.56147e-07	9.81041e-06
DPP8-HGLibB_13859	DPP8	18.3017	9.93688	18.8749	13.7913	8.41951	16.6984	11.0694	18.8731	13.4405	9.77226	-1.04378	3.85225	6.98534	0.00821799	0.0460469
DPPA2-HGLibA_13888	DPPA2	5.54575	6.69094	6.43211	6.13423	1	5.9897	6.45867	6.45557	4.93307	1	-2.5465	2.37011	8.8942	0.00286079	0.0205005
DPPA2-HGLibB_13867	DPPA2	11.3439	15.1641	13.0714	15.4732	1.97625	12.5531	12.6063	12.2369	14.8085	5.35987	-1.75317	3.19859	10.4696	0.00121356	0.0104972
DPY19L1-HGLibA_13906	DPY19L1	7.5867	8.46145	8.75353	7.32926	2.51319	6.91088	7.6246	9.46835	7.0706	2.89103	-1.70875	2.83665	7.34637	0.00671982	0.0394917
DPY19L1-HGLibB_13883	DPY19L1	13.0602	14.9112	27.1856	18.7042	9.83507	13.3975	15.6801	29.6621	18.4423	17.6515	-1.04247	4.3824	10.4353	0.00123626	0.0106512
DRG1-HGLibA_13974	DRG1	17.1421	26.0823	23.332	16.7568	10.9089	16.2378	24.4246	24.3694	16.3903	7.77618	-1.34134	4.07058	13.1171	0.00029262	0.00340007
DRG1-HGLibB_13951	DRG1	11.8541	7.70266	36.5641	9.71933	1.68338	10.0582	6.56466	36.5426	9.50739	1.89299	-4.2617	4.25761	77.3192	1.45449e-18	7.45109e-16
DSP-HGLibA_14036	DSP	4.43251	4.07732	32.0141	6.88666	1	4.49279	4.2858	32.1456	7.92562	3.67896	-3.70874	4.11737	61.1861	5.19281e-15	1.35876e-12
DSP-HGLibB_14016	DSP	7.35478	9.22025	31.2248	4.89493	1.73219	7.44823	8.73753	30.11	5.36057	1.15759	-4.29465	4.02803	65.4137	6.07143e-16	1.93984e-13
DTHD1-HGLibA_14059	DTHD1	14.0806	13.1407	23.0534	10.2062	10.5184	13.4359	14.1432	23.433	10.1914	11.7683	-1.0531	4.11614	8.70011	0.00318191	0.0222585
DTHD1-HGLibB_14037	DTHD1	12.5035	12.0868	14.5571	8.70134	5.34432	13.3591	10.9104	14.5168	8.60963	4.62447	-1.52168	3.40951	9.76529	0.00177837	0.0141583
DUS1L-HGLibB_14089	DUS1L	8.00417	6.64878	18.132	5.69162	8.66357	7.25632	7.46561	18.466	5.87358	6.1478	-1.29156	3.74623	9.53237	0.00201879	0.0156226
DUS1L-HGLibB_14090	DUS1L	14.0343	10.4006	16.7856	10.0734	4.95382	12.5531	11.2284	17.3667	10.7472	2.52333	-2.15532	3.48673	18.5102	1.68998e-05	0.000332493
DUSP12-HGLibA_14135	DUSP12	4.43251	4.16163	13.4428	4.62937	2.9525	5.83617	4.70977	14.9239	4.42006	4.36183	-1.9204	3.30254	13.2678	0.000270009	0.00318861
DUSP12-HGLibB_14115	DUSP12	15.0083	13.6465	25.932	12.4635	12.2757	17.3509	14.9912	24.6137	12.5427	7.77618	-1.32392	4.15002	13.6101	0.000224974	0.00275595
DUSP15-HGLibA_14144	DUSP15	7.9114	6.56447	7.96424	8.12595	1.24406	7.37146	6.29968	6.90342	8.22487	2.36574	-1.97044	2.5803	7.36641	0.00664536	0.0391603
DUSP15-HGLibA_14146	DUSP15	24.3782	16.7239	31.5962	19.3681	15.2045	24.9122	18.065	32.3899	18.314	16.4434	-1.01076	4.54896	11.147	0.000841699	0.00786876
DUSP15-HGLibB_14124	DUSP15	6.659	6.64878	28.1141	4.89493	7.00394	7.60176	8.84352	27.9929	6.25834	9.19445	-1.77748	4.18103	23.294	1.39032e-06	4.0768e-05
DUSP16-HGLibA_14147	DUSP16	11.1584	12.2133	18.0856	8.78986	4.75857	11.7854	11.3344	18.6288	8.56688	6.77814	-1.64981	3.66742	13.8097	0.000202294	0.00252604
DUSP16-HGLibB_14126	DUSP16	3.04095	2.98129	15.8571	3.08025	5.39313	3.34132	3.38486	14.3539	3.09479	5.88515	-1.40261	3.48265	8.96981	0.00274476	0.0198506
DUSP6-HGLibB_14164	DUSP6	11.2511	9.30456	14.1392	13.2159	6.02769	12.3612	8.26056	14.1097	11.8159	5.7801	-1.24177	3.44027	6.95467	0.00836009	0.0466198
DUSP6-HGLibB_14165	DUSP6	16.6318	15.4592	44.8747	13.7028	13.0079	16.2378	17.747	42.0796	11.9014	12.4512	-1.76296	4.76546	35.5028	2.54681e-09	1.80509e-07
DVL1-HGLibA_14207	DVL1	9.85958	12.1711	9.12495	6.75387	2.85488	9.59764	14.3022	9.02051	7.11335	2.20816	-1.79256	2.81748	7.82865	0.00514245	0.0322329
DVL1-HGLibA_14209	DVL1	9.02465	7.95559	10.1464	8.9669	3.19657	8.75323	7.6246	10.4048	9.55014	3.88907	-1.50449	3.0089	6.85214	0.00885351	0.0486311
DYM-HGLibA_14225	DYM	28.3673	25.2392	76.446	26.0957	33.1675	28.7888	25.9615	77.7444	24.0426	25.5308	-1.39037	5.64079	44.2334	2.91461e-11	3.45235e-09
DYM-HGLibA_14226	DYM	10.509	7.99775	16.6928	16.4469	5.14907	9.44411	7.83658	17.1632	16.2193	5.72757	-1.61683	3.57423	12.3883	0.000432027	0.00463856
DYRK4-HGLibA_14284	DYRK4	9.95235	9.00947	31.3641	9.85211	7.15038	10.135	9.2675	30.8021	11.0892	13.029	-1.61211	4.35099	22.43	2.17938e-06	5.96635e-05
DYRK4-HGLibB_14262	DYRK4	4.1542	2.51758	8.79995	2.28356	2.36675	3.80191	2.53691	9.54978	2.41077	1.05253	-2.34252	2.74935	11.252	0.00079537	0.00752545
DYTN-HGLibA_14288	DYTN	4.80359	4.24594	7.12853	3.69989	1	5.49073	3.54385	6.94413	3.47954	1	-2.67109	2.44293	10.2089	0.00139764	0.0117391
DYTN-HGLibB_14268	DYTN	11.9005	11.0329	75.8888	7.68335	21.9894	11.5935	10.6984	73.5917	8.52413	17.0212	-1.93205	5.47193	68.8467	1.06421e-16	3.83402e-14
DZIP1L-HGLibA_14301	DZIP1L	10.3234	8.50361	29.7855	9.40951	10.4696	10.2501	8.36655	30.3135	10.3624	5.20228	-1.92315	4.24199	27.7731	1.36408e-07	5.70689e-06
DZIP1L-HGLibB_14280	DZIP1L	5.36021	8.84085	7.49996	2.54912	1.97625	4.99176	8.10157	7.10698	2.75278	1.78793	-1.88877	2.5745	6.83865	0.00892064	0.0489255
EAF1-HGLibB_14311	EAF1	5.63852	4.45672	13.0714	6.17849	3.39182	5.49073	3.59684	12.929	6.34384	1.68287	-2.30238	3.14178	15.4171	8.62056e-05	0.00125782
EAF1-HGLibB_14312	EAF1	14.6836	11.876	17.6213	9.98489	8.7612	13.0137	11.1224	17.6924	11.0037	5.51745	-1.29234	3.70142	9.21257	0.00240359	0.0178824
EBAG9-HGLibA_14346	EBAG9	3.18011	4.7518	8.28924	4.67363	1	3.53323	5.13375	7.92125	5.74533	1	-2.8718	2.56568	12.6412	0.000377336	0.0041649
EBAG9-HGLibB_14324	EBAG9	8.51441	5.38413	15.0678	6.62109	3.39182	8.79161	5.50473	13.9468	6.00183	8.61664	-1.25621	3.469	7.26998	0.00701167	0.0408353
EDA2R-HGLibB_14410	EDA2R	8.60718	5.80568	23.7963	6.17849	2.02506	9.2522	5.02776	20.9495	6.9851	2.41827	-3.26192	3.69128	38.3359	5.95583e-10	5.03905e-08
EDA2R-HGLibB_14411	EDA2R	9.62765	13.3514	20.5463	17.5535	3.63588	9.71278	14.1432	21.0716	14.6375	9.82479	-1.61138	3.83269	15.0951	0.000102227	0.00144842
EDA2R-HGLibB_14412	EDA2R	23.5896	15.1641	15.2535	17.9518	9.39576	23.8759	15.6271	18.2217	16.9033	2.99608	-1.41645	3.60494	10.0665	0.00150988	0.0124709
EDC3-HGLibA_14443	EDC3	8.56079	13.3514	18.6892	19.2354	3.58707	8.86837	14.6732	18.9545	16.3903	1.57781	-2.80777	3.52061	27.8126	1.33654e-07	5.60761e-06
EDC3-HGLibB_14421	EDC3	6.89093	9.97904	15.7642	8.61282	5.10025	7.79367	9.42649	15.616	7.62636	3.78401	-1.79277	3.4465	13.3219	0.000262322	0.00311692
EEF1D-HGLibB_14476	EEF1D	15.6577	25.8715	21.382	15.4732	9.9327	13.7429	24.8486	21.4788	15.407	6.83067	-1.34221	3.93308	11.8173	0.000586825	0.00589988
EEF1D-HGLibB_14478	EEF1D	15.7969	11.0329	23.5642	9.49803	4.61213	15.8923	11.4934	25.6722	9.97765	2.57586	-2.73487	3.86314	35.1618	3.03411e-09	2.09661e-07
EEF1G-HGLibA_14504	EEF1G	13.6168	12.5083	26.8141	11.6225	7.54088	14.2035	11.4404	24.9801	11.1319	4.09918	-2.13081	4.01215	27.4499	1.61217e-07	6.59929e-06
EEF1G-HGLibB_14484	EEF1G	14.2662	7.70266	12.2821	12.375	4.41688	13.3975	7.99558	13.0918	13.4832	2.36574	-1.86618	3.18117	11.448	0.000715709	0.00692666
EFCAB13-HGLibA_14529	EFCAB13	15.565	14.5739	24.1677	9.23247	11.5923	15.6237	15.2561	22.9037	7.92562	9.61468	-1.14188	4.10681	10.0453	0.00152738	0.0125791
EFCAB13-HGLibA_14530	EFCAB13	16.4463	12.2554	36.5641	12.5963	14.7651	13.8965	11.7583	35.8505	14.1245	8.40652	-1.63424	4.5483	26.5995	2.5031e-07	9.61125e-06
EFEMP1-HGLibA_14561	EFEMP1	11.8541	14.5318	34.5677	12.1537	9.98151	12.5147	16.1041	32.797	11.5594	7.98629	-1.89282	4.39792	30.4238	3.47239e-08	1.75661e-06
EFEMP1-HGLibA_14562	EFEMP1	17.2812	10.3584	66.1389	17.2436	32.1912	18.8478	10.8044	64.3498	17.459	31.2564	-1.03821	5.51137	23.5899	1.1921e-06	3.59232e-05
EFHC1-HGLibA_14571	EFHC1	10.0915	14.9533	8.14996	15.606	3.09894	10.2885	15.0441	7.92125	15.6207	1	-1.90882	2.6697	7.60018	0.00583625	0.0355189
EFHC1-HGLibB_14549	EFHC1	8.79272	4.58318	9.49638	13.3044	2.41556	9.52087	4.92176	9.34621	12.9702	1.42023	-2.22513	2.79276	10.8267	0.00100047	0.00902551
EGFL8-HGLibB_14608	EGFL8	24.7029	25.5764	28.5784	33.5758	10.4696	23.9526	22.9937	29.2957	33.6616	14.9201	-1.18159	4.36558	13.0094	0.000309929	0.00355929
EGFL8-HGLibB_14609	EGFL8	3.36565	2.93913	14.6963	1.61965	1	2.84235	3.86183	14.7204	1.55576	2.57586	-2.9558	3.2109	23.0951	1.54179e-06	4.45585e-05
EGFLAM-HGLibB_14611	EGFLAM	20.7137	20.2649	27.6034	16.801	9.1517	22.7244	19.3369	29.4178	18.1858	14.3422	-1.27108	4.32146	14.3876	0.000148783	0.00196988
EGFLAM-HGLibB_14612	EGFLAM	13.3385	15.9229	13.9535	14.0126	6.41819	11.8238	15.3621	13.9875	14.6802	3.67896	-1.44683	3.37837	8.71097	0.003163	0.0221531
EHHADH-HGLibA_14681	EHHADH	7.07647	8.58792	17.9928	9.76359	3.78232	6.25838	9.1615	19.4024	11.3457	4.62447	-2.12139	3.60319	19.8211	8.50384e-06	0.000186796
EHHADH-HGLibA_14682	EHHADH	9.07103	9.05162	19.3392	10.9144	3.19657	9.52087	8.41955	18.4253	12.3717	10.6127	-1.43585	3.75021	11.5659	0.000671706	0.00658159
EID3-HGLibA_14701	EID3	4.98913	7.78697	14.7892	6.79813	1.58575	4.33926	8.73753	13.5804	5.91633	4.62447	-2.14817	3.26571	15.3803	8.79021e-05	0.00127934
EID3-HGLibA_14702	EID3	6.19515	3.99301	9.12495	8.25873	2.22031	5.9897	4.86877	9.99762	9.03714	1.3677	-2.33639	2.79427	11.6686	0.000635648	0.00629792
EIF1B-HGLibB_14694	EIF1B	5.31383	4.41456	6.52497	4.40806	1.19525	4.60794	4.02082	6.37415	3.9498	1.26264	-2.28052	2.39939	7.78616	0.0052648	0.0328201
EIF1B-HGLibB_14695	EIF1B	5.77768	9.55749	11.7714	3.65563	1	4.56955	10.0624	10.8933	3.43679	1.05253	-3.31577	2.88559	20.1221	7.26514e-06	0.000164171
EIF1B-HGLibB_14696	EIF1B	15.4258	9.43102	29.0427	5.20475	15.595	15.5085	9.2675	28.6036	4.89032	11.2956	-1.09385	4.38556	11.4451	0.000716822	0.00693467
EIF2AK3-HGLibB_14706	EIF2AK3	13.9415	11.7074	21.707	11.1357	8.81001	14.7409	14.4612	19.3617	12.3289	9.29951	-1.1711	3.92353	9.14599	0.00249263	0.0184117
EIF2AK3-HGLibB_14708	EIF2AK3	19.6005	17.9464	24.5856	12.8176	8.71238	18.4256	17.747	27.4636	13.184	12.924	-1.25759	4.20562	12.9308	0.000323217	0.00368148
EIF2AK4-HGLibA_14731	EIF2AK4	6.10238	9.22025	14.8356	9.94063	6.32057	5.45235	8.10157	14.8832	11.6022	1	-1.98581	3.34672	14.5225	0.000138498	0.00186008
EIF2AK4-HGLibA_14732	EIF2AK4	18.0234	15.9651	23.657	19.678	7.44326	14.7792	13.8252	21.1123	19.4683	10.5602	-1.30321	3.99873	11.7846	0.000597216	0.00598206
EIF2AK4-HGLibA_14733	EIF2AK4	9.44211	11.5388	11.4928	6.97518	2.9525	10.4037	13.0303	10.6083	8.86613	4.57194	-1.52436	3.08725	7.49717	0.00617961	0.0370542
EIF3C-HGLibA_14768	EIF3C	12.0397	10.3163	16.0428	16.801	7.78495	10.7107	9.58548	16.6339	16.8178	3.46884	-1.51797	3.55212	10.9076	0.000957724	0.00872698
EIF3C-HGLibA_14769	EIF3C	16.9565	21.4874	24.2606	12.4192	7.73613	18.2337	22.6757	23.5144	14.3382	7.04078	-1.67707	3.99422	18.3137	1.87357e-05	0.000360151
EIF3CL-HGLibA_14770	EIF3CL	12.7819	10.0633	14.8356	17.0223	7.68732	12.8985	9.32049	15.901	16.0055	4.20424	-1.35252	3.51548	8.62847	0.0033095	0.0229566
EIF3CL-HGLibA_14772	EIF3CL	16.9101	20.8972	23.8891	12.8618	7.93138	17.5044	21.7747	24.003	13.013	7.6186	-1.60821	4.01231	17.2818	3.22264e-05	0.000563557
EIF4A2-HGLibA_14807	EIF4A2	13.7096	10.1055	23.982	9.80785	10.7625	13.2056	10.5924	21.9673	9.80665	8.51158	-1.24345	4.04784	11.2344	0.000802958	0.00758306
EIF4A2-HGLibA_14808	EIF4A2	16.6782	15.0798	58.6175	11.6225	32.6794	18.7326	14.8852	56.7364	13.9535	17.2838	-1.20389	5.29088	25.1705	5.24794e-07	1.80472e-05
EIF4EBP2-HGLibA_14832	EIF4EBP2	5.82406	5.29982	14.0464	4.62937	4.31925	6.14323	5.39873	14.6796	4.80481	3.9416	-1.76831	3.34504	11.9882	0.000535391	0.00548821
EIF4EBP2-HGLibB_14809	EIF4EBP2	16.771	13.4779	34.4748	13.8798	8.27307	17.5044	13.9312	30.4357	12.7564	13.7119	-1.552	4.42188	22.1444	2.52889e-06	6.75364e-05
EIF4EBP3-HGLibA_14833	EIF4EBP3	9.25657	9.22025	15.4392	5.8244	9.98151	9.78955	8.73753	15.8603	5.74533	1.05253	-1.48415	3.50706	7.19829	0.00729731	0.042101
EIF4EBP3-HGLibB_14813	EIF4EBP3	19.8324	21.7825	39.3498	21.5369	17.6939	19.0013	21.0328	41.3468	21.7341	15.6029	-1.27163	4.78427	20.2935	6.64261e-06	0.000152138
EIF5A-HGLibA_14854	EIF5A	8.05056	5.42629	28.6248	8.56856	5.78363	8.17749	6.35268	30.11	8.52413	10.8754	-1.80338	4.23548	24.8653	6.14776e-07	2.06076e-05
EIF5A-HGLibA_14855	EIF5A	11.4831	8.4193	16.0892	15.2962	6.07651	12.5147	7.83658	17.0817	13.1412	4.62447	-1.61052	3.55049	12.0741	0.00051128	0.00529775
EIF6-HGLibA_14867	EIF6	7.03008	6.01646	28.7641	7.81613	10.6649	5.52911	6.88264	28.0743	7.96837	9.77226	-1.4653	4.26767	17.8342	2.41015e-05	0.000446337
EIF6-HGLibB_14845	EIF6	8.09694	5.42629	16.0892	4.18676	3.24538	8.13911	4.81577	15.6975	4.76206	1.21011	-2.76812	3.32096	23.2225	1.443e-06	4.20537e-05
ELOVL5-HGLibA_14968	ELOVL5	4.94275	4.62534	8.3821	4.85067	1.14644	6.41191	5.71671	8.36909	3.9498	3.46884	-1.80585	2.72971	7.32539	0.00679872	0.0398628
ELOVL5-HGLibA_14970	ELOVL5	3.78311	2.89698	11.0285	3.47859	2.31794	3.30294	3.43785	12.1147	3.00928	2.94356	-2.08639	3.03966	12.1547	0.000489633	0.00512408
ELOVL5-HGLibB_14948	ELOVL5	15.1011	8.08206	13.9071	8.03743	5.97888	14.05	9.2145	14.9646	7.32711	1.52529	-1.90987	3.32531	13.3978	0.000251914	0.00301569
ELP6-HGLibA_14989	ELP6	16.4927	11.4966	28.9498	12.5077	13.7401	15.2782	12.7653	25.5908	11.8587	9.40457	-1.22858	4.27458	13.0529	0.00030282	0.00349283
ELP6-HGLibA_14991	ELP6	5.82406	5.46844	10.6107	5.07197	1.82981	5.83617	5.39873	9.79406	5.70258	1.3677	-2.58365	2.83556	13.9981	0.000182992	0.00233252
EMC8-HGLibA_15022	EMC8	14.4517	16.4709	54.9032	13.1717	25.8456	15.4317	14.1432	54.9043	12.8847	19.2274	-1.28078	5.20128	27.841	1.31707e-07	5.53884e-06
EMC8-HGLibB_15000	EMC8	5.4066	5.21551	6.19997	5.6031	1	4.76147	5.50473	5.80416	5.91633	1	-2.44606	2.31331	7.9327	0.00485494	0.0308157
EMILIN3-HGLibA_15052	EMILIN3	17.374	14.7426	30.5284	12.7733	10.1768	16.4681	15.3091	31.6978	13.2267	3.99413	-2.11598	4.25273	32.5978	1.13342e-08	6.65102e-07
EMILIN3-HGLibA_15053	EMILIN3	11.5294	14.6583	12.3285	10.9586	4.80738	10.5956	15.1501	12.0333	10.4479	3.62643	-1.50377	3.20395	8.07597	0.00448562	0.0290176
EML1-HGLibA_15057	EML1	13.9879	13.2671	34.9391	10.9144	3.48944	12.4379	14.7792	34.4256	11.6877	8.98434	-2.45269	4.34287	43.5354	4.16352e-11	4.79636e-09
EML1-HGLibB_15033	EML1	16.5854	19.5482	30.0641	13.3044	16.5712	15.7004	17.694	34.8327	13.184	15.708	-1.00279	4.57027	11.1567	0.000837267	0.00783577
EML4-HGLibA_15065	EML4	8.65356	8.79869	11.6321	9.49803	2.61081	8.29264	9.42649	11.0969	11.6449	1.15759	-2.51643	2.96202	15.0622	0.000104027	0.00146911
EML4-HGLibB_15044	EML4	11.7614	6.31154	43.6676	12.4192	18.3773	11.5168	6.14069	43.7082	11.2602	18.8597	-1.2258	4.90468	20.7246	5.30306e-06	0.000126097
EML5-HGLibA_15067	EML5	12.3644	13.3514	26.8141	18.5714	18.719	13.3975	14.7262	27.4636	19.7676	7.88124	-1.02289	4.32736	9.66316	0.00188	0.0147717
EML5-HGLibB_15047	EML5	6.79815	7.95559	7.54639	5.86866	2.51319	6.6422	7.14763	8.16553	6.77135	1.31517	-1.96938	2.63708	7.75904	0.00534442	0.0332193
EMP3-HGLibA_15079	EMP3	9.30296	7.82913	10.0999	11.4898	3.63588	9.06028	7.5716	10.4862	11.9869	3.15367	-1.56635	2.99829	7.28556	0.0069511	0.040537
EMP3-HGLibA_15080	EMP3	5.0819	4.24594	19.9427	7.24074	3.00131	4.41603	4.81577	21.8859	5.70258	5.46493	-2.27214	3.71891	24.1253	9.02665e-07	2.85548e-05
ENOX1-HGLibA_15158	ENOX1	8.74634	8.4193	27.9284	9.1882	9.68864	9.6744	7.09463	26.8529	9.63565	6.04274	-1.78469	4.14846	22.8801	1.72428e-06	4.88754e-05
ENOX1-HGLibB_15136	ENOX1	10.2307	6.90171	14.6499	10.0734	3.63588	9.0219	6.51167	16.2267	10.5334	5.67504	-1.70376	3.4442	12.2055	0.0004765	0.00501276
ENPP4-HGLibA_15175	ENPP4	7.40116	3.27638	6.66425	4.49658	1	6.25838	3.86183	6.82199	4.0353	2.15563	-2.0128	2.47665	6.90899	0.00857636	0.0474965
ENPP4-HGLibA_15177	ENPP4	10.8801	7.70266	20.1749	13.3487	6.02769	11.9006	7.5186	18.751	11.6877	6.1478	-1.65749	3.73873	14.7234	0.000124492	0.00170153
ENSA-HGLibA_15188	ENSA	10.277	8.71438	16.6928	15.2076	4.5145	10.0966	8.20756	15.3718	14.1245	4.88711	-1.74417	3.48198	13.0917	0.000296604	0.00343846
ENSA-HGLibA_15189	ENSA	6.00961	8.96731	17.482	7.41778	5.34432	6.21999	9.63848	17.8553	7.32711	4.93964	-1.75714	3.59834	14.5492	0.000136548	0.00183939
ENSA-HGLibB_15165	ENSA	9.85958	19.759	12.5606	9.40951	3.29419	9.09867	18.9659	13.6211	9.07989	2.26068	-2.18775	3.16601	14.5607	0.000135716	0.00183001
ENTHD1-HGLibA_15190	ENTHD1	12.8282	17.3562	31.6427	14.6323	18.6213	14.4338	15.6271	30.7207	13.9535	8.40652	-1.19957	4.45933	14.3465	0.000152064	0.00200502
ENTHD1-HGLibA_15192	ENTHD1	4.52528	3.14991	8.98567	1.66391	1	4.6847	2.85489	8.6948	1.59851	1	-2.9952	2.64441	14.3506	0.000151729	0.00200147
ENTPD1-HGLibB_15174	ENTPD1	14.9156	9.76826	23.7034	9.01116	7.68732	13.5126	11.1754	22.293	10.1487	10.5077	-1.32695	4.02736	12.4461	0.000418865	0.00452848
ENTPD1-HGLibB_15175	ENTPD1	5.59214	6.39585	6.52497	3.69989	1.34169	6.14323	6.35268	6.90342	4.0353	1	-2.40073	2.42468	8.61604	0.00333216	0.0230795
ENTPD6-HGLibA_15212	ENTPD6	13.4312	23.3844	38.2355	20.5189	9.39576	13.7813	23.2586	36.0541	20.2378	16.706	-1.50094	4.61372	24.0834	9.22517e-07	2.91297e-05
ENTPD6-HGLibB_15191	ENTPD6	14.127	17.0189	25.1891	14.1011	8.41951	14.9328	15.6271	25.2651	13.7397	6.67308	-1.72539	4.0542	20.1209	7.26967e-06	0.000164171
EPCAM-HGLibA_15272	EPCAM	19.2294	16.6817	22.9606	16.1371	13.0079	20.1144	18.4359	21.438	16.8605	8.98434	-1.00615	4.07066	7.7133	0.00548156	0.0338615
EPCAM-HGLibB_15249	EPCAM	7.67947	4.03517	10.7499	11.0471	4.5145	6.83411	4.76277	9.02051	11.2174	1.52529	-1.67121	2.933	7.69864	0.00552624	0.0340841
EPS15L1-HGLibA_15372	EPS15L1	5.59214	8.37714	9.72852	7.41778	3.63588	5.45235	9.10851	12.8475	6.21559	3.67896	-1.59412	3.09739	8.17477	0.00424771	0.027815
EPS15L1-HGLibB_15348	EPS15L1	7.54032	9.2624	14.9749	10.1619	3.48944	7.90882	7.78359	14.9646	9.46464	4.99217	-1.79055	3.39032	12.7023	0.000365207	0.00406045
EPS8L3-HGLibA_15382	EPS8L3	9.67404	9.13594	21.1963	7.72761	11.5435	7.87043	9.32049	21.8452	8.26762	7.40848	-1.17366	3.98276	9.61164	0.00193347	0.0150764
EPS8L3-HGLibA_15383	EPS8L3	7.40116	5.63706	18.2249	4.49658	1.48813	7.56337	5.29274	16.5932	5.01857	1	-3.6797	3.35525	33.4303	7.38629e-09	4.58241e-07
EPS8L3-HGLibB_15361	EPS8L3	7.63309	10.1055	14.5106	11.6225	5.97888	7.9472	9.58548	13.6618	9.9349	4.36183	-1.42506	3.39318	8.58242	0.00339424	0.0234067
EPS8L3-HGLibB_15362	EPS8L3	9.34934	11.328	18.1785	8.21447	3.83113	10.0582	12.3413	17.896	8.43863	4.09918	-2.15154	3.55418	19.4848	1.01402e-05	0.000216557
EPT1-HGLibA_15389	EPT1	5.49937	8.29283	12.0035	4.89493	5.44194	6.21999	7.25362	12.9697	5.31782	4.3093	-1.3354	3.2706	6.90803	0.00858097	0.0475146
EPT1-HGLibB_15366	EPT1	17.9306	20.6021	34.5677	21.1386	5.78363	17.7347	20.5558	35.7691	20.9646	4.51941	-2.74257	4.32349	50.1097	1.45388e-12	2.35985e-10
ERBB4-HGLibB_15399	ERBB4	17.4668	17.4826	15.6713	13.747	5.93007	19.3851	18.171	14.7204	14.5947	6.41044	-1.28399	3.51844	7.87255	0.00501907	0.0316392
ERBB4-HGLibB_15400	ERBB4	16.9101	10.5271	19.3856	18.4387	7.05276	17.0438	11.1754	20.7052	17.972	5.7801	-1.62539	3.78254	14.7345	0.000123758	0.00169436
ERCC8-HGLibB_15432	ERCC8	5.59214	4.49887	12.3749	2.2393	2.46438	6.6422	4.39179	10.7712	2.41077	3.04861	-2.0222	3.04971	11.6677	0.000635938	0.00630027
ERCC8-HGLibB_15434	ERCC8	12.2252	7.87128	20.6392	7.86039	12.1293	12.5147	8.31356	25.7536	8.09662	7.04078	-1.26494	4.05451	11.6506	0.000641816	0.00634143
ERGIC2-HGLibA_15470	ERGIC2	13.524	8.84085	24.2606	4.09824	11.6411	13.4359	7.09463	22.4966	5.83083	9.45709	-1.1396	4.09879	9.94714	0.00161099	0.0131085
ERGIC2-HGLibB_15447	ERGIC2	15.1939	8.84085	18.8285	15.1191	5.78363	15.9307	9.1615	17.896	13.9107	6.98825	-1.50642	3.69901	12.0922	0.000506318	0.00525992
ERMAP-HGLibA_15500	ERMAP	13.3849	7.87128	20.9642	11.3127	7.05276	13.6662	7.67759	19.1174	12.2862	4.677	-1.75214	3.75596	16.3967	5.13735e-05	0.000826614
ERMAP-HGLibB_15478	ERMAP	6.9837	3.9087	7.63925	6.22275	1.24406	5.91294	4.07381	7.1477	7.1561	1.63034	-2.26766	2.53513	8.79682	0.00301757	0.0213662
ERMN-HGLibB_15483	ERMN	9.85958	10.8643	10.8892	13.5257	4.905	9.63602	11.7583	10.5676	11.6022	2.15563	-1.5709	3.04412	7.61609	0.00578499	0.0352751
ERMN-HGLibB_15485	ERMN	17.4668	15.8808	23.9356	18.6157	8.3707	17.466	15.8921	23.5958	17.0743	8.56411	-1.47615	4.03285	15.1178	0.000101007	0.00143448
ERMP1-HGLibA_15508	ERMP1	5.0819	6.60663	19.0606	3.78842	8.12663	4.64632	6.40567	17.2039	4.24905	7.51354	-1.20116	3.7582	8.42723	0.00369643	0.0250124
ERMP1-HGLibB_15487	ERMP1	9.76681	11.7917	25.6999	8.34725	5.53957	10.941	11.3344	25.8351	9.37914	14.8675	-1.32673	4.17449	13.9181	0.000190949	0.00241367
ERO1LB-HGLibB_15498	ERO1LB	9.76681	7.87128	15.3463	14.1896	5.68601	10.1734	8.84352	13.9875	12.0724	3.99413	-1.57575	3.40863	10.3709	0.00128014	0.0109491
ERO1LB-HGLibB_15499	ERO1LB	19.0439	13.4358	24.6784	14.3224	3.24538	18.6175	14.7262	22.863	13.0985	12.6613	-1.56545	4.01243	16.4956	4.87642e-05	0.000793103
ERP44-HGLibB_15507	ERP44	18.5336	13.9838	32.8498	15.0306	13.5448	17.159	13.2423	32.3492	16.5613	18.1243	-1.03678	4.56604	11.8417	0.000579179	0.00584091
ERP44-HGLibB_15508	ERP44	8.28248	4.70965	9.12495	5.11623	1.82981	7.87043	4.12681	9.14265	4.93307	1	-2.58878	2.71643	12.6187	0.000381909	0.00420648
ERVFRD-1-HGLibA_15539	ERVFRD-1	5.59214	4.54103	12.6535	5.47032	6.02769	5.18367	4.39179	12.3183	6.17284	1.47276	-1.70314	3.19247	9.91901	0.0016358	0.0132624
ERVFRD-1-HGLibA_15540	ERVFRD-1	3.08734	4.58318	15.4856	3.12451	5.14907	3.84029	4.65678	13.3361	2.96653	3.2062	-1.75715	3.35113	11.9207	0.000555122	0.00564735
ESCO2-HGLibA_15561	ESCO2	5.82406	4.41456	13.4428	3.65563	1.14644	5.29882	4.70977	14.3947	3.9498	1.05253	-3.52047	3.10292	25.9072	3.58221e-07	1.30632e-05
ESCO2-HGLibB_15537	ESCO2	9.95235	7.87128	11.9571	9.01116	3.63588	9.86631	6.61766	13.2954	9.6784	5.62251	-1.42419	3.26337	7.70672	0.00550158	0.0339633
ESF1-HGLibA_15565	ESF1	7.30839	9.43102	16.5999	4.27528	4.31925	7.14117	8.52554	17.1224	4.37731	2.68091	-2.2291	3.46013	19.0776	1.25508e-05	0.000258798
ESF1-HGLibA_15566	ESF1	16.9565	19.9698	34.3819	17.1994	17.6939	17.9266	20.0788	36.5426	15.4925	15.9706	-1.07029	4.66853	13.5579	0.000231318	0.00281832
ETAA1-HGLibA_15614	ETAA1	20.8065	19.3375	29.3213	18.7485	12.7638	20.9204	17.853	29.5807	19.9386	9.56215	-1.39047	4.33303	17.0657	3.61085e-05	0.000617809
ETAA1-HGLibB_15591	ETAA1	37.1805	31.3938	80.8102	31.3627	40.5382	37.7319	30.0952	76.5637	36.4403	36.1416	-1.03571	5.77279	28.2886	1.0451e-07	4.56098e-06
ETV3-HGLibB_15631	ETV3	17.7451	11.2858	39.2569	12.8618	12.4221	17.7731	10.9104	37.9676	13.526	8.35399	-1.88237	4.58154	34.5597	4.13366e-09	2.75149e-07
ETV3-HGLibB_15632	ETV3	14.4981	14.7004	27.6963	17.7305	9.83507	16.1226	13.9842	26.0386	17.8865	8.35399	-1.55062	4.17417	18.3529	1.83537e-05	0.000354034
EXOC6B-HGLibB_15734	EXOC6B	17.1421	16.0915	48.3104	11.4898	18.182	14.9328	16.4221	43.301	11.6449	9.45709	-1.72059	4.84514	36.1269	1.84874e-09	1.35134e-07
EXOC6B-HGLibB_15736	EXOC6B	7.21562	3.78224	12.1428	4.62937	1.48813	8.63808	4.70977	9.79406	5.44608	1.47276	-2.78947	2.89352	16.3539	5.25483e-05	0.000842347
EXOSC8-HGLibA_15793	EXOSC8	8.28248	10.5692	28.3463	5.02771	5.73482	9.13705	10.4864	28.8478	4.93307	5.93768	-2.2693	4.11789	32.7652	1.03988e-08	6.17074e-07
EXOSC8-HGLibA_15794	EXOSC8	10.6481	11.7917	15.9035	8.87838	2.9525	10.0582	13.4012	15.9418	8.86613	2.94356	-2.38545	3.36903	19.6086	9.50414e-06	0.000205248
F2RL2-HGLibA_15867	F2RL2	9.30296	8.46145	17.8999	9.01116	1.53694	9.75117	9.42649	17.6517	9.6784	7.14584	-2.00367	3.56054	17.5087	2.85994e-05	0.000511456
F2RL2-HGLibB_15846	F2RL2	16.6782	13.2671	45.8033	13.57	19.1095	16.0075	13.7192	47.5352	14.21	17.3364	-1.35155	4.95988	25.7612	3.8637e-07	1.38909e-05
FAAH-HGLibA_15901	FAAH	11.8078	8.50361	13.5821	8.48004	3.58707	12.8218	7.83658	13.2954	10.3197	1.31517	-2.3973	3.16757	16.725	4.32068e-05	0.000717225
FAAH-HGLibB_15879	FAAH	14.3589	14.6161	15.9963	19.1026	7.54088	13.6662	13.8252	15.0053	19.3828	4.25677	-1.37601	3.52035	8.93432	0.00279862	0.0201597
FAAH-HGLibB_15880	FAAH	3.18011	3.14991	6.10711	3.21303	1	2.91912	3.17287	6.00773	2.75278	1	-2.45903	2.32055	8.05221	0.00454483	0.0293086
FABP3-HGLibA_15916	FABP3	6.14876	6.64878	11.3535	6.0457	3.97757	6.14323	5.55772	11.6262	5.83083	3.67896	-1.55568	3.12549	8.0239	0.00461641	0.0296461
FABP3-HGLibB_15894	FABP3	7.81863	7.40758	9.58923	7.46204	1.53694	8.44617	8.63154	9.26478	5.57433	1	-2.77792	2.73091	14.0793	0.000175266	0.00225129
FABP6-HGLibA_15926	FABP6	11.9005	10.2741	28.4856	11.4898	12.1781	12.7834	9.95646	29.3771	11.4312	11.1905	-1.29976	4.33309	15.114	0.000101208	0.001437
FABP6-HGLibB_15902	FABP6	9.85958	7.74482	16.3213	6.48831	4.905	11.9773	7.04163	14.4761	5.83083	1.47276	-2.2287	3.35107	17.4569	2.93902e-05	0.00052275
FABP6-HGLibB_15903	FABP6	15.1475	14.869	18.5035	16.4912	3.09894	14.856	14.4612	20.3795	14.8085	8.61664	-1.71032	3.7264	15.3815	8.78456e-05	0.00127867
FAM105A-HGLibB_15972	FAM105A	9.95235	15.1641	15.5785	7.90465	4.31925	10.8643	13.0833	14.8425	8.09662	4.93964	-1.69035	3.42892	11.8948	0.000562918	0.00571012
FAM105A-HGLibB_15973	FAM105A	5.63852	6.56447	10.4714	5.55884	2.36675	5.91294	6.77665	9.71263	5.36057	1.52529	-2.30337	2.85703	12.0767	0.000510553	0.00529303
FAM134C-HGLibA_16128	FAM134C	11.0656	7.07033	25.0499	7.63908	2.65963	11.4016	7.99558	22.9037	7.88287	5.83262	-2.46389	3.86362	30.4272	3.46629e-08	1.75499e-06
FAM134C-HGLibA_16129	FAM134C	5.68491	8.08206	26.2106	4.1425	7.68732	5.29882	8.68453	25.4686	3.6933	10.6652	-1.48188	4.1396	16.5122	4.83372e-05	0.000787741
FAM134C-HGLibA_16130	FAM134C	7.30839	6.52232	13.2571	4.45232	3.19657	7.60176	6.40567	11.7483	4.54831	2.57586	-2.06899	3.13077	12.9592	0.000318346	0.00363737
FAM154A-HGLibA_16173	FAM154A	20.7137	14.7004	50.9568	22.1566	21.843	21.1123	16.4751	47.6981	21.8624	26.4238	-1.0284	5.129	17.6043	2.71967e-05	0.00049122
FAM154A-HGLibA_16175	FAM154A	9.72043	9.00947	13.1178	11.6668	3.29419	9.86631	9.42649	12.8883	12.0724	4.62447	-1.6853	3.24334	10.1645	0.00143167	0.0119573
FAM174B-HGLibA_16286	FAM174B	10.7409	13.4358	25.932	11.6668	6.80869	10.7491	12.4473	25.4279	12.2862	5.93768	-1.99037	4.02566	24.9066	6.01766e-07	2.02217e-05
FAM174B-HGLibB_16264	FAM174B	5.59214	4.2881	12.2356	4.54085	5.97888	5.75941	4.17981	13.4175	6.42934	1.26264	-1.79062	3.20745	10.9274	0.000947546	0.00865828
FAM178B-HGLibA_16303	FAM178B	13.524	16.6395	28.8105	7.19648	13.8865	13.5894	17.376	28.8886	7.28436	10.5602	-1.2313	4.3478	13.8469	0.000198322	0.00248727
FAM178B-HGLibA_16304	FAM178B	6.89093	7.95559	11.9106	7.15222	5.05144	7.83205	7.20062	13.784	6.6431	4.93964	-1.34189	3.3027	7.15581	0.00747215	0.0428349
FAM179A-HGLibA_16305	FAM179A	16.3999	17.0611	55.8318	22.5549	29.1648	16.4681	14.9382	62.477	23.8289	28.525	-1.03381	5.37716	21.2585	4.01326e-06	9.97858e-05
FAM179A-HGLibB_16285	FAM179A	8.56079	7.74482	19.9427	7.37352	1.92744	8.25426	8.36655	17.2446	7.79737	1.57781	-3.3183	3.45924	32.5161	1.18211e-08	6.88022e-07
FAM184A-HGLibA_16326	FAM184A	13.2921	10.5692	24.5391	15.2076	8.32188	13.244	10.9634	23.0666	12.7992	10.7178	-1.3117	4.07559	12.6465	0.000376279	0.00415728
FAM184A-HGLibA_16327	FAM184A	11.6222	10.2741	17.8535	8.92264	1	10.7875	11.9173	19.1174	8.09662	1.52529	-3.7462	3.42335	35.9705	2.00326e-09	1.44695e-07
FAM192A-HGLibA_16361	FAM192A	15.333	11.8339	17.2499	13.9241	5.58838	16.0459	11.9703	15.4939	13.6542	7.77618	-1.27787	3.61139	8.40572	0.00374042	0.0252461
FAM192A-HGLibB_16338	FAM192A	6.79815	9.05162	16.9249	10.9144	6.56463	7.33308	8.52554	18.5881	12.0297	4.83458	-1.61906	3.63266	13.0081	0.000310142	0.00356139
FAM19A4-HGLibB_16382	FAM19A4	5.63852	3.65577	11.0749	4.45232	2.562	4.72308	4.02082	11.0969	4.29181	1.89299	-2.25345	2.96743	12.866	0.000334608	0.00378577
FAM19A4-HGLibB_16383	FAM19A4	10.9264	7.28111	18.6892	5.8244	4.80738	10.4804	6.88264	21.3159	6.34384	4.83458	-2.02567	3.70278	19.941	7.98675e-06	0.000177499
FAM221A-HGLibA_16517	FAM221A	7.77225	5.67922	10.2392	5.42606	1.09763	7.33308	5.55772	10.2419	5.83083	1	-3.14331	2.78807	17.3404	3.12466e-05	0.000549251
FAM221A-HGLibB_16494	FAM221A	38.2937	41.5111	85.7781	38.0904	42.8812	40.2651	45.8883	86.5792	36.0128	39.0307	-1.07179	5.88851	32.7413	1.05277e-08	6.23805e-07
FAM227B-HGLibA_16530	FAM227B	4.20058	5.59491	10.9357	7.72761	5.29551	4.18573	7.6246	13.2954	6.77135	1.89299	-1.7194	3.15445	9.76403	0.00177959	0.0141662
FAM227B-HGLibA_16531	FAM227B	12.3644	6.60663	22.3106	12.7733	7.49207	12.3228	6.98864	21.438	10.9609	9.82479	-1.32543	3.9635	11.8262	0.000584031	0.00587958
FAM228A-HGLibA_16533	FAM228A	15.4722	9.43102	26.6284	13.3044	3.58707	15.854	10.5394	28.2779	11.7304	7.67112	-2.26169	4.06627	31.343	2.16238e-08	1.16839e-06
FAM228A-HGLibB_16512	FAM228A	11.0656	13.1407	15.9963	10.3832	5.34432	10.135	11.3344	15.8603	9.5929	6.30538	-1.43278	3.54029	9.75757	0.00178585	0.0142011
FAM3A-HGLibA_16575	FAM3A	17.6523	26.1244	33.9177	27.4236	5.68601	18.4256	25.7495	34.6698	25.4534	11.9259	-1.94714	4.41126	32.1737	1.40985e-08	8.01364e-07
FAM3A-HGLibA_16576	FAM3A	6.24153	5.38413	14.7428	4.58511	5.19788	6.37352	5.71671	15.2089	4.2063	3.10114	-1.82162	3.38501	13.0147	0.00030905	0.00355087
FAM43B-HGLibA_16590	FAM43B	13.6632	13.8152	26.2106	14.2782	7.9802	12.745	14.3022	25.6315	15.0222	8.72169	-1.62045	4.11183	18.8916	1.38358e-05	0.000280495
FAM43B-HGLibB_16567	FAM43B	7.35478	12.0446	10.0999	10.9586	3.00131	7.98558	10.4864	9.42764	12.842	1.31517	-2.11552	2.84656	10.5039	0.00119121	0.0103456
FAM65A-HGLibA_16667	FAM65A	6.75177	6.3537	15.7178	6.13423	5.44194	7.02602	6.40567	17.5703	5.27507	7.56607	-1.33976	3.61638	9.19393	0.00242819	0.0180333
FAM65A-HGLibB_16644	FAM65A	6.47346	7.36542	20.082	5.86866	5.34432	5.72102	8.52554	19.1581	5.27507	9.61468	-1.3774	3.81243	11.2743	0.00078586	0.00745341
FAM65A-HGLibB_16646	FAM65A	9.85958	8.67223	10.5178	5.07197	1.97625	10.3653	8.63154	10.364	5.65983	4.20424	-1.71724	2.98546	8.43785	0.00367491	0.0249023
FAM83G-HGLibA_16758	FAM83G	18.1625	19.1688	62.1461	16.1814	17.5475	16.967	18.118	63.7798	15.578	21.3285	-1.69007	5.28658	48.2668	3.71988e-12	5.48101e-10
FAM83G-HGLibB_16736	FAM83G	6.79815	5.67922	9.35709	6.35553	2.75725	6.48867	5.55772	9.75334	6.30109	1.78793	-2.01427	2.838	9.64706	0.00189655	0.0148716
FAM98A-HGLibA_16808	FAM98A	12.8746	8.50361	12.1428	11.6225	1	13.9348	9.2675	12.2776	12.6709	2.57586	-2.68973	3.02338	17.4211	2.99488e-05	0.000530664
FAM98A-HGLibB_16786	FAM98A	11.9933	16.1758	17.8535	10.9144	6.51582	13.2056	18.9129	21.0309	10.9609	7.46101	-1.46065	3.78106	12.2137	0.000474408	0.00499553
FAM9A-HGLibA_16818	FAM9A	24.6101	23.0893	254.359	19.0583	74.6093	23.7607	24.6366	250.409	18.1858	89.6156	-1.61931	7.25661	179.151	7.42721e-41	1.55473e-37
FAM9A-HGLibB_16796	FAM9A	12.7819	10.1055	16.1356	10.0734	2.41556	13.9348	10.6984	15.6568	10.1059	7.09331	-1.71602	3.47716	12.6878	0.000368045	0.00408528
FBLN5-HGLibA_16949	FBLN5	9.02465	11.7074	30.807	10.2062	5.00263	9.71278	11.3344	31.0056	10.5334	10.245	-2.00251	4.26402	30.1382	4.02336e-08	1.99624e-06
FBLN5-HGLibA_16950	FBLN5	5.17467	5.88999	13.1642	6.00144	1.19525	4.41603	4.86877	14.4354	5.57433	1.68287	-3.15509	3.11956	23.1912	1.4667e-06	4.26422e-05
FBN1-HGLibA_16956	FBN1	11.0192	13.0564	33.3605	12.1094	10.8113	11.6319	11.4404	36.3391	12.7564	7.93377	-1.88152	4.44524	31.2103	2.31539e-08	1.23893e-06
FBN1-HGLibB_16932	FBN1	10.0451	10.3584	23.4713	6.44405	13.496	11.747	9.58548	30.2321	7.54086	10.1925	-1.17321	4.26964	11.9471	0.000547327	0.00558182
FBXL15-HGLibB_16958	FBXL15	8.93188	8.67223	12.2356	5.6031	2.46438	8.5997	9.37349	12.359	6.34384	5.14975	-1.6604	3.18305	9.42412	0.00214149	0.0163615
FBXL15-HGLibB_16960	FBXL15	6.75177	8.37714	10.6571	5.24901	3.14775	6.83411	8.52554	10.8933	5.44608	2.26068	-1.9467	2.98119	10.3492	0.00129529	0.011053
FBXL5-HGLibA_17011	FBXL5	5.4066	4.79396	6.43211	4.09824	1.09763	5.3372	4.55078	6.29272	5.27507	1.31517	-2.28549	2.38578	7.70813	0.00549727	0.0339417
FBXL5-HGLibA_17012	FBXL5	19.9252	13.3093	26.2106	10.339	5.44194	22.3022	14.0372	23.1887	9.33639	7.04078	-1.96406	3.98046	23.5494	1.21745e-06	3.65582e-05
FBXO15-HGLibA_17030	FBXO15	3.18011	3.82439	10.3785	3.30155	1.09763	3.80191	4.49779	11.504	2.88103	2.62838	-2.47758	2.92436	14.2576	0.000159418	0.00208209
FBXO15-HGLibB_17008	FBXO15	12.8746	9.09378	13.2571	7.59482	2.70844	12.5147	9.42649	11.1783	7.66911	3.88907	-1.85083	3.14023	10.9119	0.000955493	0.00871352
FBXO33-HGLibA_17074	FBXO33	10.5554	7.61835	12.3749	9.54229	1	10.4804	7.6246	12.6033	10.4907	1.3677	-3.26946	2.99708	21.8001	3.02587e-06	7.86396e-05
FBXO33-HGLibB_17052	FBXO33	21.2703	18.0728	71.1067	15.5617	33.558	20.076	17.747	69.7646	15.1077	30.3634	-1.13777	5.58692	29.5363	5.48794e-08	2.62283e-06
FBXO42-HGLibA_17099	FBXO42	13.6632	14.0681	62.8425	19.2354	21.7453	13.9732	15.1501	59.6678	20.1951	17.4414	-1.63907	5.26043	44.9532	2.01799e-11	2.50518e-09
FBXO42-HGLibB_17076	FBXO42	12.2716	15.9229	21.1963	8.17021	7.88257	14.7792	16.1571	19.4838	8.09662	7.77618	-1.36417	3.86123	11.5095	0.000692432	0.0067471
FBXW4-HGLibA_17147	FBXW4	13.1065	7.66051	23.982	8.34725	2.41556	12.7834	7.09463	21.5602	8.48138	5.20228	-2.54188	3.78813	29.9945	4.33271e-08	2.12369e-06
FBXW4-HGLibA_17148	FBXW4	13.0138	14.2789	15.3463	12.0209	1.781	10.9026	15.2561	14.4761	11.3029	2.05057	-2.88205	3.23399	22.7927	1.80448e-06	5.0749e-05
FBXW4-HGLibB_17123	FBXW4	29.6197	19.8855	33.4534	17.5977	9.83507	28.8656	19.2839	30.6799	16.9888	18.7021	-1.16209	4.50711	14.0206	0.000180817	0.00230964
FCGR2A-HGLibA_17188	FCGR2A	1.97409	3.10776	12.1892	4.45232	1	2.49691	3.33186	13.0511	4.42006	2.94356	-2.60451	3.07021	17.344	3.11881e-05	0.000548461
FCGR2A-HGLibA_17190	FCGR2A	3.64396	3.31853	6.98925	3.12451	1	3.49485	3.70284	5.84487	3.09479	1	-2.54061	2.36673	8.83543	0.00295439	0.021007
FCGR2A-HGLibB_17166	FCGR2A	9.62765	9.72611	47.4747	12.8176	5.58838	10.135	8.41955	46.8431	11.5167	3.41631	-3.35392	4.65221	81.9621	1.38724e-19	8.29686e-17
FCN3-HGLibB_17199	FCN3	11.5758	8.25068	13.3499	12.4635	4.124	10.5956	8.15457	14.8425	11.7732	5.20228	-1.57133	3.362	9.93581	0.00162094	0.0131723
FCN3-HGLibB_17200	FCN3	12.7819	15.2063	19.7106	14.2782	10.9089	12.6682	15.9981	19.5245	13.7825	6.67308	-1.14767	3.87191	8.46553	0.0036194	0.0246155
FCRL5-HGLibB_17213	FCRL5	8.09694	10.3584	13.1178	7.99317	4.85619	8.71484	10.4864	13.8654	8.43863	5.83262	-1.31673	3.36685	7.2889	0.00693818	0.040487
FCRL5-HGLibB_17215	FCRL5	10.3234	9.97904	18.0392	7.63908	2.36675	10.0198	8.79053	18.2217	7.75461	2.4708	-2.8441	3.47121	27.1863	1.84763e-07	7.41071e-06
FEM1A-HGLibA_17272	FEM1A	14.2198	20.2227	25.4213	23.2188	9.34695	15.6237	19.6549	23.6366	25.3252	5.83262	-1.67695	4.02828	18.7959	1.45479e-05	0.000293206
FEM1A-HGLibA_17273	FEM1A	6.14876	4.2881	15.4392	16.4469	8.02901	6.10485	5.50473	15.4125	16.5613	1.89299	-1.61322	3.46164	11.2749	0.000785604	0.00745222
FEM1B-HGLibA_17275	FEM1B	10.6481	10.1898	33.7784	10.8258	10.0791	10.2885	9.74447	33.8963	12.2007	13.5543	-1.50876	4.48745	22.1325	2.54461e-06	6.784e-05
FEM1B-HGLibB_17253	FEM1B	13.9415	9.93688	18.3178	9.98489	4.95382	13.9732	10.7514	17.2039	9.9349	4.677	-1.85694	3.58567	15.7891	7.08085e-05	0.00107167
FERMT1-HGLibA_17294	FERMT1	9.11742	4.79396	17.0178	7.32926	2.22031	10.5572	4.39179	15.0868	7.58361	1.42023	-3.05673	3.30466	26.0209	3.37737e-07	1.24257e-05
FERMT1-HGLibB_17272	FERMT1	12.8282	16.8925	22.6356	13.3487	9.83507	11.4016	15.8391	25.4686	13.355	12.3462	-1.10897	4.14428	9.78923	0.00175537	0.0140248
FGD2-HGLibB_17321	FGD2	11.2048	9.89473	9.12495	10.4718	1.34169	9.52087	8.94952	9.79406	11.9442	3.88907	-1.80714	2.86034	8.24236	0.00409239	0.0270516
FGD2-HGLibB_17322	FGD2	19.2294	24.5225	31.132	19.5452	7.5897	17.3125	25.5375	28.685	18.8271	15.6555	-1.35504	4.36239	16.6564	4.47987e-05	0.000739404
FGD4-HGLibA_17350	FGD4	6.10238	3.78224	5.82854	6.75387	1.04881	5.9897	3.96782	5.64131	6.00183	1.05253	-2.31818	2.28464	7.11832	0.00763002	0.0434956
FGD4-HGLibB_17329	FGD4	5.22106	3.23422	10.2857	3.69989	2.02506	4.83823	3.01388	11.5854	3.65054	3.04861	-2.05574	2.98061	11.2874	0.000780366	0.0074176
FGF11-HGLibA_17365	FGF11	3.22649	2.2225	5.13212	1.61965	1	2.65044	2.16593	5.84487	1.89777	1	-2.31976	2.24434	6.83848	0.00892145	0.0489277
FGF11-HGLibA_17366	FGF11	5.82406	6.94387	9.49638	7.59482	2.90369	5.52911	7.35961	9.75334	6.42934	1.78793	-1.98121	2.85096	9.50286	0.00205152	0.0158094
FGF23-HGLibA_17401	FGF23	6.659	6.3537	30.3427	11.9324	5.14907	8.10073	7.09463	22.7001	12.2862	2.99608	-2.66714	3.96606	36.7972	1.31077e-09	1.00216e-07
FGF23-HGLibB_17380	FGF23	6.10238	2.77051	12.9321	4.67363	2.9525	5.91294	3.49085	12.074	4.16355	1	-2.58812	3.06145	17.0644	3.6133e-05	0.00061814
FGFBP1-HGLibA_17426	FGFBP1	13.8951	12.1289	13.5821	18.9255	5.29551	13.244	12.0763	14.5982	20.9218	4.78205	-1.46176	3.38523	8.92059	0.00281973	0.0202788
FGFBP1-HGLibB_17404	FGFBP1	13.0602	13.8152	50.0747	13.5257	14.277	11.939	15.9981	48.2273	13.5687	21.0134	-1.47226	4.99921	30.8744	2.75281e-08	1.44061e-06
FGFR1OP-HGLibA_17439	FGFR1OP	9.62765	5.42629	7.82496	5.6031	2.80606	9.86631	5.50473	8.49123	6.77135	1.15759	-1.97591	2.67531	8.07973	0.0044763	0.0289759
FGFR1OP-HGLibB_17416	FGFR1OP	9.07103	7.36542	9.21781	9.89637	2.70844	10.6723	7.99558	10.1605	10.4479	3.62643	-1.57653	2.92885	6.9377	0.00843975	0.046924
FIBIN-HGLibB_17478	FIBIN	2.94818	3.02344	20.407	4.05398	1	2.99588	3.17287	19.5652	4.16355	1	-4.16079	3.49666	42.0942	8.69796e-11	9.22296e-09
FIBIN-HGLibB_17479	FIBIN	12.9674	12.9299	22.682	10.7816	13.8377	12.8601	12.9773	26.4051	10.7044	8.45905	-1.13059	4.16438	10.3029	0.00132822	0.0112698
FLI1-HGLibA_17614	FLI1	20.4354	18.4522	70.6424	15.5175	20.0857	22.686	18.4889	72.8181	14.8512	14.4998	-2.04537	5.39313	71.2852	3.09151e-17	1.25954e-14
FLI1-HGLibB_17591	FLI1	4.47889	7.40758	15.0678	7.41778	4.905	5.06852	8.04857	15.5753	7.66911	5.0447	-1.59958	3.45628	11.063	0.000880676	0.00816337
FLJ44313-HGLibA_17629	FLJ44313	10.7409	9.89473	14.3713	10.8258	4.95382	11.939	10.7514	13.0918	10.1059	4.04665	-1.5838	3.32816	9.7978	0.00174721	0.0139725
FLJ44313-HGLibA_17631	FLJ44313	3.08734	3.14991	6.61782	1.39835	1.3905	3.3797	2.6959	7.79911	1.51301	1.68287	-2.14265	2.52549	7.98982	0.0047041	0.0300832
FLRT1-HGLibA_17653	FLRT1	3.45842	5.9743	8.3821	4.67363	2.22031	3.57161	5.8757	9.02051	4.89032	1.68287	-2.0884	2.72672	9.2475	0.00235818	0.017615
FLRT1-HGLibB_17630	FLRT1	26.1408	23.005	59.5925	26.6269	19.4023	26.2939	26.0675	59.5863	27.0779	15.2352	-1.7762	5.19182	49.0199	2.53375e-12	3.90388e-10
FOLR2-HGLibA_17787	FOLR2	5.12829	5.42629	10.3321	6.93092	3.58707	5.37558	4.86877	11.5447	6.30109	1.84046	-1.96328	2.99538	10.6212	0.00111798	0.00984086
FOLR2-HGLibB_17763	FOLR2	15.5186	13.1828	28.3463	14.0126	11.6411	16.2378	12.4473	28.1964	13.355	7.67112	-1.53846	4.24343	19.0761	1.2561e-05	0.000258921
FOSL1-HGLibA_17800	FOSL1	7.54032	9.17809	11.3535	10.8701	2.562	8.63808	10.7514	12.2776	12.2862	4.51941	-1.70453	3.12834	9.41212	0.00215555	0.016442
FOSL1-HGLibB_17779	FOSL1	8.28248	8.4193	20.2677	8.12595	5.44194	9.82793	9.1615	20.4202	8.35312	1.15759	-2.58018	3.64249	27.3217	1.72264e-07	6.98321e-06
FOXJ1-HGLibA_17884	FOXJ1	19.3686	25.8715	24.307	22.4664	10.6161	21.1123	26.4385	24.5322	23.4869	12.2936	-1.08462	4.171	9.58487	0.00196187	0.0152537
FOXJ1-HGLibA_17886	FOXJ1	8.88549	8.25068	24.1677	9.01116	6.07651	8.98352	7.41261	23.1073	10.2342	8.30147	-1.70079	3.97572	18.4915	1.70662e-05	0.000335007
FOXO3-HGLibA_17925	FOXO3	2.48433	1.46371	6.75711	1.17704	2.22031	2.26662	1.52997	7.92125	1.21375	1.31517	-1.98031	2.56587	7.32613	0.00679592	0.0398505
FOXO3-HGLibB_17901	FOXO3	14.6836	15.1641	21.382	11.2685	10.6649	14.7792	13.5602	22.7001	11.5167	4.09918	-1.56287	3.91638	15.2766	9.2862e-05	0.00133758
FOXP4-HGLibB_17915	FOXP4	12.4572	11.8339	19.1999	13.9241	4.70975	10.7107	12.8713	19.6059	13.7397	5.62251	-1.88472	3.68999	17.5718	2.76657e-05	0.000498061
FOXP4-HGLibB_17916	FOXP4	8.83911	7.36542	16.8785	12.9504	6.80869	7.87043	8.20756	16.4303	14.2527	1.94551	-1.89884	3.49928	15.2844	9.24748e-05	0.00133343
FPGS-HGLibA_17959	FPGS	4.94275	7.78697	8.56781	5.78014	1.82981	5.22205	8.89652	8.28767	6.13009	2.99608	-1.75354	2.74509	7.07116	0.00783346	0.0444258
FPGS-HGLibA_17960	FPGS	4.89636	5.34198	17.3892	7.5063	8.3707	5.52911	4.86877	17.2446	6.8141	3.9416	-1.47428	3.63355	11.0552	0.00088439	0.00818904
FRRS1-HGLibA_18042	FRRS1	9.25657	6.56447	11.5857	6.84239	2.31794	10.5188	6.51167	11.219	7.0706	4.09918	-1.79074	3.07168	9.74817	0.00179501	0.0142571
FRRS1-HGLibB_18018	FRRS1	6.9837	6.85956	15.4856	7.19648	1.781	8.10073	8.26056	13.4175	7.41261	4.93964	-2.06511	3.30065	14.883	0.000114387	0.00159082
FSCB-HGLibA_18064	FSCB	10.2307	10.4849	18.782	13.0831	10.3232	10.1734	10.5394	19.4024	12.4999	6.1478	-1.20157	3.82298	8.86999	0.00289897	0.0207064
FSCB-HGLibB_18040	FSCB	13.7096	18.3679	13.3964	21.5812	2.22031	12.8985	17.853	14.5168	21.0073	4.88711	-1.93736	3.28056	13.2171	0.000277412	0.00325828
FSCN3-HGLibA_18073	FSCN3	30.0372	21.2344	56.3425	15.5175	16.1319	32.0129	23.0997	60.7263	15.065	16.8636	-1.82004	5.15798	49.8172	1.68758e-12	2.68885e-10
FSCN3-HGLibA_18074	FSCN3	10.277	6.10077	25.7463	14.0569	6.95513	10.6723	6.67066	24.8987	13.868	7.04078	-1.8378	4.03632	22.0546	2.65007e-06	7.02658e-05
FSCN3-HGLibB_18050	FSCN3	10.8801	5.42629	11.4464	6.75387	3.68469	11.1713	5.66372	9.3055	6.47209	2.31321	-1.74989	2.97254	8.61383	0.00333619	0.0230996
FSD2-HGLibA_18084	FSD2	19.9716	14.321	29.2284	14.2782	10.0791	19.2316	16.74	28.97	16.1765	8.35399	-1.64626	4.25673	21.6625	3.25079e-06	8.34422e-05
FSD2-HGLibB_18060	FSD2	10.277	9.17809	18.6428	4.49658	2.80606	10.5956	9.47949	15.0868	5.10407	3.04861	-2.4775	3.42602	21.6966	3.19362e-06	8.22182e-05
FURIN-HGLibA_18172	FURIN	8.32887	5.76353	42.7855	5.55884	21.7942	7.67852	6.24668	42.8939	5.70258	16.4434	-1.1596	4.89709	18.6079	1.60551e-05	0.000319238
FURIN-HGLibB_18147	FURIN	8.18971	6.22723	25.6999	8.34725	2.65963	7.79367	6.19368	24.8172	9.37914	5.09723	-2.66541	3.90398	35.0485	3.21602e-09	2.21098e-07
FUT10-HGLibA_18183	FUT10	8.2361	9.05162	13.0714	11.0914	3.24538	8.52293	8.41955	13.5397	12.2434	3.04861	-2.03809	3.20781	13.4979	0.000238833	0.00288785
FUT10-HGLibB_18157	FUT10	5.36021	3.0656	7.7321	5.11623	1	5.72102	3.33186	9.34621	4.59106	1.99804	-2.41629	2.66489	10.9088	0.000957098	0.00872258
FUT9-HGLibA_18208	FUT9	5.54575	3.82439	10.0535	6.31127	1	6.29676	3.54385	9.10193	6.21559	4.72953	-1.69918	2.89297	7.64711	0.00568633	0.0348169
FUT9-HGLibA_18209	FUT9	5.4066	1.96957	23.657	3.83268	2.85488	4.72308	2.37792	24.0437	3.99255	3.04861	-2.9629	3.79857	37.1142	1.11412e-09	8.74946e-08
FZD1-HGLibA_18261	FZD1	8.2361	6.18508	14.5571	11.0471	2.46438	8.5997	6.56466	13.6618	10.7472	5.88515	-1.72788	3.33156	11.404	0.000732848	0.00705821
FZD1-HGLibB_18236	FZD1	8.60718	11.2437	9.26424	5.64736	3.09894	9.63602	11.2284	8.81694	6.25834	1.7354	-1.85098	2.80387	8.15753	0.00428828	0.028003
FZD3-HGLibA_18268	FZD3	13.524	10.1477	15.4392	10.2947	4.46569	14.0884	9.95646	14.3539	12.0724	6.30538	-1.4476	3.45543	9.28201	0.00231416	0.0173585
FZD3-HGLibA_18269	FZD3	17.5131	23.3422	27.8356	15.7388	12.5686	18.6942	20.8208	25.7944	15.5352	7.72365	-1.39199	4.20979	15.5833	7.89477e-05	0.00117235
FZD3-HGLibB_18245	FZD3	12.1788	10.2741	23.6106	9.58655	10.8601	11.4784	10.5394	23.148	10.1487	11.6633	-1.04641	4.12567	8.65928	0.00325399	0.0226492
G3BP2-HGLibA_18302	G3BP2	11.3903	13.5622	16.6463	9.71933	4.75857	11.6319	11.9173	17.9774	10.6617	3.62643	-2.0147	3.52628	17.1857	3.38973e-05	0.000587509
G3BP2-HGLibB_18276	G3BP2	9.53488	7.87128	22.8213	12.2422	12.5686	10.442	8.84352	22.4152	10.4907	6.93572	-1.2041	4.0383	10.5143	0.00118452	0.0102944
G3BP2-HGLibB_18278	G3BP2	18.2089	19.211	118.928	17.0666	10.0303	18.1185	19.8669	117.155	17.8438	15.8656	-3.177	5.93031	193.231	6.26884e-44	1.43605e-40
GABBR1-HGLibB_18315	GABBR1	6.51984	7.91344	12.9321	6.53257	6.71107	7.60176	5.50473	10.2419	6.21559	1.31517	-1.50176	3.1464	7.67765	0.0055909	0.0343921
GABBR1-HGLibB_18316	GABBR1	13.7559	10.1477	18.2713	10.6931	6.02769	12.5915	11.3344	18.2217	12.4999	3.04861	-1.97892	3.59694	17.6684	2.62954e-05	0.000478463
GABRQ-HGLibA_18400	GABRQ	29.1095	33.1222	54.2068	25.963	21.2084	28.4433	32.2681	54.4972	24.6839	17.4414	-1.48672	5.13302	34.6101	4.02817e-09	2.69012e-07
GABRQ-HGLibA_18401	GABRQ	9.99874	13.7308	58.1068	12.5963	13.9353	9.40572	13.2953	55.7186	13.013	10.0874	-2.23341	5.04193	63.419	1.67098e-15	4.89393e-13
GABRQ-HGLibB_18375	GABRQ	8.2361	7.36542	15.7178	11.4898	3.63588	8.40778	7.83658	16.9189	11.0892	8.30147	-1.43295	3.56989	9.99321	0.00157118	0.0128466
GADD45B-HGLibB_18393	GADD45B	8.97826	7.78697	11.9106	10.2947	2.85488	8.52293	7.5716	13.2547	9.72115	2.89103	-2.08447	3.13572	13.1671	0.000284914	0.00332741
GADD45B-HGLibB_18395	GADD45B	7.67947	4.66749	12.5606	7.94891	2.1715	6.98764	4.2858	11.8297	6.21559	1.78793	-2.55014	3.03748	16.3763	5.19314e-05	0.000833891
GAL3ST1-HGLibA_18497	GAL3ST1	8.93188	8.71438	16.0428	15.3404	5.44194	9.94308	10.5924	16.5117	14.6802	7.2509	-1.34257	3.58825	9.02446	0.00266391	0.0193832
GAL3ST1-HGLibB_18473	GAL3ST1	12.7355	12.5083	23.3784	15.3404	8.66357	11.8622	13.5072	22.9037	15.407	10.14	-1.289	4.04513	11.9707	0.000540447	0.0055279
GALM-HGLibB_18495	GALM	12.921	6.05861	11.7714	6.84239	4.27044	12.9753	7.6246	12.7661	6.51484	4.62447	-1.4394	3.2263	7.61569	0.00578625	0.0352809
GALM-HGLibB_18496	GALM	24.2854	27.5577	85.5924	21.0943	30.4828	23.9142	29.5653	89.1848	21.4348	23.8499	-1.6819	5.74302	66.3328	3.80873e-16	1.26e-13
GALNT18-HGLibA_18550	GALNT18	7.35478	6.52232	13.1642	3.25729	1.09763	6.45029	5.61072	13.1733	3.43679	3.2062	-2.54641	3.12568	17.6107	2.71061e-05	0.000489944
GALNT18-HGLibA_18552	GALNT18	11.6686	11.4966	41.8105	9.80785	13.6913	11.8622	10.3274	39.4333	9.29364	20.5406	-1.24169	4.80169	19.68	9.15567e-06	0.00019914
GALNT18-HGLibB_18527	GALNT18	17.8378	13.3093	31.782	17.7305	13.5448	18.4639	13.0303	31.9013	19.4256	16.706	-1.06855	4.5251	12.1561	0.000489265	0.00512132
GALNT7-HGLibA_18568	GALNT7	10.6945	9.17809	19.0606	10.6488	6.36938	10.9794	9.95646	18.5474	12.0297	7.40848	-1.43313	3.74566	11.486	0.000701242	0.00680951
GALNT7-HGLibB_18545	GALNT7	7.30839	8.20852	7.4071	4.85067	1.53694	6.21999	7.30662	7.4734	4.93307	1	-2.4415	2.52136	9.68929	0.00185345	0.0146009
GALT-HGLibA_18597	GALT	12.0861	15.5435	23.1927	11.7553	4.95382	12.3995	15.1501	21.4788	11.3884	9.35204	-1.62664	3.91921	16.406	5.11231e-05	0.000823524
GALT-HGLibB_18572	GALT	9.30296	9.47318	37.5391	9.58655	18.182	8.3694	9.58548	38.334	9.46464	5.20228	-1.68828	4.59854	20.9369	4.74656e-06	0.000115073
GAREM-HGLibA_18626	GAREM	18.3481	11.4966	130.117	11.0471	13.4472	17.3125	12.0763	122.529	10.4907	7.46101	-3.58009	5.99088	230.357	4.98194e-52	1.51216e-48
GAREM-HGLibB_18600	GAREM	23.0794	14.8269	42.739	20.5632	17.157	22.686	15.4681	43.1382	20.4088	16.1807	-1.35937	4.84473	23.9328	9.97563e-07	3.10849e-05
GAS2L3-HGLibA_18649	GAS2L3	10.1379	11.3702	36.3784	9.63081	8.56595	10.0966	11.4404	37.3162	9.12264	9.08939	-2.04689	4.48806	36.9007	1.24302e-09	9.61862e-08
GAS2L3-HGLibA_18650	GAS2L3	14.3126	8.08206	11.4464	11.4012	2.02506	14.05	8.41955	10.649	10.2769	5.7801	-1.47281	3.09776	7.12015	0.00762223	0.0434715
GAS2L3-HGLibB_18624	GAS2L3	10.9728	7.95559	13.2106	10.6045	1.82981	9.36734	8.89652	13.6618	11.0464	3.25873	-2.34579	3.17413	16.2877	5.44173e-05	0.000866815
GBGT1-HGLibA_18724	GBGT1	7.35478	9.97904	12.8856	12.9061	1.19525	7.56337	9.05551	12.3183	13.7397	2.89103	-2.55417	3.07433	16.9355	3.8672e-05	0.000654202
GBGT1-HGLibB_18701	GBGT1	7.03008	13.3093	10.4714	6.26701	4.80738	7.40985	14.8852	10.4455	5.61708	1.7354	-1.64055	3.00171	7.91557	0.00490111	0.031039
GBP6-HGLibA_18742	GBP6	25.3059	22.752	39.7212	27.8662	18.1332	26.2172	25.4845	41.5911	26.9069	19.8577	-1.09362	4.84573	16.0756	6.08624e-05	0.000949058
GBP6-HGLibB_18718	GBP6	18.58	19.2953	27.232	13.7913	13.1543	18.0417	22.1457	23.5958	15.1932	10.0874	-1.12138	4.21238	10.5233	0.00117882	0.0102567
GCK-HGLibA_18789	GCK	17.7915	20.7707	21.4749	15.9158	12.0316	16.2378	19.7079	21.3973	16.7323	6.62055	-1.19071	3.97306	9.79729	0.00174769	0.0139754
GCK-HGLibB_18763	GCK	11.4831	11.2437	11.1678	9.09968	2.1715	10.3653	11.4934	10.6897	10.7044	5.67504	-1.44998	3.09026	6.88205	0.00870654	0.0480181
GDE1-HGLibB_18822	GDE1	9.30296	12.424	16.3678	8.43578	5.24669	11.1329	12.2353	16.4303	8.31037	8.19641	-1.27195	3.61493	8.35833	0.00383922	0.0257726
GDE1-HGLibB_18823	GDE1	5.87045	3.19207	6.98925	4.05398	1.24406	5.45235	3.06687	6.49629	3.99255	1.15759	-2.37374	2.43177	8.5322	0.00348919	0.0239364
GDF11-HGLibA_18857	GDF11	9.95235	5.34198	12.5606	7.46204	2.70844	10.135	6.40567	12.1961	7.0706	2.52333	-2.19042	3.1011	13.8124	0.000201994	0.00252386
GDF11-HGLibB_18831	GDF11	7.5867	14.6161	7.49996	6.97518	1.73219	8.5997	15.2561	7.35126	8.86613	1	-2.34102	2.53075	9.18943	0.00243417	0.01807
GET4-HGLibA_18931	GET4	13.8487	9.85257	14.6035	9.94063	7.34563	13.4742	10.1684	15.9825	10.0632	5.09723	-1.28142	3.52685	7.89709	0.00495143	0.0312957
GET4-HGLibA_18932	GET4	15.7969	18.7051	26.6284	20.7845	5.05144	16.5065	19.8139	27.9929	20.8363	13.2391	-1.5662	4.19189	18.9271	1.35807e-05	0.000276374
GGACT-HGLibA_18990	GGACT	21.5023	24.3539	36.9355	18.4829	11.4947	22.2638	25.5905	36.4205	19.1691	12.2936	-1.61532	4.56984	26.4916	2.64689e-07	1.0093e-05
GGACT-HGLibB_18965	GGACT	10.0915	9.38887	19.9427	8.30299	4.02638	10.7875	10.3804	20.6645	8.09662	12.7664	-1.26226	3.88483	10.1853	0.00141565	0.0118543
GGH-HGLibA_18998	GGH	8.05056	15.2484	9.63566	12.9504	1	8.29264	14.9382	10.079	14.2955	1.15759	-3.05258	2.75435	16.2342	5.59735e-05	0.000886747
GGH-HGLibB_18972	GGH	16.168	17.8199	45.2462	15.7388	10.1279	16.4297	20.9798	46.5988	17.7583	14.9726	-1.86194	4.81876	40.4202	2.04808e-10	1.9366e-08
GGH-HGLibB_18973	GGH	11.4831	5.72137	14.3249	11.8438	6.32057	10.6723	6.77665	14.2318	11.2174	4.09918	-1.4337	3.40748	8.77673	0.00305098	0.0215538
GGT6-HGLibA_19017	GGT6	17.5595	10.9486	45.7569	16.3142	15.9366	16.7751	11.0164	48.838	14.552	12.6613	-1.71794	4.88916	37.21	1.06068e-09	8.38401e-08
GGT6-HGLibB_18991	GGT6	11.112	8.883	42.5533	10.6045	9.68864	12.3995	8.15457	40.0847	10.5762	8.14388	-2.1974	4.61477	45.2639	1.72197e-11	2.19607e-09
GGTLC2-HGLibA_19024	GGTLC2	8.60718	6.52232	7.59282	9.67507	1.63456	8.90675	5.71671	9.18336	8.78063	1.57781	-2.29872	2.66037	10.0896	0.00149105	0.0123469
GGTLC2-HGLibB_18999	GGTLC2	8.79272	7.11249	12.6071	7.41778	2.70844	8.63808	7.6246	12.074	6.38659	3.88907	-1.86511	3.14928	11.1355	0.000846916	0.00790474
GHSR-HGLibA_19052	GHSR	13.8487	16.9768	37.2141	13.2602	13.3984	12.4763	14.7262	39.3926	13.2267	15.4453	-1.4023	4.67953	22.4141	2.19755e-06	6.00645e-05
GHSR-HGLibB_19028	GHSR	11.1584	9.81042	34.1962	12.2864	9.68864	11.2481	8.26056	33.1227	12.7564	6.93572	-2.00236	4.37628	32.7837	1.03006e-08	6.12961e-07
GINS2-HGLibA_19106	GINS2	6.93731	2.60189	22.357	3.52285	8.7612	7.10279	2.53691	22.3337	4.2063	4.88711	-1.69394	3.9054	17.3964	3.03398e-05	0.000536418
GINS2-HGLibB_19082	GINS2	9.4885	7.44973	8.33567	8.34725	2.1715	8.90675	8.15457	8.0841	10.2769	1	-2.28534	2.63975	9.81346	0.00173239	0.0138833
GIP-HGLibA_19114	GIP	17.9306	29.8762	81.0888	29.4153	25.748	17.159	28.3993	80.6758	29.5575	24.1651	-1.69226	5.63285	61.9772	3.47451e-15	9.45838e-13
GIP-HGLibA_19116	GIP	7.86502	8.25068	15.5785	9.49803	5.97888	7.90882	7.83658	15.0053	9.37914	7.46101	-1.17223	3.55471	6.85899	0.00881966	0.0484702
GIP-HGLibB_19089	GIP	14.5909	4.16163	14.6499	5.86866	2.61081	17.1206	5.02776	13.4175	6.60034	3.46884	-2.16231	3.25097	15.349	8.93665e-05	0.001296
GIT1-HGLibA_19129	GIT1	9.25657	10.1898	32.6641	12.7291	12.0316	8.25426	10.0624	33.6113	12.9275	12.5037	-1.42525	4.48021	19.9071	8.12962e-06	0.00017995
GIT1-HGLibA_19131	GIT1	7.67947	10.8643	25.6534	7.77187	11.9828	8.33102	11.8113	27.2193	9.33639	11.8734	-1.14076	4.25839	11.2473	0.000797408	0.00754062
GJA5-HGLibA_19147	GJA5	14.5445	20.2227	33.4998	15.4732	17.157	17.5044	21.3508	33.0006	17.5873	9.14192	-1.33096	4.50895	17.9899	2.22075e-05	0.000416471
GJA5-HGLibA_19149	GJA5	10.8337	9.93688	22.032	11.9766	3.97757	9.6744	7.99558	23.148	11.7304	4.51941	-2.37761	3.80027	27.5044	1.56737e-07	6.43328e-06
GJA5-HGLibB_19124	GJA5	8.32887	8.37714	11.0285	9.36525	4.07519	7.21793	7.6246	9.59049	9.5929	2.52333	-1.60832	2.99183	7.58481	0.00588623	0.0357434
GJA8-HGLibB_19125	GJA8	8.14333	9.93688	19.8499	8.08169	5.78363	8.75323	9.63848	23.0259	7.28436	1.94551	-2.43507	3.72656	26.8841	2.16032e-07	8.48001e-06
GJA8-HGLibB_19126	GJA8	11.0192	8.08206	25.2356	13.7913	9.5422	11.5168	9.79747	23.718	13.526	7.56607	-1.50397	4.06427	16.0028	6.32501e-05	0.000979091
GJB3-HGLibA_19163	GJB3	10.6481	12.8877	12.5606	13.7028	5.49076	10.0582	13.7722	12.1961	13.6542	3.2062	-1.48367	3.22704	8.04012	0.00457526	0.0294501
GJB3-HGLibB_19139	GJB3	16.0288	14.5739	32.0141	23.3073	11.2506	17.159	14.1962	32.9599	23.9999	10.5077	-1.56819	4.41939	22.5059	2.09498e-06	5.76504e-05
GKAP1-HGLibA_19204	GKAP1	14.4981	18.7051	46.2676	11.9766	14.5699	15.3166	16.846	46.5174	11.3884	14.8675	-1.64876	4.87844	34.4273	4.42471e-09	2.93236e-07
GKAP1-HGLibA_19206	GKAP1	7.77225	7.07033	13.1642	7.0637	7.24801	6.79573	7.14763	12.2369	6.47209	1.84046	-1.45859	3.26264	8.0354	0.00458718	0.0295016
GK-HGLibA_19196	GK	9.85958	8.96731	9.82138	6.66535	1.04881	8.98352	8.94952	9.9162	6.04459	1	-3.12093	2.75019	16.6195	4.5679e-05	0.000751175
GK-HGLibB_19170	GK	5.77768	8.20852	14.0464	8.17021	4.41688	5.45235	8.36655	15.5346	8.43863	3.73148	-1.82945	3.36866	12.934	0.000322662	0.00367713
GK-HGLibB_19171	GK	26.9293	25.7029	81.5531	16.0043	15.2045	25.795	24.9015	81.7343	17.117	13.9745	-2.47515	5.50083	102.673	3.95306e-24	3.47786e-21
GLDC-HGLibA_19236	GLDC	10.0451	8.71438	16.1821	9.76359	5.05144	9.71278	10.1154	15.7382	8.69513	6.62055	-1.43293	3.54269	9.77822	0.00176592	0.0140831
GLDC-HGLibB_19209	GLDC	6.47346	4.24594	13.6749	6.44405	2.26913	5.95132	3.38486	12.6847	7.41261	2.52333	-2.40056	3.14463	16.4391	5.02375e-05	0.000812276
GLDC-HGLibB_19211	GLDC	6.659	2.30681	10.0999	5.11623	1	5.87455	2.21893	9.6312	4.29181	1	-3.15143	2.74751	16.776	4.20618e-05	0.000701272
GLDN-HGLibA_19237	GLDN	11.9005	11.2437	23.8427	11.8881	8.3707	10.634	11.6524	22.1302	13.5687	9.24698	-1.37209	4.01531	13.0969	0.000295781	0.00343122
GLDN-HGLibA_19238	GLDN	4.43251	6.73309	11.5857	4.45232	1	3.41809	5.55772	11.0969	6.08734	1	-3.35019	2.88406	20.3337	6.50456e-06	0.000149569
GLG1-HGLibA_19244	GLG1	4.61805	2.98129	7.63925	6.0457	1.82981	5.49073	3.49085	8.0841	5.44608	2.4708	-1.81234	2.6622	6.92913	0.00848029	0.0470976
GLG1-HGLibB_19219	GLG1	9.72043	7.28111	16.0892	8.30299	2.90369	9.78955	7.20062	15.0868	6.21559	2.62838	-2.44312	3.33607	19.7638	8.76273e-06	0.000191761
GLRA1-HGLibB_19272	GLRA1	12.4108	12.7191	20.8249	9.67507	3.87994	12.3995	13.5602	21.438	10.9609	4.72953	-2.26344	3.73313	24.2554	8.43704e-07	2.69992e-05
GLRA1-HGLibB_19274	GLRA1	10.7409	6.56447	18.8285	5.78014	1.97625	10.3269	8.36655	18.0996	6.68585	2.73344	-2.90694	3.48697	28.3217	1.02736e-07	4.49975e-06
GLRA2-HGLibA_19300	GLRA2	15.333	13.9838	15.0678	9.36525	8.32188	14.3187	14.1962	15.2089	9.42189	4.57194	-1.21651	3.53085	7.20464	0.00727152	0.0419921
GLRA2-HGLibB_19275	GLRA2	5.82406	3.31853	8.61424	5.6031	1	5.22205	3.43785	10.4455	6.17284	1	-3.10212	2.71456	15.9772	6.41108e-05	0.000989545
GLRX3-HGLibB_19294	GLRX3	13.4312	5.63706	19.8499	9.05542	6.95513	13.7429	5.9817	19.6059	10.7472	7.19837	-1.46376	3.79869	12.4296	0.000422589	0.00456102
GLRX3-HGLibB_19295	GLRX3	7.07647	5.08905	11.1678	11.5783	2.70844	6.68058	5.50473	11.0155	11.9869	2.78597	-1.96622	3.01056	10.7868	0.00102229	0.00917053
GLS-HGLibA_19324	GLS	13.4312	11.6231	38.0498	16.0043	2.80606	14.549	10.9634	40.1254	15.0222	4.677	-3.34303	4.40294	67.8911	1.72779e-16	5.99351e-14
GLS-HGLibB_19299	GLS	16.5854	17.0189	35.6355	12.9946	10.4696	17.5428	16.4751	35.2805	12.9275	8.24894	-1.90841	4.46293	32.3655	1.27737e-08	7.35704e-07
GMCL1-HGLibA_19392	GMCL1	10.0451	8.79869	15.9499	9.80785	3.92875	10.5572	9.2145	15.4125	9.63565	6.98825	-1.50207	3.5055	10.3153	0.00131931	0.0112101
GMCL1-HGLibB_19366	GMCL1	10.3234	5.59491	20.732	12.552	6.95513	10.7491	6.08769	22.7001	12.9702	9.82479	-1.3598	3.94556	12.2146	0.000474179	0.00499354
GMDS-HGLibA_19394	GMDS	10.6481	7.15465	53.8818	18.3059	10.0303	10.3653	6.24668	54.9857	15.4497	18.1243	-1.94252	5.03374	50.6545	1.10146e-12	1.8294e-10
GMDS-HGLibA_19395	GMDS	6.89093	5.42629	9.03209	7.94891	1.29288	7.56337	5.66372	7.83982	7.19885	1.31517	-2.58354	2.63392	11.6697	0.000635277	0.00629578
GMDS-HGLibB_19370	GMDS	11.6686	15.9229	15.9499	13.4815	7.68732	11.0945	16.3691	15.4532	12.0297	6.20032	-1.16363	3.58942	6.95637	0.00835212	0.0465904
GMIP-HGLibA_19408	GMIP	5.77768	10.5271	42.3676	7.77187	18.719	5.41397	10.9104	44.2782	7.92562	15.9706	-1.31526	4.86858	22.9475	1.66483e-06	4.74928e-05
GMIP-HGLibA_19409	GMIP	7.86502	9.81042	12.8856	15.3847	7.49207	8.40778	9.85046	12.0333	13.9962	2.1031	-1.35498	3.26348	7.04998	0.0079266	0.0448117
GNB1-HGLibA_19485	GNB1	7.67947	3.9087	8.75353	6.26701	2.41556	8.40778	4.2328	10.649	6.04459	2.78597	-1.8508	2.88059	8.72939	0.00313121	0.0219773
GNB1-HGLibB_19457	GNB1	18.9975	18.3257	19.8963	17.2879	10.7625	20.4214	18.9659	21.5602	17.801	6.98825	-1.21305	3.92415	9.76292	0.00178067	0.0141715
GNB2-HGLibA_19489	GNB2	18.0234	20.3913	59.0354	21.2713	25.1134	19.3084	19.6549	57.9171	24.0426	20.6457	-1.34985	5.26903	32.1471	1.42926e-08	8.10122e-07
GNB2-HGLibB_19464	GNB2	43.4425	33.1643	151.613	46.1458	52.5461	43.0286	33.222	152.575	47.7265	48.0656	-1.59461	6.54291	106.319	6.2784e-25	6.04973e-22
GNG2-HGLibA_19520	GNG2	4.33974	3.99301	8.01067	6.53257	2.80606	3.49485	4.2858	8.40981	5.87358	1.21011	-1.96709	2.68329	8.08041	0.00447462	0.0289687
GNG2-HGLibB_19492	GNG2	13.2457	13.9838	21.7999	14.4552	6.22294	12.6682	12.8713	21.2752	14.723	2.20816	-2.32008	3.74858	25.4768	4.47724e-07	1.57836e-05
GNG8-HGLibA_19534	GNG8	8.46802	5.46844	12.6071	6.17849	4.02638	8.06234	5.18675	14.3539	6.8141	4.88711	-1.57105	3.30892	9.50978	0.00204379	0.0157639
GNG8-HGLibB_19508	GNG8	11.0192	1.96957	11.2607	7.77187	3.09894	9.55925	2.37792	10.7712	7.58361	1	-2.35794	2.94661	13.5235	0.000235593	0.00285835
GNPDA1-HGLibA_19565	GNPDA1	16.168	19.9698	39.9069	15.2076	13.3008	15.0863	19.6019	40.7768	16.0483	17.3889	-1.38812	4.75295	23.2318	1.43605e-06	4.19014e-05
GNPDA1-HGLibB_19539	GNPDA1	15.2867	9.6418	17.3892	13.2159	6.66226	14.05	9.2675	17.4481	13.3122	7.04078	-1.3312	3.67482	9.51851	0.0020341	0.0157059
GNRHR-HGLibB_19558	GNRHR	5.54575	7.66051	6.06068	9.80785	1	6.25838	7.20062	5.35632	11.7304	1	-2.37522	2.27429	7.30388	0.00688058	0.0402185
GNRHR-HGLibB_19559	GNRHR	14.3589	11.1172	43.4819	11.357	10.2744	13.4742	10.9634	45.0517	10.4052	13.2391	-1.90238	4.76107	40.1338	2.37155e-10	2.21827e-08
GNRHR-HGLibB_19560	GNRHR	15.7505	13.8573	45.3854	14.7208	6.51582	17.0822	15.8921	43.7489	13.2695	2.68091	-3.24296	4.58603	75.1183	4.43345e-18	2.08632e-15
GOLGA7B-HGLibA_19637	GOLGA7B	4.89636	6.10077	8.01067	4.49658	2.46438	5.29882	6.24668	8.28767	4.37731	1.05253	-2.13604	2.65141	8.94366	0.00278435	0.020079
GOLGA7B-HGLibB_19610	GOLGA7B	6.89093	4.58318	8.19639	9.45377	1.87863	7.10279	4.70977	8.20624	10.7472	1.99804	-2.01351	2.67528	8.32775	0.00390441	0.026102
GORAB-HGLibA_19675	GORAB	5.59214	9.51533	39.8605	6.62109	11.6411	6.25838	9.79747	41.3061	6.17284	10.5077	-1.86273	4.65212	35.7884	2.19958e-09	1.57926e-07
GORAB-HGLibB_19646	GORAB	11.5758	10.4006	16.6928	10.8701	3.05013	10.8643	9.37349	18.5067	13.013	3.25873	-2.43507	3.48321	22.162	2.50585e-06	6.70423e-05
GOT1L1-HGLibA_19692	GOT1L1	15.565	8.0399	18.3642	13.1717	5.39313	15.0095	7.46561	17.8146	14.6375	3.5739	-1.98353	3.58549	17.5738	2.76374e-05	0.000497891
GOT1L1-HGLibB_19666	GOT1L1	5.59214	6.94387	16.2749	3.9212	4.70975	5.22205	7.5186	14.0282	3.73605	3.41631	-1.8678	3.39057	13.6255	0.000223137	0.00273916
GP1BB-HGLibA_19701	GP1BB	4.10781	2.72836	12.7928	4.54085	4.07519	3.72514	3.75583	11.8704	4.0353	3.10114	-1.74701	3.16974	10.1596	0.00143553	0.0119833
GP1BB-HGLibB_19674	GP1BB	18.6728	15.5435	43.1105	14.8978	26.1873	19.0397	15.3091	45.0924	14.723	15.708	-1.07037	4.96316	16.8246	4.09989e-05	0.000686582
GPANK1-HGLibA_19729	GPANK1	8.83911	11.7917	10.2392	11.534	3.68469	10.2501	10.8044	9.83477	11.3884	2.36574	-1.69048	2.94634	7.94227	0.00482932	0.0306868
GPANK1-HGLibB_19700	GPANK1	10.277	13.5201	11.7249	11.4898	3.97757	11.4016	15.3091	12.074	12.4572	4.09918	-1.53097	3.17105	8.10758	0.00440806	0.0286239
GPC4-HGLibB_19743	GPC4	9.07103	3.9087	14.9749	4.85067	1.24406	8.25426	5.23974	15.6568	4.63381	2.52333	-2.94323	3.25957	23.9148	1.00697e-06	3.1324e-05
GPC4-HGLibB_19744	GPC4	10.0451	9.47318	15.1606	8.5243	3.68469	10.8643	9.05551	13.6618	8.05387	2.94356	-2.08036	3.29492	14.9856	0.000108332	0.00152131
GPN1-HGLibA_19825	GPN1	16.2144	10.5271	19.8035	9.49803	7.29682	15.9307	9.85046	21.7637	9.03714	4.51941	-1.79395	3.79339	17.5632	2.77918e-05	0.000499589
GPN1-HGLibA_19826	GPN1	11.3903	10.4006	30.0177	4.62937	4.22163	10.5956	10.9634	30.2728	4.67656	7.04078	-2.39554	4.16745	36.8646	1.26622e-09	9.76844e-08
GPR156-HGLibA_19945	GPR156	9.02465	8.37714	9.26424	11.2242	1.09763	8.48455	8.31356	10.2826	10.6189	2.41827	-2.39501	2.81072	12.2823	0.00045728	0.00485475
GPR156-HGLibA_19946	GPR156	11.5758	11.9182	32.0605	11.5783	12.2757	11.5551	10.8044	34.8734	11.9442	12.4512	-1.42835	4.49256	20.1689	7.08979e-06	0.000160743
GPR160-HGLibA_19953	GPR160	9.07103	12.0868	19.2927	13.0389	6.27176	9.32896	11.7583	19.036	12.842	5.83262	-1.64361	3.72232	14.3272	0.000153625	0.00202231
GPR160-HGLibA_19954	GPR160	11.9005	11.0751	42.5998	12.8176	17.7915	12.1693	11.1754	42.2018	14.381	13.922	-1.41275	4.81379	25.0661	5.53977e-07	1.88612e-05
GPR21-HGLibB_19970	GPR21	8.56079	6.60663	14.5106	3.16877	1.04881	7.98558	7.14763	13.2547	2.75278	1	-3.60805	3.09446	26.4042	2.76939e-07	1.04817e-05
GPR21-HGLibB_19971	GPR21	8.32887	9.2624	8.3821	11.1357	1.97625	7.75529	9.32049	9.22407	10.9182	1.05253	-2.44599	2.69331	11.3965	0.000735821	0.00708067
GPR61-HGLibA_20062	GPR61	20.2499	14.8269	47.0569	15.4732	23.9419	19.7689	15.5211	51.7694	15.578	21.6437	-1.11291	5.10544	20.061	7.50099e-06	0.000168524
GPR61-HGLibB_20034	GPR61	12.8282	14.4475	15.5321	10.6045	2.562	14.1267	14.3552	15.4939	10.8754	1.10506	-2.99802	3.26954	24.6795	6.77018e-07	2.2391e-05
GPR61-HGLibB_20035	GPR61	7.03008	7.36542	12.2356	4.05398	4.70975	7.17955	7.5186	10.9747	4.63381	2.78597	-1.59958	3.1281	8.43955	0.00367147	0.0248873
GPR87-HGLibB_20073	GPR87	12.5035	13.6044	26.257	9.58655	7.9802	14.7025	15.8391	26.7308	8.95163	7.09331	-1.79753	4.1027	22.3635	2.25616e-06	6.15141e-05
GPR87-HGLibB_20074	GPR87	7.49393	7.44973	22.8677	14.0569	2.1715	8.33102	8.73753	20.9088	14.1672	3.83654	-2.81541	3.70622	32.334	1.29825e-08	7.46313e-07
GPT-HGLibA_20165	GPT	7.30839	11.9603	19.2463	8.12595	11.1042	8.56131	12.1293	18.6288	8.48138	5.62251	-1.16802	3.82174	8.41081	0.00372997	0.0251981
GPT-HGLibB_20135	GPT	12.1788	8.20852	28.7177	5.3818	6.27176	13.244	9.37349	31.5349	5.27507	10.0874	-1.86585	4.2564	26.7232	2.3479e-07	9.11191e-06
GPX3-HGLibA_20176	GPX3	10.9264	8.883	13.1642	8.30299	6.36938	11.7087	8.31356	14.5575	9.12264	2.62838	-1.59762	3.33644	10.014	0.00155354	0.012741
GPX3-HGLibB_20149	GPX3	4.61805	6.8174	7.03568	3.52285	1	5.06852	7.20062	7.55483	3.65054	1	-2.72233	2.47364	10.7915	0.00101969	0.00915623
GPX8-HGLibA_20192	GPX8	15.6114	15.67	29.9248	13.0831	6.90632	14.9712	16.2101	27.5857	12.4144	3.83654	-2.39435	4.10634	35.168	3.02452e-09	2.09355e-07
GPX8-HGLibB_20164	GPX8	12.7355	14.7847	19.757	15.5617	6.61344	12.5915	14.6202	18.7917	16.262	8.61664	-1.32643	3.80265	10.4547	0.00122338	0.0105649
GRIA4-HGLibA_20268	GRIA4	15.9824	12.677	28.0213	14.8978	10.9089	15.5853	14.7262	26.1201	13.2695	5.83262	-1.67939	4.15525	20.7568	5.21465e-06	0.000124384
GRIA4-HGLibB_20241	GRIA4	17.0957	14.5739	36.8891	18.7042	14.9116	18.3872	13.4542	35.6877	19.4256	20.7507	-1.02083	4.71456	12.8339	0.000340391	0.00383654
GRIK2-HGLibA_20284	GRIK2	14.2662	7.78697	25.0963	12.0209	9.59101	14.4338	7.46561	24.9394	12.7137	3.9416	-1.86813	4.01486	22.2879	2.34677e-06	6.35991e-05
GRIK2-HGLibB_20255	GRIK2	6.05599	8.12421	11.0285	6.17849	1.73219	6.83411	7.35961	11.1376	7.0706	4.57194	-1.77488	3.04226	9.3662	0.00221023	0.016763
GRIK4-HGLibA_20289	GRIK4	15.6577	14.3632	25.0034	23.0418	16.2295	16.8903	17.058	25.6315	22.0334	6.35791	-1.15667	4.19741	11.0201	0.000901307	0.00830451
GRIK4-HGLibA_20290	GRIK4	11.715	13.3514	23.1463	8.9669	6.27176	12.3228	13.6132	21.0716	9.37914	6.83067	-1.73649	3.88307	17.8314	2.41372e-05	0.000446727
GRIN2A-HGLibA_20300	GRIN2A	7.40116	14.4896	10.1464	7.94891	3.00131	7.48661	12.8183	10.8933	9.16539	3.83654	-1.58755	3.01862	7.5891	0.00587221	0.035685
GRIN2A-HGLibB_20271	GRIN2A	6.28792	5.1312	10.2857	3.25729	2.65963	5.29882	6.88264	11.4226	3.39404	1.3677	-2.36079	2.92981	13.3515	0.000258217	0.00307749
GRIN2B-HGLibA_20303	GRIN2B	14.2198	13.8573	22.5427	17.5977	8.66357	15.5085	13.9842	19.4024	17.801	11.0855	-1.07798	3.97657	8.16836	0.00426273	0.0278924
GRIN2B-HGLibB_20273	GRIN2B	24.9348	28.2322	53.8818	22.2451	20.8667	25.8717	26.3855	49.1637	21.4776	21.2235	-1.28751	5.11228	26.3569	2.83802e-07	1.0709e-05
GRIN2D-HGLibA_20307	GRIN2D	4.98913	5.25767	5.13212	3.52285	1	4.915	5.8757	5.88559	3.43679	1	-2.32498	2.24714	6.88133	0.0087101	0.0480333
GRIN2D-HGLibA_20308	GRIN2D	4.98913	9.13594	7.31425	9.85211	1.97625	5.64426	7.94258	8.28767	9.72115	2.26068	-1.82166	2.65264	6.9273	0.00848899	0.047133
GSPT2-HGLibA_20441	GSPT2	4.80359	3.52931	11.5392	3.16877	4.905	5.52911	3.01388	10.6083	3.43679	2.4708	-1.5552	3.08333	7.73835	0.00540601	0.033506
GSPT2-HGLibA_20442	GSPT2	10.9728	13.4358	17.3428	15.3847	2.02506	10.2118	13.9842	16.3082	15.7062	2.26068	-2.90273	3.37518	25.8283	3.73186e-07	1.35089e-05
GTF2A1-HGLibA_20520	GTF2A1	14.6836	18.2414	18.5499	18.5714	5.39313	13.6662	19.7609	21.5602	16.262	6.72561	-1.70706	3.76599	15.8149	6.9849e-05	0.00106032
GTF2A1-HGLibA_20521	GTF2A1	19.8324	13.6465	37.8641	17.3764	10.5673	19.7306	12.5003	33.652	16.3475	4.46688	-2.2321	4.41662	40.0167	2.518e-10	2.33369e-08
GTF2A1-HGLibB_20493	GTF2A1	9.44211	11.0329	13.0714	8.5243	1.58575	8.25426	10.6454	12.7254	9.9349	6.20032	-1.69736	3.23153	10.1882	0.00141345	0.0118432
GTF2A1L-HGLibA_20523	GTF2A1L	11.112	8.12421	20.0356	12.4192	3.14775	10.135	6.93564	19.8095	12.4572	9.03687	-1.68989	3.76121	15.488	8.30318e-05	0.00121952
GTF2A1L-HGLibA_20524	GTF2A1L	17.1421	15.7964	24.2141	14.4552	2.12269	16.5065	15.5211	23.0666	13.2695	5.72757	-2.55365	3.83389	31.2844	2.22866e-08	1.20046e-06
GTF3C2-HGLibB_20555	GTF3C2	10.0451	6.3537	11.3999	5.24901	1	9.98146	7.04163	11.0969	4.59106	2.1031	-2.7629	2.92399	16.581	4.66152e-05	0.000763985
GTF3C2-HGLibB_20556	GTF3C2	8.42164	8.96731	13.5821	7.19648	4.95382	9.59764	8.31356	14.5982	6.51484	1.89299	-2.00301	3.28078	13.9482	0.00018792	0.00238159
GTPBP6_X-HGLibB_20588	GTPBP6	20.4354	25.197	37.0284	22.7319	18.6701	21.2659	23.2586	40.329	24.9404	10.6127	-1.39471	4.69458	22.4453	2.16215e-06	5.92705e-05
GTPBP6_Y-HGLibB_20591	GTPBP6	19.0902	23.9745	38.1426	21.5812	19.0606	19.7306	24.3716	41.3875	23.9144	11.138	-1.39049	4.73293	22.9627	1.65177e-06	4.71756e-05
GUCA1B-HGLibB_20608	GUCA1B	13.0602	13.6887	22.2642	10.8258	2.85488	10.941	13.8252	22.1302	11.2174	3.83654	-2.686	3.73835	31.1387	2.40229e-08	1.27979e-06
GUCA1B-HGLibB_20610	GUCA1B	5.91684	5.29982	14.3249	7.10796	1.24406	6.33514	4.3388	14.1911	7.54086	3.10114	-2.64698	3.20627	19.8838	8.22944e-06	0.00018196
GUCY1A3-HGLibA_20654	GUCY1A3	13.3849	8.96731	22.7749	14.2782	4.85619	12.3228	8.52554	22.6594	13.7825	2.26068	-2.6334	3.77369	31.1569	2.37996e-08	1.26929e-06
GUCY1A3-HGLibB_20627	GUCY1A3	15.8433	15.4592	36.9819	8.43578	2.9525	15.2782	15.6801	36.6241	8.39588	7.2509	-2.82157	4.37418	54.0394	1.96509e-13	3.9112e-11
GXYLT1-HGLibA_20683	GXYLT1	8.97826	9.51533	15.7642	6.79813	3.09894	8.3694	8.79053	15.5346	6.8996	6.46297	-1.68581	3.46421	12.1832	0.000482223	0.00506025
GXYLT1-HGLibB_20654	GXYLT1	5.96322	3.69793	6.61782	4.98345	1	6.56543	3.91482	6.41486	4.67656	1.78793	-2.12918	2.42775	7.2028	0.007279	0.0420233
GXYLT1-HGLibB_20655	GXYLT1	7.16924	3.65577	8.61424	5.64736	1	6.79573	4.2328	8.32838	5.31782	1	-2.93458	2.60543	13.4892	0.000239935	0.00289773
H2AFY-HGLibA_20762	H2AFY	5.87045	12.0025	17.8535	9.01116	5.19788	5.9897	11.0694	16.5117	10.1914	8.51158	-1.31099	3.66289	9.17204	0.00245741	0.0182025
H2AFY-HGLibB_20736	H2AFY	10.509	12.0868	20.8249	12.3307	7.73613	11.747	12.1823	22.2116	10.7899	8.03882	-1.43443	3.91563	13.1312	0.000290421	0.00337969
HACL1-HGLibA_20802	HACL1	9.76681	14.5739	25.607	10.6931	6.51582	9.59764	14.1432	23.8401	10.6189	1.89299	-2.52175	3.89485	32.2209	1.37605e-08	7.85832e-07
HACL1-HGLibB_20774	HACL1	7.54032	6.26939	17.0178	4.49658	5.00263	7.56337	6.19368	16.0639	4.0353	3.15367	-1.98817	3.47531	16.1505	5.85024e-05	0.000918748
HAUS5-HGLibA_20887	HAUS5	8.2361	11.1594	18.0856	10.7816	7.54088	8.33102	11.7583	16.4303	11.3884	5.93768	-1.34132	3.66082	9.54335	0.00200675	0.0155473
HAUS5-HGLibB_20859	HAUS5	13.2921	11.9603	15.8106	8.5243	5.97888	12.5147	11.3874	14.6389	8.35312	5.09723	-1.43939	3.48371	9.40093	0.00216875	0.0165189
HAUS8-HGLibA_20894	HAUS8	12.9674	8.58792	10.3321	6.44405	2.31794	13.3975	8.31356	10.6897	6.30109	1.47276	-2.39708	2.88978	13.186	0.000282042	0.00330117
HAUS8-HGLibA_20896	HAUS8	4.38612	6.94387	6.94282	10.6045	1.53694	4.53117	8.26056	7.10698	9.9349	1.63034	-2.06588	2.50994	7.43432	0.00639914	0.0380138
HAVCR1-HGLibA_20899	HAVCR1	7.12285	8.29283	22.682	12.8618	5.39313	7.9472	9.32049	20.7052	11.6022	2.89103	-2.35506	3.75258	26.1299	3.19197e-07	1.18225e-05
HAVCR1-HGLibB_20869	HAVCR1	13.3385	9.89473	11.5392	7.32926	2.02506	14.1267	11.1224	12.1961	7.0706	3.83654	-1.97335	3.08615	11.5729	0.000669216	0.00656143
HBP1-HGLibB_20906	HBP1	13.5704	17.862	37.4462	10.3832	14.033	14.6641	17.005	37.5605	10.3624	18.5971	-1.19544	4.70706	17.1248	3.50023e-05	0.000602532
HBP1-HGLibB_20907	HBP1	9.34934	10.3584	9.72852	10.516	3.00131	9.06028	10.8574	10.3233	9.72115	2.8385	-1.73796	2.93647	8.25276	0.00406902	0.0269428
HBZ-HGLibA_20943	HBZ	9.34934	7.15465	10.4249	8.56856	3.343	9.86631	6.14069	9.02051	8.86613	1.94551	-1.83111	2.88633	8.61959	0.00332567	0.0230477
HBZ-HGLibB_20915	HBZ	7.81863	7.91344	19.107	5.20475	4.70975	8.5997	7.41261	21.723	5.36057	3.36378	-2.30399	3.68406	23.9685	9.79263e-07	3.06422e-05
HCAR2-HGLibA_20949	HCAR2	5.96322	5.46844	15.4856	6.13423	3.05013	4.83823	5.66372	16.186	6.8141	2.62838	-2.42961	3.35665	19.9381	7.99922e-06	0.000177679
HCAR2-HGLibB_20922	HCAR2	17.1421	18.4522	37.4462	17.1551	13.252	17.1206	18.012	36.6241	15.6207	5.51745	-1.96712	4.50953	35.1905	2.98981e-09	2.07545e-07
HCAR3-HGLibA_20953	HCAR3	11.112	6.56447	9.12495	11.2242	2.07388	10.6723	6.67066	9.22407	10.0632	3.2062	-1.75067	2.83679	7.6545	0.00566309	0.0347049
HCAR3-HGLibB_20925	HCAR3	20.4354	20.2649	35.5427	28.8842	12.5198	19.3851	20.3968	34.9548	25.8809	18.3344	-1.18641	4.62644	15.9129	6.63265e-05	0.00101715
HCFC2-HGLibA_20964	HCFC2	9.62765	13.225	14.8356	9.1882	2.85488	9.75117	12.9773	15.9825	9.37914	1	-2.92083	3.26886	23.8651	1.03326e-06	3.19209e-05
HCFC2-HGLibB_20937	HCFC2	21.3167	9.93688	10.0535	12.5963	4.41688	18.5407	9.79747	11.1783	12.4999	2.89103	-1.50788	3.045	7.09555	0.00772755	0.0439428
HCN1-HGLibB_20945	HCN1	13.4776	9.85257	20.3606	10.9586	7.93138	14.4722	9.79747	19.4024	10.4479	9.77226	-1.15702	3.8863	8.69001	0.00319959	0.0223603
HCN1-HGLibB_20946	HCN1	13.4776	6.3537	19.5249	11.1799	6.71107	13.551	6.08769	18.0181	12.9702	9.56215	-1.19446	3.80352	8.6416	0.00328572	0.0228321
HCN4-HGLibA_20981	HCN4	12.2252	12.8877	37.6319	14.1011	15.595	12.0541	13.7192	38.0897	14.5092	14.7625	-1.31241	4.6875	20.0154	7.68211e-06	0.000171798
HCN4-HGLibA_20982	HCN4	10.0451	8.12421	16.6928	8.21447	5.58838	10.3269	9.95646	16.6339	6.55759	9.29951	-1.15012	3.66648	7.2368	0.00714241	0.0414027
HCN4-HGLibB_20954	HCN4	9.8132	8.29283	22.7284	7.99317	10.0791	9.52087	8.26056	21.1938	8.01112	9.29951	-1.17101	4.00946	9.76988	0.00177394	0.0141332
HDHD1-HGLibA_21052	HDHD1	8.00417	8.79869	14.4178	7.68335	5.53957	8.3694	8.68453	15.1275	8.65238	4.51941	-1.53201	3.42663	10.0199	0.00154861	0.0127134
HDHD1-HGLibB_21023	HDHD1	7.67947	7.23896	9.12495	5.11623	2.12269	8.13911	8.52554	11.4633	4.42006	1.99804	-2.2541	2.88522	11.9828	0.000536936	0.00549987
HEBP2-HGLibA_21088	HEBP2	17.4668	10.6957	17.2035	9.58655	3.92875	17.5428	10.1684	19.1581	8.05387	3.41631	-2.26999	3.54589	21.007	4.57601e-06	0.000111472
HEBP2-HGLibB_21059	HEBP2	21.1312	16.766	33.9641	17.9961	10.6161	23.5688	16.846	34.222	18.4423	13.6068	-1.4844	4.50335	21.7642	3.08294e-06	7.98552e-05
HELB-HGLibA_21110	HELB	7.81863	10.3163	18.2713	5.51458	3.58707	7.87043	9.90346	17.6924	5.44608	4.46688	-2.12549	3.55454	19.1255	1.22401e-05	0.000253511
HELB-HGLibA_21111	HELB	8.93188	13.7308	17.8999	10.8258	1.82981	9.59764	15.3621	17.6924	10.4907	5.51745	-2.23893	3.52432	20.2224	6.89422e-06	0.000156953
HEPHL1-HGLibA_21147	HEPHL1	17.5595	27.0097	15.0678	15.5617	8.07782	17.5428	27.0214	15.2089	14.039	4.46688	-1.25535	3.52097	7.57103	0.00593138	0.0359349
HEPHL1-HGLibB_21119	HEPHL1	11.8541	6.94387	21.4284	8.12595	8.17545	11.8622	6.03469	21.3566	8.48138	7.51354	-1.43378	3.90833	13.0469	0.000303788	0.00350036
HERC1-HGLibA_21153	HERC1	2.90179	3.02344	14.6963	1.53113	5.88126	3.76353	3.22586	14.1097	1.29926	3.2062	-1.63856	3.37383	10.7849	0.00102331	0.00917779
HERC1-HGLibA_21154	HERC1	6.70538	5.59491	10.6571	3.65563	2.36675	7.0644	5.71671	10.4455	4.33456	2.31321	-2.11557	2.93181	11.3195	0.000766974	0.00732183
HERC6-HGLibA_21168	HERC6	9.95235	8.79869	25.282	10.0734	7.44326	10.4804	9.37349	23.718	9.8494	11.5582	-1.35598	4.10156	13.6958	0.000214936	0.00265631
HERC6-HGLibB_21139	HERC6	7.67947	5.63706	29.3213	5.8244	5.53957	7.90882	6.29968	26.6493	6.17284	10.14	-1.82023	4.16921	24.0179	9.54445e-07	2.99742e-05
HES5-HGLibA_21189	HES5	9.44211	7.32327	9.91423	11.4898	1.48813	9.21381	7.20062	10.1605	11.3884	4.15171	-1.78775	2.92891	8.59687	0.00336742	0.023264
HES5-HGLibB_21161	HES5	8.18971	8.96731	9.77495	9.94063	1.73219	7.75529	9.00251	9.06122	9.63565	2.89103	-1.97039	2.82903	9.23832	0.00237003	0.017688
HGF-HGLibB_21211	HGF	2.90179	2.55974	7.68567	3.78842	1.09763	3.14941	2.05994	8.93908	3.13754	2.05057	-2.31283	2.64922	10.0788	0.00149984	0.012401
HGF-HGLibB_21212	HGF	11.7614	6.8174	8.66067	10.7816	1.87863	12.7066	7.5186	7.59554	10.7044	2.26068	-1.91175	2.6812	7.69991	0.00552237	0.034062
HGS-HGLibA_21247	HGS	16.9565	22.3305	22.4034	16.3584	4.905	18.6942	22.4637	21.8859	17.1598	6.20032	-1.97254	3.8399	21.2734	3.98221e-06	9.90948e-05
HGS-HGLibB_21217	HGS	13.6632	18.7051	14.2785	11.1357	1.781	14.357	22.5167	12.4404	13.013	5.67504	-1.80806	3.25192	11.5233	0.000687281	0.00670768
HHIP-HGLibA_21262	HHIP	8.97826	15.0376	13.0249	12.5077	1.34169	8.3694	13.9312	12.4404	11.6877	3.41631	-2.36114	3.10999	15.5827	7.89719e-05	0.00117256
HHIP-HGLibB_21234	HHIP	14.73	21.9932	33.1284	17.5092	14.033	14.7792	20.1848	33.367	19.0836	14.9726	-1.19079	4.54711	15.108	0.000101533	0.00144077
HHLA2-HGLibA_21269	HHLA2	13.3385	19.3375	27.232	15.2076	5.19788	13.551	19.8669	32.1456	15.7062	8.40652	-2.10647	4.19314	30.9455	2.65376e-08	1.39418e-06
HHLA2-HGLibB_21243	HHLA2	6.42707	10.6114	11.2142	6.97518	1	6.71896	10.5924	11.3412	6.21559	1	-3.34217	2.87843	20.179	7.05224e-06	0.000160101
HIGD2A-HGLibA_21314	HIGD2A	18.7655	15.6278	46.4069	18.2174	17.938	18.6175	16.0511	48.1052	17.5445	20.0679	-1.30947	4.98822	24.8387	6.23326e-07	2.08424e-05
HIGD2A-HGLibB_21287	HIGD2A	10.6945	6.69094	14.6035	13.2602	3.39182	10.4804	8.10157	13.5804	12.3717	4.51941	-1.80158	3.31616	12.0779	0.000510224	0.00529008
HIGD2A-HGLibB_21288	HIGD2A	4.24697	5.04689	5.64283	4.23102	1.48813	4.2625	4.65678	6.45557	4.76206	1	-2.17386	2.351	6.89831	0.00862772	0.0477025
HIPK4-HGLibA_21348	HIPK4	14.8692	12.0025	42.3676	15.3404	9.29814	14.4722	13.5072	40.2883	17.7155	7.98629	-2.24212	4.6077	46.4297	9.49653e-12	1.27261e-09
HIPK4-HGLibB_21321	HIPK4	16.3999	18.9159	25.1427	19.5894	10.372	14.856	18.7009	23.3516	20.4943	12.3462	-1.08643	4.16126	9.54394	0.0020061	0.0155443
HIST1H2BF-HGLibB_21398	HIST1H2BF	7.21562	6.69094	10.4714	7.285	2.9525	6.91088	5.9817	11.7076	6.6431	4.36183	-1.5689	3.08217	7.84966	0.00508304	0.0319445
HIST1H2BF-HGLibB_21399	HIST1H2BF	20.8993	16.8925	62.7032	17.9518	26.4802	22.9163	16.74	59.1385	19.3828	23.7974	-1.27366	5.34642	30.5949	3.17934e-08	1.6301e-06
HIST1H4C-HGLibA_21492	HIST1H4C	20.2963	14.2789	39.1641	15.9158	17.7427	19.0397	14.0902	38.7412	17.4163	8.45905	-1.56381	4.66234	26.8188	2.2345e-07	8.7189e-06
HIST1H4C-HGLibB_21463	HIST1H4C	13.8951	11.8339	17.1106	11.0471	4.75857	13.4359	10.7514	18.9545	11.1747	7.46101	-1.54299	3.66828	12.3088	0.000450823	0.0047992
HIST1H4H-HGLibA_21508	HIST1H4H	9.34934	7.74482	22.5892	6.08997	4.17282	9.52087	7.6246	22.9037	5.91633	4.88711	-2.29753	3.82061	26.5601	2.55464e-07	9.78737e-06
HIST1H4H-HGLibB_21478	HIST1H4H	13.8023	11.7917	16.4142	9.76359	6.36938	13.0137	12.1293	13.7025	10.0204	3.31126	-1.61336	3.43247	11.0138	0.00090437	0.0083283
HK2-HGLibA_21582	HK2	10.7873	13.0142	20.8713	12.7291	7.34563	10.135	14.6732	20.6238	13.013	7.46101	-1.47204	3.86039	13.1715	0.000284241	0.0033221
HK2-HGLibB_21554	HK2	11.6686	9.72611	36.6569	11.2242	9.29814	13.0137	9.74447	36.8276	10.8327	12.8189	-1.7218	4.54851	29.0762	6.95876e-08	3.2281e-06
HK3-HGLibA_21584	HK3	4.47889	5.08905	14.3249	8.70134	2.90369	5.18367	4.86877	13.0511	9.03714	2.20816	-2.36604	3.19303	16.7584	4.24544e-05	0.00070679
HK3-HGLibB_21558	HK3	4.29335	4.79396	6.43211	5.16049	1.53694	4.49279	4.97476	6.61843	5.27507	1	-2.25553	2.41356	7.76402	0.00532971	0.0331482
HLA-C-HGLibB_21571	HLA-C	14.0343	10.4006	31.782	15.3404	10.5184	12.745	8.04857	30.5171	15.7062	12.5037	-1.42721	4.39774	18.7658	1.47795e-05	0.000297429
HLA-C-HGLibB_21573	HLA-C	8.18971	4.96258	5.87497	6.17849	1	8.06234	5.8757	6.17058	5.87358	1	-2.45092	2.31602	7.97738	0.00473656	0.030235
HLA-DRA-HGLibB_21604	HLA-DRA	4.47889	4.33025	7.7321	10.5603	1.34169	3.72514	4.07381	6.57771	10.1914	1.89299	-2.0637	2.52855	7.55431	0.00598666	0.0361944
HLA-DRA-HGLibB_21606	HLA-DRA	12.7355	10.4006	11.0749	9.27673	3.87994	13.551	10.2744	11.8297	8.13937	3.15367	-1.6694	3.09919	8.86324	0.0029097	0.0207647
HMGB2-HGLibA_21694	HMGB2	11.112	10.5271	23.332	6.79813	5.34432	13.3591	11.4404	20.7459	7.02785	13.1341	-1.24382	3.99431	10.7888	0.00102118	0.00916219
HMGB2-HGLibB_21665	HMGB2	15.1939	13.3093	49.4711	13.393	7.93138	14.7409	12.8183	50.1816	12.6282	6.72561	-2.74537	4.78801	70.7809	3.99187e-17	1.57356e-14
HMGXB3-HGLibB_21703	HMGXB3	9.99874	8.71438	18.9677	15.2962	3.87994	8.94514	8.89652	20.7052	14.6375	1.68287	-2.78073	3.58793	28.973	7.33943e-08	3.37789e-06
HMGXB3-HGLibB_21704	HMGXB3	12.1325	11.7496	23.2856	13.1274	7.5897	13.8965	14.3552	23.9215	15.065	7.93377	-1.58996	3.99787	16.7577	4.24694e-05	0.000706918
HMGXB3-HGLibB_21705	HMGXB3	10.3234	5.63706	20.1285	10.0734	2.85488	9.21381	5.82271	22.0487	9.80665	1.78793	-3.11707	3.63024	34.6256	3.99615e-09	2.67167e-07
HMGXB4-HGLibA_21735	HMGXB4	25.0276	18.7473	54.9961	20.7402	29.1648	22.9547	18.277	52.5429	21.6058	23.2196	-1.03497	5.24527	19.3761	1.07343e-05	0.000226655
HMGXB4-HGLibB_21706	HMGXB4	9.8132	10.232	14.7428	7.77187	5.00263	8.52293	8.89652	12.2776	8.05387	3.73148	-1.60271	3.30497	9.81231	0.00173348	0.0138901
HMSD-HGLibA_21756	HMSD	10.3234	9.76826	22.5892	8.56856	12.7638	10.0198	10.6454	23.718	7.11335	5.72757	-1.31361	4.03945	12.3344	0.000444691	0.00474432
HMSD-HGLibB_21726	HMSD	10.5554	9.85257	25.1891	12.8618	5.34432	11.2097	10.8044	24.858	12.3717	4.83458	-2.27072	3.94586	28.7521	8.22587e-08	3.72375e-06
HNRNPCL1-HGLibA_21810	HNRNPCL1	25.445	21.1501	46.639	23.2188	15.595	25.9485	21.0328	47.1688	22.0334	24.5853	-1.21895	5.00324	22.0384	2.67254e-06	7.07073e-05
HNRNPCL1-HGLibB_21781	HNRNPCL1	15.5186	17.2297	23.2392	12.8618	12.471	16.7751	16.899	24.6544	12.9275	10.7703	-1.03605	4.15985	8.72275	0.00314264	0.0220397
HNRNPUL1-HGLibA_21848	HNRNPUL1	8.65356	8.63007	28.532	8.92264	4.124	8.82999	9.58548	27.2193	8.78063	7.2509	-2.26907	4.08485	31.9467	1.58461e-08	8.85767e-07
HNRNPUL1-HGLibB_21820	HNRNPUL1	14.3126	12.1289	20.1285	14.2339	7.78495	14.856	11.8113	18.9545	14.0817	5.72757	-1.51583	3.77475	12.9735	0.000315929	0.00361418
HOMER2-HGLibB_21838	HOMER2	13.524	10.3584	20.6856	12.5963	7.19919	12.8985	10.6984	19.9724	12.0297	9.14192	-1.3028	3.87596	10.7138	0.00106337	0.00946674
HOMER2-HGLibB_21839	HOMER2	12.8746	12.972	16.0428	15.4289	1.43931	13.4359	12.8183	17.4481	13.9962	3.88907	-2.5974	3.40264	22.7596	1.83581e-06	5.15109e-05
HOXD10-HGLibA_21987	HOXD10	13.0138	15.5435	37.4462	22.909	17.157	13.9348	16.4221	37.8048	21.2211	18.7021	-1.06497	4.74976	14.2591	0.000159292	0.00208108
HOXD10-HGLibB_21956	HOXD10	14.4053	7.95559	42.2283	5.42606	7.93138	14.3954	7.83658	43.2196	5.83083	3.99413	-2.81611	4.57298	62.4883	2.68037e-15	7.44684e-13
HPCAL4-HGLibA_22021	HPCAL4	11.4367	13.0142	17.6213	12.2864	9.29814	11.2097	12.1293	15.8603	13.0985	5.0447	-1.20967	3.65643	7.88012	0.00499811	0.0315414
HPCAL4-HGLibB_21992	HPCAL4	11.4831	9.51533	16.8785	9.94063	5.05144	10.3269	10.1684	16.7153	9.46464	8.87928	-1.25579	3.64866	8.38715	0.00377882	0.0254459
HPGD-HGLibA_22030	HPGD	9.72043	11.876	15.0213	14.4995	5.97888	10.634	10.9634	13.3361	14.723	3.2062	-1.60111	3.36275	10.2706	0.00135165	0.0114351
HPGD-HGLibB_22001	HPGD	5.49937	5.84784	9.68209	7.90465	1.68338	6.56543	4.81577	10.4455	8.05387	1.52529	-2.5595	2.82337	13.6664	0.000218329	0.00269112
HRH1-HGLibB_22064	HRH1	14.4981	14.7847	25.9784	17.3764	11.7388	15.2782	15.2561	27.6672	17.288	13.3967	-1.087	4.29292	10.5522	0.00116051	0.0101235
HRH1-HGLibB_22066	HRH1	12.4572	8.75654	12.1892	8.30299	4.70975	13.4742	9.47949	11.219	9.12264	1.47276	-1.87971	3.08591	10.6913	0.00107638	0.00955227
HS3ST2-HGLibB_22095	HS3ST2	5.4066	17.1454	7.68567	11.0471	1.82981	5.95132	16.5811	7.83982	11.1747	2.20816	-1.88013	2.63829	7.20261	0.00727976	0.0420257
HS3ST2-HGLibB_22096	HS3ST2	17.4668	14.7004	52.3497	13.393	14.1306	15.854	15.4151	54.2529	13.7825	18.1243	-1.71773	5.05188	41.8773	9.71842e-11	1.01021e-08
hsa-mir-105-2-HGLibA_57181	hsa-mir-105-2	13.6168	15.9651	38.5605	8.78986	12.3245	14.3187	17.005	40.1661	9.7639	15.1827	-1.5094	4.68946	25.7194	3.9484e-07	1.41243e-05
hsa-mir-105-2-HGLibA_57183	hsa-mir-105-2	15.0547	14.9955	24.632	11.0471	12.9591	14.8176	15.8921	23.3516	10.3624	10.14	-1.04751	4.1589	8.8982	0.00285451	0.0204666
hsa-mir-1257-HGLibA_57435	hsa-mir-1257	9.4885	11.3702	54.5318	7.46204	12.4221	8.82999	11.9703	55.8814	7.28436	12.5563	-2.13389	5.01743	58.0939	2.49897e-14	5.76812e-12
hsa-mir-1257-HGLibA_57437	hsa-mir-1257	8.09694	6.18508	9.72852	13.2602	3.14775	8.5997	6.93564	11.9926	12.6709	1.47276	-2.17428	2.95549	12.0562	0.000516207	0.00533867
hsa-mir-128-2-HGLibA_57577	hsa-mir-128-2	6.9837	6.94387	26.9534	7.15222	4.22163	7.60176	6.40567	28.8071	6.8996	1.47276	-3.23692	3.97161	47.2267	6.32327e-12	8.83446e-10
hsa-mir-128-2-HGLibA_57578	hsa-mir-128-2	10.8801	13.4358	8.98567	15.6502	2.90369	9.98146	12.3413	9.95691	17.3735	1.3677	-2.08652	2.81773	10.0197	0.00154876	0.0127137
hsa-mir-1294-HGLibA_57651	hsa-mir-1294	18.8119	27.0519	30.2034	16.8453	9.78626	17.7731	26.1205	32.0642	17.4163	16.9161	-1.21468	4.45308	14.6119	0.000132075	0.00178827
hsa-mir-1294-HGLibA_57653	hsa-mir-1294	8.88549	7.02818	28.7641	8.34725	7.93138	8.52293	7.25362	30.5578	8.73788	4.88711	-2.18937	4.17807	32.4775	1.20578e-08	7.01124e-07
hsa-mir-133a-2-HGLibA_57776	hsa-mir-133a-2	10.3234	10.5271	10.3321	12.9061	2.70844	11.2097	11.8113	9.9162	12.6709	2.4708	-1.9175	2.91657	9.54753	0.00200218	0.0155208
hsa-mir-133a-2-HGLibA_57777	hsa-mir-133a-2	13.9879	10.3163	31.5498	12.375	5.78363	12.2844	10.5394	31.6978	15.1932	7.6186	-2.2184	4.25704	35.1742	3.01494e-09	2.08931e-07
hsa-mir-138-2-HGLibA_57816	hsa-mir-138-2	6.42707	6.64878	16.0892	17.2436	4.61213	6.68058	7.99558	13.7432	15.0222	2.52333	-2.02698	3.34443	14.9784	0.000108749	0.00152639
hsa-mir-138-2-HGLibA_57817	hsa-mir-138-2	7.49393	9.89473	7.36068	7.15222	2.51319	7.10279	9.47949	8.24695	7.71186	1.05253	-2.05596	2.61773	8.1643	0.00427231	0.0279339
hsa-mir-145-HGLibA_57843	hsa-mir-145	4.38612	7.53404	9.40352	5.42606	2.12269	3.61	6.88264	9.71263	5.78808	1	-2.52237	2.77194	12.7873	0.00034899	0.00391587
hsa-mir-145-HGLibA_57845	hsa-mir-145	13.4312	14.1945	13.9535	13.393	5.14907	11.5935	12.2353	14.0689	13.7397	5.09723	-1.43034	3.38557	8.5858	0.00338795	0.0233748
hsa-mir-145-HGLibA_57846	hsa-mir-145	12.5035	14.4475	36.1462	12.375	7.88257	13.7429	13.9842	33.367	11.4312	9.50962	-1.98427	4.42203	33.4344	7.37071e-09	4.57508e-07
hsa-mir-2053-HGLibA_58183	hsa-mir-2053	3.64396	2.2225	7.96424	1.84095	1.87863	3.68676	2.74889	9.95691	2.23977	1	-2.53885	2.70159	12.113	0.000500703	0.00521317
hsa-mir-2053-HGLibA_58186	hsa-mir-2053	10.6017	7.07033	6.43211	5.33754	1	8.63808	7.04163	6.41486	5.23232	1	-2.54202	2.36754	8.84952	0.00293167	0.0208858
hsa-mir-2113-HGLibA_58223	hsa-mir-2113	18.2553	11.7074	13.3499	5.55884	3.87994	18.7326	11.3344	14.0689	6.21559	5.88515	-1.46691	3.35135	8.73138	0.00312779	0.0219615
hsa-mir-2113-HGLibA_58224	hsa-mir-2113	11.9933	10.7378	39.2105	10.2505	20.8179	11.2481	11.6524	36.2169	10.8754	11.6108	-1.21235	4.7098	17.6079	2.71465e-05	0.000490458
hsa-mir-211-HGLibA_58216	hsa-mir-211	8.79272	11.7496	15.2071	6.31127	5.00263	8.98352	11.1224	14.3947	7.88287	7.77618	-1.19694	3.5084	6.86817	0.00877444	0.0482895
hsa-mir-211-HGLibA_58218	hsa-mir-211	5.96322	5.00473	12.0035	5.42606	1	5.52911	5.50473	11.1783	5.40332	3.04861	-2.44734	2.99236	14.8556	0.000116064	0.00160861
hsa-mir-23c-HGLibA_58336	hsa-mir-23c	9.30296	4.83611	10.9357	6.31127	1	9.2522	4.70977	11.504	4.93307	6.77814	-1.49972	3.10978	7.42627	0.00642783	0.0381438
hsa-mir-23c-HGLibA_58337	hsa-mir-23c	17.4204	6.56447	58.7568	11.7996	21.7942	17.5428	6.72365	57.1843	14.381	26.739	-1.25288	5.28385	28.3856	9.94035e-08	4.37905e-06
hsa-mir-299-HGLibA_58405	hsa-mir-299	9.44211	16.0915	13.6749	8.03743	3.05013	9.75117	15.4151	13.1325	7.41261	2.57586	-2.20394	3.19109	15.0384	0.000105347	0.00148465
hsa-mir-299-HGLibA_58406	hsa-mir-299	9.21019	13.6044	12.0035	10.2505	4.07519	10.941	12.5533	13.1733	9.63565	2.31321	-1.93826	3.15977	11.9625	0.000542818	0.00554702
hsa-mir-3126-HGLibA_58556	hsa-mir-3126	4.66443	4.70965	13.4428	5.42606	3.44063	4.18573	5.61072	13.4582	4.59106	3.67896	-1.88217	3.24663	12.26	0.000462775	0.00490451
hsa-mir-3126-HGLibA_58557	hsa-mir-3126	18.5336	19.8855	53.1854	19.9878	12.5198	17.8882	21.3508	49.1637	18.3995	22.9569	-1.52278	5.04171	33.7869	6.14922e-09	3.93145e-07
hsa-mir-33a-HGLibA_59011	hsa-mir-33a	14.962	16.3023	48.3104	19.8107	4.22163	16.66	15.7331	49.8966	19.2973	8.93181	-2.87772	4.75279	73.3696	1.07509e-17	4.72928e-15
hsa-mir-33a-HGLibA_59013	hsa-mir-33a	5.36021	7.78697	16.6928	4.27528	7.05276	5.26044	7.94258	18.2624	4.37731	6.5155	-1.35004	3.67439	9.75939	0.00178409	0.0141908
hsa-mir-3605-HGLibA_59054	hsa-mir-3605	6.9837	5.9743	20.2677	12.6405	7.49207	7.98558	6.29968	20.5016	12.1152	7.04078	-1.47321	3.83779	12.9605	0.000318133	0.00363562
hsa-mir-3605-HGLibA_59056	hsa-mir-3605	7.21562	6.77525	5.82854	8.12595	1	6.71896	6.67066	5.72273	8.69513	1	-2.39173	2.28331	7.44693	0.00635447	0.0378206
hsa-mir-3622a-HGLibA_59120	hsa-mir-3622a	15.1011	17.0611	31.8748	15.1191	13.6913	13.6662	17.376	30.8835	14.8512	17.2838	-1.01367	4.52226	10.9876	0.000917243	0.00843121
hsa-mir-3622a-HGLibA_59123	hsa-mir-3622a	6.75177	7.82913	13.5356	6.62109	3.29419	7.02602	7.6246	15.1275	6.08734	1.99804	-2.384	3.24439	17.6848	2.60696e-05	0.00047546
hsa-mir-3657-HGLibA_59172	hsa-mir-3657	5.36021	5.84784	9.35709	4.05398	2.07388	4.22411	3.96782	9.54978	4.0353	1.78793	-2.22083	2.797	10.8356	0.000995659	0.00899367
hsa-mir-3657-HGLibA_59174	hsa-mir-3657	11.2975	21.2766	15.5785	11.4012	1.781	12.0925	19.2309	15.4125	10.2342	5.7801	-2.00066	3.39438	15.2793	9.27283e-05	0.00133597
hsa-mir-3661-HGLibA_59195	hsa-mir-3661	13.5704	9.97904	15.2999	10.0292	5.14907	13.4359	10.4334	14.6796	11.7732	2.62838	-1.91377	3.36953	13.9375	0.000188993	0.00239293
hsa-mir-3661-HGLibA_59196	hsa-mir-3661	16.7246	23.2579	16.1356	19.5452	6.46701	15.662	22.8347	15.7382	19.2973	5.4124	-1.40596	3.54719	9.48696	0.00206937	0.0159237
hsa-mir-374b-HGLibA_59392	hsa-mir-374b	5.73129	10.0212	12.4214	5.8244	4.27044	6.48867	8.73753	12.074	5.91633	3.73148	-1.58518	3.19336	8.77643	0.00305148	0.021556
hsa-mir-374b-HGLibA_59393	hsa-mir-374b	19.183	16.766	26.9998	15.0749	17.4498	18.771	15.0441	27.83	13.8252	8.56411	-1.06928	4.32681	10.497	0.00119569	0.0103733
hsa-mir-374c-HGLibA_59396	hsa-mir-374c	5.4066	8.92516	12.3285	6.13423	4.27044	6.98764	9.2675	13.3361	5.87358	3.78401	-1.64263	3.23624	9.67155	0.00187143	0.0147168
hsa-mir-374c-HGLibA_59397	hsa-mir-374c	20.0643	14.4896	27.6498	14.8093	16.5224	18.8862	16.4221	26.9343	16.2193	9.29951	-1.07341	4.31968	10.5167	0.00118303	0.0102844
hsa-mir-378e-HGLibA_59444	hsa-mir-378e	16.4927	19.4218	25.7463	20.1206	9.88389	19.1548	20.6618	24.003	20.7081	13.5018	-1.08177	4.19586	9.71922	0.00182351	0.0144315
hsa-mir-378e-HGLibA_59447	hsa-mir-378e	12.1325	14.1102	20.8713	14.3224	10.0303	12.0157	14.7792	21.3159	14.0817	5.99021	-1.3839	3.90254	12.1937	0.000479522	0.00503845
hsa-mir-4296-HGLibA_59894	hsa-mir-4296	3.04095	3.78224	7.36068	3.74416	1.34169	3.45647	4.02082	7.59554	4.80481	1.68287	-2.21609	2.55298	8.63818	0.0032919	0.0228628
hsa-mir-4296-HGLibA_59897	hsa-mir-4296	10.3698	9.17809	23.0999	10.516	7.73613	10.5956	7.83658	23.8401	11.9869	3.83654	-1.99775	3.90917	22.9079	1.69949e-06	4.82885e-05
hsa-mir-4318-HGLibA_59990	hsa-mir-4318	16.168	12.677	19.432	11.9766	7.19919	14.5106	14.0902	19.4024	12.6709	7.72365	-1.36593	3.80215	11.0178	0.000902401	0.0083127
hsa-mir-4318-HGLibA_59993	hsa-mir-4318	10.6017	10.4006	20.7785	11.2685	7.05276	10.9026	10.0624	20.2574	9.03714	9.82479	-1.27016	3.89611	10.392	0.00126559	0.0108515
hsa-mir-4327-HGLibA_60031	hsa-mir-4327	12.6891	12.3819	17.8999	17.4649	7.83376	14.6257	12.2353	17.8146	19.7676	6.5155	-1.30151	3.71317	9.41826	0.00214835	0.0164027
hsa-mir-4327-HGLibA_60032	hsa-mir-4327	13.2457	22.2462	31.6891	13.7028	11.3971	11.9006	24.7956	30.1914	14.723	16.8636	-1.12463	4.4704	12.8393	0.000339411	0.00382941
hsa-mir-4422-HGLibA_60075	hsa-mir-4422	11.4831	11.6652	27.7891	15.7388	6.56463	11.9006	10.9634	25.3058	14.381	9.92985	-1.6725	4.1314	20.2419	6.82414e-06	0.000155679
hsa-mir-4422-HGLibA_60077	hsa-mir-4422	6.14876	7.5762	8.89281	6.53257	1	6.06646	7.14763	8.77623	6.21559	1.3677	-2.77592	2.66286	13.223	0.00027654	0.00325024
hsa-mir-4473-HGLibA_60303	hsa-mir-4473	17.3276	13.1828	12.9785	17.9518	5.88126	16.1994	16.4221	14.0282	20.9218	4.72953	-1.32831	3.36512	7.39476	0.00654141	0.0386905
hsa-mir-4473-HGLibA_60304	hsa-mir-4473	11.6686	10.1055	26.3498	14.3667	6.32057	11.9006	9.58548	25.5094	12.4144	9.66721	-1.68302	4.09863	19.9555	7.92666e-06	0.000176519
hsa-mir-4480-HGLibA_60337	hsa-mir-4480	14.3589	12.8034	29.1355	15.2962	6.32057	14.2803	12.6593	31.6571	13.526	8.98434	-1.97328	4.2476	29.0746	6.96436e-08	3.2281e-06
hsa-mir-4480-HGLibA_60339	hsa-mir-4480	7.26201	5.34198	15.4856	6.62109	1.73219	7.14117	4.92176	15.6568	6.8996	1.94551	-2.99947	3.27382	24.7817	6.42044e-07	2.13975e-05
hsa-mir-4481-HGLibA_60341	hsa-mir-4481	11.0192	10.5271	18.5035	10.3832	4.85619	13.0137	8.15457	15.3311	10.4052	7.6186	-1.4223	3.61674	10.2362	0.00137708	0.011605
hsa-mir-4481-HGLibA_60344	hsa-mir-4481	10.509	6.8174	14.2785	6.48831	1.92744	9.63602	8.20756	16.186	6.42934	2.20816	-2.80889	3.26639	22.6386	1.95521e-06	5.43834e-05
hsa-mir-4658-HGLibA_60738	hsa-mir-4658	6.28792	7.44973	19.432	4.1425	4.124	6.71896	6.29968	19.3617	3.56504	8.51158	-1.60016	3.74671	13.946	0.000188139	0.00238384
hsa-mir-4658-HGLibA_60741	hsa-mir-4658	8.46802	11.7917	21.1499	12.1979	1.04881	7.83205	10.5924	24.0844	12.4572	9.45709	-2.08107	3.84774	23.3053	1.38217e-06	4.05928e-05
hsa-mir-4683-HGLibA_60841	hsa-mir-4683	6.75177	7.36542	7.87139	9.23247	1	8.90675	7.67759	6.78128	9.29364	1	-2.72836	2.47728	10.8617	0.000981735	0.00889835
hsa-mir-4683-HGLibA_60844	hsa-mir-4683	2.39156	3.78224	6.61782	3.9212	1	2.7272	2.96088	7.02556	3.73605	1	-2.62719	2.41697	9.72955	0.00181329	0.0143712
hsa-mir-4700-HGLibA_60907	hsa-mir-4700	4.20058	4.45672	8.52138	6.57683	1	4.6847	4.2858	9.10193	6.04459	2.31321	-2.32736	2.70843	10.7392	0.00104892	0.00935916
hsa-mir-4700-HGLibA_60908	hsa-mir-4700	15.8897	10.8643	31.6891	10.7373	13.9841	15.8156	11.3874	32.5527	10.7044	14.9726	-1.14365	4.51465	13.6882	0.000215811	0.00266529
hsa-mir-4716-HGLibA_60963	hsa-mir-4716	4.80359	4.11948	7.12853	2.9032	1.24406	4.37764	4.02082	6.41486	3.90705	1	-2.4682	2.42574	8.98065	0.00272853	0.0197516
hsa-mir-4716-HGLibA_60964	hsa-mir-4716	5.59214	4.37241	13.4892	4.45232	1	5.03014	3.91482	12.5626	3.6933	2.41827	-2.84279	3.08127	19.7035	9.04353e-06	0.000196912
hsa-mir-4724-HGLibA_60994	hsa-mir-4724	11.112	14.869	24.4927	14.7208	6.90632	11.8622	15.8921	22.3744	11.7732	8.03882	-1.63347	3.97902	17.3038	3.18554e-05	0.000558094
hsa-mir-4724-HGLibA_60995	hsa-mir-4724	16.5854	22.0776	17.9928	10.4718	7.39445	16.66	20.0788	19.6059	11.5167	10.4026	-1.06931	3.83992	7.23923	0.00713277	0.041366
hsa-mir-4793-HGLibA_61277	hsa-mir-4793	5.59214	10.1477	19.0142	6.88666	4.27044	5.72102	10.3804	17.326	5.91633	1.78793	-2.53694	3.50892	23.9903	9.68219e-07	3.03518e-05
hsa-mir-4793-HGLibA_61279	hsa-mir-4793	18.4872	19.9698	14.7892	13.6585	5.88126	18.6559	17.588	14.7611	16.1765	6.04274	-1.29235	3.48222	7.7373	0.00540917	0.0335222
hsa-mir-4797-HGLibA_61293	hsa-mir-4797	8.56079	13.3936	13.5356	9.71933	4.41688	8.29264	13.6132	14.3539	9.97765	3.73148	-1.74524	3.31428	11.4347	0.000720867	0.00696659
hsa-mir-4797-HGLibA_61294	hsa-mir-4797	7.95779	12.424	14.6499	10.2505	4.27044	8.48455	12.9773	15.8196	9.5929	3.83654	-1.87893	3.39514	13.8102	0.000202232	0.00252552
hsa-mir-487a-HGLibA_61344	hsa-mir-487a	6.3343	5.93215	12.2356	5.07197	3.83113	6.79573	5.82271	13.5804	5.48883	4.46688	-1.60933	3.24984	9.44258	0.00212005	0.0162304
hsa-mir-487a-HGLibA_61345	hsa-mir-487a	13.7559	10.0212	31.782	8.5243	6.90632	15.2398	10.9634	34.5884	8.43863	8.09135	-2.12821	4.3353	34.9973	3.30158e-09	2.26084e-07
hsa-mir-513b-HGLibA_61578	hsa-mir-513b	17.5131	20.7286	20.732	13.8356	6.27176	18.0034	19.2839	20.5016	15.5352	6.8832	-1.63061	3.81682	15.2174	9.58163e-05	0.00137329
hsa-mir-513b-HGLibA_61580	hsa-mir-513b	7.5867	6.77525	20.0356	10.1619	3.58707	6.87249	6.35268	20.0131	8.99439	3.41631	-2.47483	3.63633	25.6312	4.13292e-07	1.47237e-05
hsa-mir-5192-HGLibA_61685	hsa-mir-5192	17.0957	19.9276	17.8535	22.7319	5.83244	16.3913	22.7817	16.756	22.2044	5.72757	-1.56237	3.61302	12.0408	0.00052049	0.00536992
hsa-mir-5192-HGLibA_61687	hsa-mir-5192	3.04095	3.02344	6.94282	5.07197	1.97625	3.18779	2.96088	7.18841	4.71931	1	-2.15706	2.50365	7.90765	0.0049226	0.0311524
hsa-mir-523-HGLibA_61777	hsa-mir-523	7.12285	6.14292	9.35709	7.94891	1.97625	6.02808	6.98864	8.85765	7.24161	2.41827	-1.99198	2.78951	9.07657	0.00258905	0.0189658
hsa-mir-523-HGLibA_61779	hsa-mir-523	7.9114	6.39585	11.7249	8.48004	1.04881	7.21793	6.77665	11.5447	7.84012	2.73344	-2.54502	2.98503	15.6121	7.77544e-05	0.00115746
hsa-mir-5692b-HGLibA_62294	hsa-mir-5692b	5.03552	4.87827	9.72852	4.09824	2.31794	4.22411	4.39179	8.57266	5.14682	1	-2.37915	2.74207	11.4381	0.000719533	0.00695535
hsa-mir-5692b-HGLibA_62295	hsa-mir-5692b	11.0656	10.8221	26.1177	8.21447	10.1768	9.86631	10.4334	25.5501	8.82338	7.72365	-1.51706	4.131	17.0952	3.55512e-05	0.00060982
hsa-mir-5694-HGLibA_62309	hsa-mir-5694	10.8337	18.2836	13.4892	14.765	2.75725	11.6703	17.588	15.8196	14.552	4.46688	-1.98443	3.33041	14.3138	0.000154726	0.00203312
hsa-mir-5694-HGLibA_62311	hsa-mir-5694	13.8023	14.321	29.5534	8.83412	3.24538	13.8965	12.9243	27.8707	8.99439	5.46493	-2.68713	4.06568	40.1181	2.39067e-10	2.23272e-08
hsa-mir-585-HGLibA_62437	hsa-mir-585	1.74216	1.21078	6.43211	2.37208	1	2.03632	1.37098	7.1477	2.32527	1	-2.62057	2.41309	9.65884	0.00188442	0.0147969
hsa-mir-585-HGLibA_62438	hsa-mir-585	7.63309	5.46844	17.4356	6.88666	7.19919	7.7169	5.55772	18.4253	7.58361	9.24698	-1.11375	3.76786	7.38353	0.00658239	0.038876
hsa-mir-599-HGLibA_62488	hsa-mir-599	3.22649	3.57146	10.9357	3.16877	1	2.91912	3.33186	10.4455	3.39404	1	-3.2659	2.82543	18.7563	1.48533e-05	0.000298718
hsa-mir-599-HGLibA_62490	hsa-mir-599	10.8337	7.23896	24.4927	15.4732	4.56332	10.634	7.04163	25.9165	13.6115	15.3928	-1.32686	4.14575	13.071	0.00029991	0.00346949
hsa-mir-6505-HGLibA_62869	hsa-mir-6505	5.12829	3.65577	7.08211	5.3818	2.51319	4.64632	3.96782	7.02556	5.95908	1	-1.9326	2.53286	6.82657	0.00898116	0.0491908
hsa-mir-6505-HGLibA_62870	hsa-mir-6505	9.44211	8.25068	25.2356	19.1468	7.83376	8.82999	8.10157	24.1251	15.5352	11.2431	-1.36088	4.10982	13.8717	0.000195728	0.00246152
hsa-mir-6505-HGLibA_62872	hsa-mir-6505	11.6686	11.4966	13.3964	7.5063	4.66094	11.1713	9.95646	13.0918	8.35312	5.14975	-1.411	3.32281	7.96069	0.00478042	0.0304366
hsa-mir-6511a-4-HGLibA_62909	hsa-mir-6511a-4	5.82406	5.00473	15.3928	6.75387	1	5.52911	4.86877	14.4354	6.13009	1	-3.74151	3.16932	29.18	6.59552e-08	3.08462e-06
hsa-mir-6511a-4-HGLibA_62910	hsa-mir-6511a-4	13.3849	7.74482	28.0213	11.7553	12.5686	12.6298	7.20062	31.2092	12.0724	13.2917	-1.18863	4.39417	13.4371	0.000246694	0.00296343
hsa-mir-660-HGLibA_62972	hsa-mir-660	15.0547	16.1337	15.7178	17.7305	6.36938	15.1631	18.7009	15.8196	15.92	3.31126	-1.67932	3.47472	12.2065	0.000476226	0.00501031
hsa-mir-660-HGLibA_62975	hsa-mir-660	13.9415	14.4896	30.2498	15.7388	7.10157	14.549	14.9912	28.115	14.381	13.7644	-1.47376	4.30038	18.4654	1.73014e-05	0.000338531
hsa-mir-6780a-HGLibA_63293	hsa-mir-6780a	4.43251	8.84085	9.82138	4.05398	1.43931	4.99176	8.41955	10.2419	3.90705	1.78793	-2.54721	2.82126	13.5486	0.000232471	0.00282896
hsa-mir-6780a-HGLibA_63294	hsa-mir-6780a	7.86502	5.59491	33.5462	5.55884	1	7.67852	5.34574	34.0591	5.44608	1	-4.91526	4.13169	78.286	8.9151e-19	4.74733e-16
hsa-mir-6831-HGLibA_63500	hsa-mir-6831	5.77768	10.78	14.9749	8.65708	2.70844	6.10485	11.8643	13.784	8.52413	1.21011	-2.79969	3.19977	21.3305	3.86531e-06	9.65819e-05
hsa-mir-6831-HGLibA_63501	hsa-mir-6831	12.0397	8.46145	20.1749	13.8356	4.85619	12.6298	8.73753	18.8324	12.5427	5.93768	-1.83054	3.70664	16.9689	3.79964e-05	0.000644299
hsa-mir-6831-HGLibA_63503	hsa-mir-6831	17.8378	19.4639	99.7994	14.765	40.05	15.355	20.8208	114.916	14.381	35.9315	-1.49648	6.07615	68.5986	1.20692e-16	4.3098e-14
hsa-mir-6882-HGLibA_63711	hsa-mir-6882	6.51984	6.64878	13.2571	6.31127	2.02506	7.17955	7.94258	13.7025	6.94235	2.26068	-2.58552	3.14806	18.3332	1.85446e-05	0.0003572
hsa-mir-6882-HGLibA_63712	hsa-mir-6882	3.45842	2.01172	16.0428	2.10651	2.51319	3.99382	1.74195	14.7204	2.19702	7.40848	-1.60915	3.45901	11.2021	0.000817037	0.00768732
hsa-mir-6890-HGLibA_63743	hsa-mir-6890	4.47889	2.89698	10.1464	3.96546	3.00131	3.99382	3.49085	12.6847	3.35129	1.15759	-2.38903	2.98248	14.2211	0.000162539	0.00211557
hsa-mir-6890-HGLibA_63744	hsa-mir-6890	12.0861	18.5365	18.3178	17.7748	5.14907	11.939	16.687	16.5932	19.5111	6.72561	-1.53685	3.62933	11.8526	0.000575813	0.00581372
hsa-mir-6894-HGLibA_63761	hsa-mir-6894	21.1312	27.094	21.2892	34.0626	3.29419	19.1164	26.1205	19.1174	31.5668	7.09331	-1.93516	3.73121	18.9484	1.34302e-05	0.000273771
hsa-mir-6894-HGLibA_63762	hsa-mir-6894	6.3343	5.1312	10.4714	4.27528	4.66094	5.64426	5.50473	11.7076	3.7788	1	-1.92472	3.0171	10.4791	0.00120731	0.0104565
hsa-mir-7161-HGLibA_63871	hsa-mir-7161	6.24153	4.16163	12.2821	6.39979	2.9525	6.6422	3.49085	11.6669	4.80481	3.78401	-1.79312	3.12733	10.2412	0.00137335	0.0115784
hsa-mir-7161-HGLibA_63873	hsa-mir-7161	9.39573	8.71438	23.3784	10.8258	8.02901	8.17749	9.95646	22.7409	10.2769	9.19445	-1.40884	4.0103	13.6783	0.000216941	0.00267716
hsa-mir-7161-HGLibA_63874	hsa-mir-7161	7.44755	7.53404	16.3678	6.35553	4.27044	7.44823	9.1615	14.8425	6.51484	4.93964	-1.73443	3.45115	12.6503	0.000375498	0.00415092
hsa-mir-764-HGLibA_63912	hsa-mir-764	5.12829	7.49189	7.03568	4.89493	1	4.30088	7.99558	6.537	5.06132	1.99804	-2.09019	2.47248	7.30632	0.00687126	0.0401775
hsa-mir-764-HGLibA_63913	hsa-mir-764	5.87045	5.59491	10.4249	6.66535	3.68469	6.41191	5.18675	9.83477	6.13009	2.52333	-1.66796	2.96078	7.86061	0.00505235	0.0318059
hsa-mir-7705-HGLibA_63954	hsa-mir-7705	4.10781	2.43327	12.7928	2.37208	2.07388	4.18573	2.32492	13.7025	2.71003	2.15563	-2.57869	3.1288	17.9723	2.24138e-05	0.000419563
hsa-mir-7705-HGLibA_63955	hsa-mir-7705	11.6686	11.2437	40.5569	12.2864	4.66094	11.0945	10.5394	41.184	12.7564	6.46297	-2.85056	4.50989	60.5878	7.03675e-15	1.79107e-12
hsa-mir-7974-HGLibA_64024	hsa-mir-7974	7.67947	11.328	21.057	7.99317	5.97888	7.25632	9.53248	22.578	8.52413	12.9765	-1.19305	3.99501	10.0001	0.00156534	0.0128118
hsa-mir-7974-HGLibA_64027	hsa-mir-7974	8.83911	9.43102	17.5285	5.16049	3.78232	8.5997	9.32049	16.1046	5.91633	9.08939	-1.36944	3.62192	9.60559	0.00193986	0.015114
hsa-mir-8060-HGLibA_64077	hsa-mir-8060	11.715	15.0376	28.0677	10.1177	6.66226	12.7066	15.2561	27.4636	11.0464	7.04078	-2.00003	4.12478	27.0714	1.96075e-07	7.80258e-06
hsa-mir-8060-HGLibA_64078	hsa-mir-8060	8.65356	10.0633	18.8749	9.80785	4.905	9.17543	10.2214	18.9138	10.1487	4.09918	-2.04012	3.62953	19.0342	1.28395e-05	0.000263453
hsa-mir-8061-HGLibA_64081	hsa-mir-8061	5.45298	6.94387	14.9285	7.0637	4.22163	5.37558	6.88264	13.9875	7.96837	4.15171	-1.75879	3.35471	11.9745	0.000539332	0.00551956
hsa-mir-8061-HGLibA_64082	hsa-mir-8061	10.9264	14.4896	17.3892	15.4289	2.90369	11.4016	15.1501	16.8374	15.8773	2.57586	-2.58994	3.42971	23.1712	1.482e-06	4.29942e-05
hsa-mir-8066-HGLibA_64101	hsa-mir-8066	6.00961	4.87827	11.5392	8.25873	3.83113	6.91088	5.76971	11.219	8.26762	4.57194	-1.41169	3.14497	6.87273	0.00875209	0.0482014
hsa-mir-8066-HGLibA_64104	hsa-mir-8066	24.7492	28.3165	41.0212	18.4387	13.2031	24.0294	27.8164	40.7361	18.3568	17.599	-1.40189	4.76721	23.8941	1.01782e-06	3.15724e-05
hsa-mir-942-HGLibA_64354	hsa-mir-942	16.2144	15.1641	31.4105	17.1108	3.7335	16.8903	14.3552	33.0006	15.3215	3.5739	-3.09776	4.17045	52.1549	5.12899e-13	9.1192e-11
hsa-mir-942-HGLibA_64355	hsa-mir-942	11.9005	10.4849	22.8213	14.6765	11.1042	10.8259	10.4864	23.1887	13.6115	7.67112	-1.28268	4.03918	11.8104	0.000589022	0.00591658
hsa-mir-943-HGLibA_64357	hsa-mir-943	10.0915	9.34671	18.6428	14.8536	6.02769	9.90469	9.53248	19.0767	17.459	4.41435	-1.82913	3.66512	16.4017	5.12385e-05	0.000825056
hsa-mir-943-HGLibA_64358	hsa-mir-943	15.1011	14.4475	33.5927	21.1828	18.963	15.3166	13.9842	31.4942	20.1523	12.3987	-1.04827	4.56026	12.0375	0.000521422	0.00537679
hsa-mir-95-HGLibA_64364	hsa-mir-95	6.61261	7.49189	20.5463	9.89637	4.22163	6.45029	5.76971	19.7281	10.2769	4.57194	-2.16465	3.68822	21.8736	2.91212e-06	7.62813e-05
hsa-mir-95-HGLibA_64365	hsa-mir-95	14.5445	9.43102	24.1677	10.4275	3.63588	16.2378	10.0624	24.7358	9.7639	5.09723	-2.45284	3.89004	30.8554	2.77987e-08	1.45164e-06
hsa-mir-95-HGLibA_64366	hsa-mir-95	13.7096	9.05162	25.0499	12.1094	4.124	13.7813	9.85046	22.9037	11.8159	4.20424	-2.49121	3.85995	30.8237	2.82572e-08	1.47214e-06
HSBP1-HGLibA_22150	HSBP1	17.8378	20.0963	40.8819	19.2796	21.0131	17.8882	18.6479	45.9067	17.9293	16.0757	-1.22181	4.89666	20.481	6.02265e-06	0.000140092
HSBP1-HGLibA_22151	HSBP1	8.18971	4.70965	18.6892	6.70961	1.781	7.14117	4.70977	18.5067	6.6431	1.63034	-3.35517	3.45671	32.8589	9.90947e-09	5.93254e-07
HSD17B12-HGLibA_22179	HSD17B12	9.30296	3.99301	17.5285	14.3667	7.5897	9.6744	4.2328	16.1453	15.92	7.35595	-1.15947	3.67683	7.40631	0.00649954	0.0384905
HSD17B12-HGLibB_22148	HSD17B12	13.1993	6.85956	37.0284	8.17021	7.68732	14.6257	6.88264	33.8149	6.9851	15.0776	-1.62797	4.52048	25.8848	3.62403e-07	1.31947e-05
HSPA6-HGLibA_22291	HSPA6	16.3999	10.0633	22.1249	21.6254	3.14775	17.6579	9.79747	18.466	19.2118	6.62055	-2.0282	3.7205	20.2608	6.75725e-06	0.000154328
HSPA6-HGLibB_22262	HSPA6	9.58127	9.2624	18.0392	11.0029	1.24406	10.8643	9.00251	19.1988	10.4907	4.25677	-2.7054	3.51863	26.4256	2.73884e-07	1.03849e-05
HSPA6-HGLibB_22263	HSPA6	16.4463	13.0564	28.6713	11.7111	10.4696	16.6216	14.5142	31.9421	12.6282	19.6476	-1.00389	4.47903	10.4476	0.0012281	0.0105966
HSPA6-HGLibB_22264	HSPA6	17.1884	15.67	32.9427	13.4815	17.6451	15.7388	16.0511	29.7843	14.21	12.3462	-1.05914	4.50779	11.8037	0.000591116	0.00593467
HSPBP1-HGLibA_22328	HSPBP1	4.98913	5.80568	9.40352	4.23102	3.05013	6.25838	5.29274	10.0383	4.71931	2.99608	-1.64586	2.91918	7.41005	0.00648606	0.0384249
HSPBP1-HGLibA_22329	HSPBP1	11.8541	10.9486	25.0499	13.0831	7.54088	11.8622	10.4334	25.8758	13.3122	6.83067	-1.80819	4.04929	21.683	3.21634e-06	8.26977e-05
HTR4-HGLibA_22396	HTR4	16.9565	15.2906	19.432	22.6434	3.78232	18.1953	13.6662	17.8146	23.5296	13.3967	-1.1061	3.81768	7.26714	0.00702274	0.0408821
HTR4-HGLibB_22363	HTR4	11.4831	10.1477	29.0427	10.3832	6.90632	11.4784	10.6984	29.1736	9.29364	6.1478	-2.13656	4.16232	30.9066	2.70756e-08	1.41938e-06
HTR4-HGLibB_22364	HTR4	16.8638	12.5505	41.3462	16.4027	13.496	19.6154	13.7192	40.044	16.3475	15.9706	-1.45884	4.74669	25.2626	5.00328e-07	1.7331e-05
HTR5A-HGLibA_22399	HTR5A	14.9156	13.3093	44.3176	17.1108	22.2823	14.1651	13.4012	45.9474	14.9795	15.4453	-1.25384	4.94099	22.1789	2.48384e-06	6.65854e-05
HTR5A-HGLibB_22368	HTR5A	10.8337	13.225	26.7677	6.0457	4.56332	10.3269	12.6593	28.6036	5.53158	4.15171	-2.63408	4.02526	37.8532	7.62733e-10	6.23597e-08
HVCN1-HGLibA_22434	HVCN1	10.9264	9.97904	22.2642	9.36525	4.36807	11.2481	9.79747	22.6594	8.26762	4.677	-2.28177	3.80708	26.012	3.39298e-07	1.24681e-05
HVCN1-HGLibB_22403	HVCN1	8.28248	4.87827	6.15354	4.00972	1	9.0219	4.81577	5.76345	4.42006	1.31517	-2.24664	2.32818	7.09304	0.00773839	0.0439915
IAH1-HGLibB_22435	IAH1	6.75177	5.46844	12.3749	4.98345	2.31794	7.52499	5.9287	13.6211	5.87358	3.15367	-2.19842	3.15621	14.5498	0.0001365	0.00183895
IAH1-HGLibB_22436	IAH1	15.2403	14.6583	26.0713	8.25873	13.5936	15.0479	16.6341	26.2015	8.78063	5.83262	-1.41732	4.1701	15.6166	7.75722e-05	0.00115517
IAH1-HGLibB_22437	IAH1	3.41203	3.52931	10.7035	3.74416	1	3.84029	4.07381	9.34621	4.80481	1	-3.17425	2.76289	17.1565	3.44228e-05	0.000594581
IAPP-HGLibA_22470	IAPP	7.86502	10.9486	22.4034	14.765	6.22294	9.29058	11.9703	20.9902	15.8773	4.36183	-2.01093	3.8073	21.3909	3.74547e-06	9.40909e-05
IAPP-HGLibB_22440	IAPP	11.4367	5.34198	19.1999	10.5603	3.343	11.1329	5.61072	17.041	9.72115	5.7801	-1.96176	3.5914	17.3461	3.11541e-05	0.000548023
IBA57-HGLibB_22447	IBA57	12.5035	12.9299	32.0141	6.70961	2.85488	10.4804	11.9173	29.7028	6.00183	10.9804	-2.13814	4.23822	32.7695	1.03761e-08	6.16028e-07
IBA57-HGLibB_22448	IBA57	11.5758	10.6957	20.6392	13.3487	8.07782	11.939	12.8183	20.6645	13.6542	10.4551	-1.14638	3.9376	8.88824	0.00287013	0.0205536
IBA57-HGLibB_22449	IBA57	7.9114	8.883	14.8821	7.01944	5.97888	8.44617	7.30662	15.9825	7.32711	4.36183	-1.55562	3.47435	10.6956	0.00107392	0.0095346
IBSP-HGLibB_22451	IBSP	10.3234	10.1477	16.3213	13.5257	3.87994	11.1713	9.74447	16.5117	13.9962	3.36378	-2.14316	3.44088	17.6827	2.60984e-05	0.000475914
IBSP-HGLibB_22452	IBSP	14.8692	14.7847	43.3426	11.2685	23.9419	13.7813	14.9912	43.7082	9.5929	11.4532	-1.29313	4.88092	22.4541	2.15224e-06	5.90387e-05
ID2-HGLibB_22495	ID2	8.42164	7.66051	24.2141	6.08997	2.46438	9.36734	7.5186	22.863	6.04459	2.52333	-3.17648	3.76206	39.2795	3.67284e-10	3.25729e-08
ID2-HGLibB_22496	ID2	7.26201	3.78224	25.1891	6.62109	14.6187	6.21999	4.49779	24.858	5.57433	9.77226	-1.03025	4.21885	9.02558	0.00266227	0.0193741
ID2-HGLibB_22497	ID2	21.0384	23.7638	32.107	25.1663	16.3271	20.1144	23.8416	29.9471	24.9404	11.9785	-1.12639	4.4736	12.9073	0.0003273	0.00372112
IER5L-HGLibA_22585	IER5L	15.4258	20.56	26.257	21.3599	8.32188	15.2782	18.9129	26.1201	23.4441	5.72757	-1.88068	4.07135	23.5287	1.23065e-06	3.6856e-05
IER5L-HGLibB_22554	IER5L	6.51984	6.98602	11.2607	6.0457	3.343	7.44823	7.14763	10.934	5.36057	2.52333	-1.87645	3.02598	10.1299	0.00145887	0.0121355
IFIH1-HGLibB_22589	IFIH1	17.3276	20.1384	29.0427	20.2091	7.83376	17.8498	21.6687	28.685	22.0761	13.0816	-1.45463	4.29062	17.912	2.3136e-05	0.000431087
IFIH1-HGLibB_22590	IFIH1	16.5391	8.4193	24.8177	16.1814	12.6662	17.6195	9.00251	25.1022	16.8605	9.14192	-1.18635	4.17062	11.3157	0.000768549	0.00733456
IFIT3-HGLibA_22631	IFIT3	9.1638	7.40758	11.9571	6.75387	1	10.135	7.25362	13.3361	7.41261	3.73148	-2.35911	3.10247	15.4644	8.40731e-05	0.00123188
IFIT3-HGLibA_22633	IFIT3	8.56079	12.0446	17.8535	10.1177	5.29551	7.87043	11.1224	16.7967	9.9349	4.99217	-1.72851	3.57984	13.9453	0.000188205	0.00238419
IFNB1-HGLibA_22701	IFNB1	8.56079	10.3584	43.8533	8.92264	4.31925	8.25426	10.1684	39.6776	9.72115	9.08939	-2.61764	4.56702	56.3874	5.95106e-14	1.29717e-11
IFNB1-HGLibB_22671	IFNB1	14.0343	13.1407	24.4927	6.70961	4.07519	13.0904	10.4334	22.0895	5.74533	4.677	-2.37998	3.83853	28.3765	9.98714e-08	4.39378e-06
IFNLR1-HGLibA_22731	IFNLR1	11.715	8.75654	24.7249	14.3224	8.71238	11.1329	8.36655	25.3058	13.3122	6.30538	-1.72035	4.04439	19.872	8.2804e-06	0.000182788
IFNLR1-HGLibA_22732	IFNLR1	14.1734	13.773	54.3925	14.9863	20.0857	13.6662	14.3552	59.8306	15.065	33.2525	-1.09586	5.30944	22.5827	2.01284e-06	5.57948e-05
IFNLR1-HGLibB_22701	IFNLR1	6.61261	5.29982	31.5034	6.00144	5.14907	7.40985	5.18675	33.367	6.7286	2.41827	-3.05919	4.18341	51.8707	5.92778e-13	1.03852e-10
IGF1-HGLibA_22791	IGF1	5.36021	4.16163	19.1535	4.85067	5.39313	4.72308	5.18675	19.7688	4.24905	4.51941	-1.9474	3.68231	18.4207	1.77122e-05	0.000344624
IGF1-HGLibB_22760	IGF1	6.51984	4.70965	20.8713	7.01944	6.75988	6.25838	4.60378	20.9088	5.83083	6.98825	-1.58702	3.84293	14.8206	0.000118235	0.00163329
IGFBP1-HGLibA_22814	IGFBP1	8.42164	9.38887	20.7785	9.76359	11.7876	9.44411	9.1615	20.3388	10.5334	8.40652	-1.01764	3.96863	7.28721	0.00694471	0.0405114
IGFBP1-HGLibB_22783	IGFBP1	8.05056	8.84085	13.9071	12.3307	2.41556	8.3694	8.94952	11.7483	12.7564	2.57586	-2.30604	3.12588	15.2484	9.42584e-05	0.001354
IGSF6-HGLibA_22898	IGSF6	8.37525	12.0446	14.0464	8.03743	3.78232	8.06234	11.7054	12.2776	8.13937	3.2062	-1.87707	3.22211	11.9595	0.0005437	0.00555229
IGSF6-HGLibA_22899	IGSF6	14.4981	16.3866	17.5749	12.2422	5.88126	13.7045	16.74	18.181	10.5762	3.2062	-1.94796	3.57726	16.9574	3.82278e-05	0.000647408
IKZF3-HGLibA_22935	IKZF3	6.84454	5.46844	11.0749	5.64736	2.31794	6.94926	5.9817	10.1198	5.53158	3.04861	-1.93368	2.96469	10.0923	0.00148889	0.0123323
IKZF3-HGLibA_22936	IKZF3	10.9264	10.1055	25.4677	10.3832	5.78363	10.2501	9.2145	25.6315	11.0037	6.67308	-2.01558	4.01461	25.1982	5.17317e-07	1.78229e-05
IKZF3-HGLibB_22903	IKZF3	7.86502	4.54103	9.77495	5.33754	1.29288	7.14117	5.50473	9.71263	6.6431	3.04861	-2.10472	2.84588	10.4139	0.00125072	0.0107566
IL10RB-HGLibA_22951	IL10RB	18.3481	14.5318	21.4749	14.411	5.10025	16.8519	12.9243	20.5016	15.1077	13.7119	-1.14827	3.95771	9.05458	0.00262038	0.0191422
IL10RB-HGLibB_22919	IL10RB	21.4559	20.0541	24.7713	12.5077	9.49339	22.1103	18.4359	22.2523	12.8847	7.09331	-1.49026	4.0157	15.1728	9.81067e-05	0.00139984
IL17RA-HGLibB_22972	IL17RA	16.0288	12.972	37.7712	14.0126	21.843	16.5448	13.5072	36.6648	15.578	14.9726	-1.01159	4.75147	12.9633	0.000317664	0.00363095
IL17RA-HGLibB_22973	IL17RA	4.7572	3.69793	15.3463	5.29327	4.124	5.14529	3.17287	15.2496	5.23232	1	-2.52183	3.30383	20.143	7.18624e-06	0.000162611
IL18BP-HGLibA_23026	IL18BP	13.4312	11.5809	30.8534	16.2699	15.4485	13.244	14.8852	30.8021	14.6802	11.5057	-1.18707	4.44771	13.9511	0.000187627	0.00237897
IL18BP-HGLibB_22995	IL18BP	12.2716	10.9064	14.6499	13.2602	3.58707	11.8622	10.2744	17.4889	12.5854	3.78401	-2.08825	3.42376	16.7474	4.2701e-05	0.00071048
IL19-HGLibA_23034	IL19	7.67947	7.74482	18.2713	8.12595	5.78363	7.83205	8.15457	17.9367	7.24161	5.14975	-1.70571	3.63867	14.2879	0.000156869	0.00205521
IL19-HGLibA_23035	IL19	4.47889	3.82439	10.0999	1.57539	1.24406	4.79985	4.07381	8.73551	1.42751	1.84046	-2.51773	2.75665	12.5801	0.000389879	0.00427757
IL1B-HGLibA_23040	IL1B	12.5963	14.8269	13.9071	12.6848	8.12663	11.7087	13.5602	12.7254	11.3884	2.4708	-1.31014	3.35281	7.14055	0.00753599	0.0431093
IL1B-HGLibB_23010	IL1B	18.0234	6.69094	20.4999	17.642	6.36938	18.1185	6.77665	20.9088	15.92	6.83067	-1.63183	3.8219	15.2975	9.18385e-05	0.00132583
IL1RL1-HGLibB_23029	IL1RL1	9.02465	9.38887	12.4678	7.10796	1.87863	7.98558	9.32049	13.6211	6.7286	1	-3.0744	3.06179	21.4039	3.72004e-06	9.36265e-05
IL1RL1-HGLibB_23031	IL1RL1	13.6632	11.1594	24.6784	13.2159	13.3496	12.1693	9.1615	21.9673	13.1412	8.98434	-1.05499	4.12001	8.75526	0.0030871	0.0217342
IL1RN-HGLibA_23066	IL1RN	10.1843	9.05162	24.0749	12.2422	6.80869	8.56131	8.41955	20.7052	11.3884	4.41435	-1.97347	3.85368	21.5185	3.50423e-06	8.88952e-05
IL1RN-HGLibB_23036	IL1RN	15.9824	17.9464	33.2677	15.8273	12.715	16.161	18.3299	30.7207	16.1765	16.8111	-1.11011	4.51915	12.9955	0.000312235	0.00358136
IL26-HGLibB_23078	IL26	7.67947	8.79869	7.7321	7.0637	1.14644	6.60382	8.79053	6.41486	6.85685	1	-2.58759	2.4561	9.89267	0.00165939	0.0134178
IL26-HGLibB_23079	IL26	8.37525	7.74482	14.9285	8.7456	2.07388	7.64014	7.46561	14.0282	7.79737	1.10506	-3.09127	3.18042	23.8074	1.06475e-06	3.27271e-05
IL2RB-HGLibA_23120	IL2RB	6.9837	6.69094	16.9713	5.3818	1.73219	6.94926	7.5186	17.6517	5.83083	3.78401	-2.59724	3.44275	23.5084	1.24366e-06	3.71783e-05
IL2RB-HGLibA_23121	IL2RB	8.05056	5.93215	14.4642	11.2242	5.73482	8.21587	6.51167	16.1453	12.0297	7.40848	-1.20503	3.54717	7.1734	0.00739926	0.0425255
IL3RA_X-HGLibA_23160	IL3RA	19.7396	16.0072	57.5032	19.1468	15.1556	21.3426	15.7331	59.2606	19.0836	29.1028	-1.39537	5.25468	33.766	6.2157e-09	3.96352e-07
IL3RA_Y-HGLibA_23163	IL3RA	20.1107	13.9838	57.8747	17.819	14.1794	21.2275	16.3161	58.6906	18.9553	28.1047	-1.45837	5.23601	36.0359	1.93711e-09	1.40746e-07
ILDR2-HGLibB_23180	ILDR2	6.51984	5.29982	11.5392	5.78014	2.12269	6.94926	4.92176	11.6262	6.6431	2.41827	-2.28988	3.01172	13.6933	0.000215217	0.00265897
ILDR2-HGLibB_23181	ILDR2	11.5294	8.25068	14.6035	9.85211	5.78363	10.2885	6.98864	14.3539	10.1059	6.46297	-1.22563	3.47431	6.97942	0.00824524	0.0461553
ING5-HGLibA_23295	ING5	8.28248	8.96731	16.4142	7.63908	3.97757	7.40985	8.84352	15.3718	7.92562	8.03882	-1.38581	3.54855	9.25539	0.00234803	0.0175508
ING5-HGLibA_23296	ING5	11.2975	12.8456	12.5142	9.71933	3.29419	10.4804	13.2953	12.359	9.33639	2.20816	-2.12762	3.11572	13.3688	0.000255846	0.00305403
INHBB-HGLibA_23305	INHBB	15.6577	15.3327	43.0176	17.9075	8.46832	16.161	14.0372	41.7947	19.0408	11.4006	-2.0808	4.66971	43.3165	4.65632e-11	5.28838e-09
INHBB-HGLibB_23272	INHBB	4.10781	4.16163	7.03568	2.6819	1	4.18573	3.91482	7.02556	2.45352	1	-2.66994	2.44225	10.1961	0.00140738	0.0118035
INSIG1-HGLibA_23375	INSIG1	3.41203	2.89698	6.98925	1.97373	1	3.22617	3.27886	6.78128	2.36802	1.15759	-2.54267	2.43424	9.44934	0.00211225	0.0161788
INSIG1-HGLibA_23376	INSIG1	10.6017	10.0633	43.4355	13.6143	4.5145	11.2097	10.5394	42.3646	12.4999	12.7139	-2.30044	4.6484	49.7287	1.76543e-12	2.80553e-10
INSIG2-HGLibB_23347	INSIG2	2.20602	2.47543	7.77853	2.41634	1	2.49691	2.80189	8.24695	2.15427	1	-2.85549	2.55546	12.428	0.000422937	0.00456396
INSIG2-HGLibB_23348	INSIG2	15.6114	8.50361	12.8392	7.81613	5.97888	14.2419	7.67759	12.3997	6.68585	2.1031	-1.61396	3.22241	9.27573	0.0023221	0.017402
INTS8-HGLibA_23433	INTS8	9.99874	6.14292	6.71068	7.285	1.97625	10.7107	5.71671	6.45557	7.88287	1	-2.05685	2.44711	6.95068	0.00837872	0.0466787
INTS8-HGLibB_23401	INTS8	9.90597	5.93215	10.9821	7.63908	4.07519	10.7491	5.76971	9.99762	6.68585	2.99608	-1.53674	3.02558	7.21423	0.00723278	0.0418195
IPO5-HGLibA_23469	IPO5	6.24153	6.48016	24.7713	7.37352	5.14907	6.75735	6.35268	23.0259	8.48138	1.94551	-2.71052	3.82841	33.818	6.05179e-09	3.87733e-07
IPO5-HGLibB_23436	IPO5	12.921	8.883	23.7963	11.357	7.63851	13.052	9.00251	22.578	11.8159	3.10114	-2.08576	3.8785	23.9525	9.87413e-07	3.08261e-05
IQCF2-HGLibA_23504	IQCF2	9.53488	9.47318	14.0928	7.63908	5.58838	9.90469	9.42649	11.9926	8.22487	4.46688	-1.35444	3.31764	7.36685	0.00664371	0.039158
IQCF2-HGLibB_23473	IQCF2	7.35478	7.07033	6.84997	7.68335	1	7.48661	7.41261	5.64131	6.7286	1.31517	-2.31317	2.36498	7.68968	0.00555375	0.034219
IQCK-HGLibA_23529	IQCK	18.7192	21.656	44.9212	23.086	20.0369	19.4235	23.0467	46.436	21.7341	19.2274	-1.21392	4.96862	21.3283	3.86982e-06	9.66549e-05
IQCK-HGLibA_23530	IQCK	4.71082	2.77051	7.82496	2.28356	1	3.76353	2.53691	7.63626	2.28252	1	-2.80458	2.52384	11.7808	0.000598442	0.00599088
IQGAP1-HGLibA_23533	IQGAP1	23.7288	22.752	59.4068	25.6089	12.1293	21.2275	21.9337	58.6499	26.6932	12.9765	-2.22298	5.09357	65.3705	6.20624e-16	1.97253e-13
IQGAP1-HGLibB_23500	IQGAP1	11.715	9.13594	11.0749	8.17021	4.56332	12.2076	10.1684	11.1376	7.24161	3.41631	-1.44944	3.10881	6.98654	0.00821251	0.0460278
IQSEC2-HGLibA_23543	IQSEC2	10.6481	11.1172	19.757	7.63908	9.20051	8.52293	11.3344	21.1123	7.79737	9.03687	-1.15411	3.92199	8.89171	0.00286468	0.0205212
IQSEC2-HGLibB_23511	IQSEC2	11.4367	9.93688	23.8427	16.9338	10.0303	12.9369	12.6593	24.6137	16.0483	7.82871	-1.42823	4.0692	14.6615	0.000128649	0.00174889
IQSEC2-HGLibB_23512	IQSEC2	5.82406	9.34671	9.26424	5.3818	2.36675	6.10485	9.79747	8.20624	5.70258	1.63034	-2.06168	2.73466	9.12682	0.00251889	0.0185543
IQUB-HGLibB_23516	IQUB	8.60718	7.07033	12.4214	12.375	2.65963	8.25426	6.88264	12.2369	12.7992	5.88515	-1.50273	3.21829	8.16305	0.00427524	0.0279471
IQUB-HGLibB_23517	IQUB	10.9728	4.24594	12.9321	3.47859	2.65963	10.135	4.81577	13.0511	3.90705	1	-2.7471	3.08791	18.936	1.35175e-05	0.000275411
IRF2-HGLibA_23573	IRF2	3.55119	2.34896	16.4142	2.94746	1.53694	3.61	2.53691	16.5932	2.96653	1	-3.57772	3.29802	30.9875	2.597e-08	1.36614e-06
IRF2-HGLibB_23541	IRF2	8.97826	5.25767	15.6249	3.74416	9.34695	8.10073	5.08075	14.8832	3.56504	2.78597	-1.31344	3.51584	8.18616	0.00422111	0.0276737
ISG20-HGLibA_23659	ISG20	11.8078	7.70266	15.5785	16.0043	3.44063	11.44	7.41261	15.0868	17.5018	8.30147	-1.36706	3.50917	8.7515	0.00309348	0.0217691
ISG20-HGLibB_23625	ISG20	5.91684	6.3537	14.7428	7.55056	5.68601	5.75941	6.40567	14.7611	7.92562	2.8385	-1.76251	3.37806	12.2483	0.00046569	0.00492766
ISL1-HGLibA_23664	ISL1	4.06143	3.95086	10.2857	4.58511	1.781	4.41603	4.2328	9.10193	5.61708	1.99804	-2.28592	2.81554	11.5092	0.000692529	0.00674718
ISL1-HGLibB_23631	ISL1	8.79272	8.08206	14.1392	9.94063	6.41819	10.1734	7.04163	13.499	8.65238	2.94356	-1.53761	3.34546	9.43876	0.00212447	0.0162539
ISM1-HGLibB_23643	ISM1	7.07647	6.90171	12.6071	9.01116	1.781	6.29676	6.67066	13.8654	9.8494	3.31126	-2.32335	3.15975	15.8646	6.80394e-05	0.00103804
ISM1-HGLibB_23644	ISM1	23.636	17.9042	18.4106	11.7553	5.29551	23.5688	16.2631	21.2752	12.0297	10.245	-1.33945	3.83606	10.9213	0.000950652	0.00868077
ITGA2B-HGLibB_23693	ITGA2B	7.35478	5.72137	18.9677	12.9061	5.39313	9.59764	5.50473	19.7281	13.0557	6.25285	-1.71182	3.72007	15.3279	9.03731e-05	0.00130856
ITGA2B-HGLibB_23695	ITGA2B	6.93731	6.60663	9.54281	5.78014	3.05013	7.48661	6.56466	11.8297	5.83083	3.88907	-1.58945	3.03597	7.71881	0.00546483	0.0337843
ITGAE-HGLibA_23754	ITGAE	19.2294	22.8785	106.996	16.3584	42.7836	19.9609	23.6296	106.244	18.2285	43.2855	-1.30725	6.11715	55.4697	9.49085e-14	2.00748e-11
ITGAE-HGLibB_23721	ITGAE	9.02465	14.7004	15.6249	4.62937	6.95513	8.33102	13.2953	14.6389	4.1208	4.25677	-1.41344	3.48226	9.0909	0.00256885	0.018844
JARID2-HGLibA_23936	JARID2	10.1379	8.29283	19.432	12.375	8.17545	10.442	8.20756	19.8502	11.2174	6.09527	-1.44575	3.79737	12.1475	0.000491534	0.00513887
JARID2-HGLibB_23903	JARID2	5.49937	5.38413	13.1178	4.31954	1.97625	6.02808	4.70977	15.616	4.29181	2.15563	-2.72644	3.20643	20.7035	5.36175e-06	0.000127318
KARS-HGLibA_24047	KARS	21.6878	18.3257	46.0819	20.6517	15.595	22.2638	19.0719	47.5759	22.1616	14.1847	-1.64569	4.89184	34.6552	3.93594e-09	2.63578e-07
KARS-HGLibA_24049	KARS	12.6891	12.0025	30.482	13.8356	7.39445	13.0904	11.8643	28.4814	13.6542	12.136	-1.58268	4.28814	20.7258	5.29972e-06	0.000126042
KBTBD13-HGLibA_24099	KBTBD13	11.1584	13.3936	8.66067	14.8536	2.65963	12.2076	14.3552	9.22407	15.749	2.73344	-1.68502	2.82068	7.07272	0.00782664	0.0443934
KBTBD13-HGLibB_24066	KBTBD13	23.1721	19.8855	41.2533	22.3336	21.8918	22.7628	20.4498	38.904	23.2304	17.1263	-1.03481	4.84428	14.4804	0.000141627	0.00189373
KCNG1-HGLibA_24199	KCNG1	9.95235	9.55749	21.5677	11.3127	3.92875	10.5188	9.79747	24.573	10.4479	4.99217	-2.33952	3.8323	27.5349	1.54283e-07	6.35618e-06
KCNG1-HGLibB_24163	KCNG1	7.5867	9.38887	12.5606	7.5063	2.07388	7.21793	7.94258	13.4582	8.22487	2.78597	-2.36282	3.13452	15.9249	6.59062e-05	0.00101211
KCNH4-HGLibB_24184	KCNH4	5.03552	7.23896	14.1856	5.47032	1	5.41397	6.51167	15.7382	4.80481	1	-3.74609	3.17279	29.3002	6.19888e-08	2.9239e-06
KCNH4-HGLibB_24186	KCNH4	7.81863	7.23896	18.3178	4.71789	8.17545	7.02602	7.73059	18.8324	6.04459	5.67504	-1.40813	3.73627	11.0499	0.000886903	0.0082047
KCNIP1-HGLibB_24199	KCNIP1	6.38069	6.31154	12.6999	6.22275	2.562	6.02808	7.6246	13.2547	5.74533	1.84046	-2.49457	3.11503	16.9508	3.83616e-05	0.000649584
KCNIP1-HGLibB_24200	KCNIP1	15.565	8.63007	8.01067	9.40951	2.562	15.4317	8.10157	9.42764	9.03714	1.10506	-2.17576	2.71682	9.76944	0.00177436	0.0141338
KCNJ1-HGLibA_24245	KCNJ1	9.21019	7.28111	7.49996	3.78842	1	9.55925	6.61766	7.71768	3.22304	1	-2.78204	2.50997	11.5029	0.000694885	0.00676178
KCNJ1-HGLibB_24212	KCNJ1	12.4572	10.78	27.2784	9.71933	13.6913	12.3228	11.1224	28.5221	9.50739	4.41435	-1.61134	4.20951	20.1479	7.16796e-06	0.000162303
KCNJ4-HGLibA_24278	KCNJ4	6.93731	12.2554	12.0499	6.31127	3.48944	8.06234	11.5464	11.3004	7.1561	5.20228	-1.40101	3.17705	6.96537	0.0083102	0.0464163
KCNJ4-HGLibA_24279	KCNJ4	20.7137	21.656	73.6603	19.0141	28.0422	19.8073	23.3116	75.953	17.8438	20.4881	-1.62012	5.54112	53.8864	2.12421e-13	4.17995e-11
KCNJ4-HGLibB_24244	KCNJ4	6.38069	5.93215	7.82496	2.85894	2.02506	5.83617	5.45173	8.32838	3.05203	1	-2.3252	2.618	9.87095	0.00167909	0.0135419
KCNJ6-HGLibA_24285	KCNJ6	11.3439	12.3397	43.4355	12.2422	8.51713	11.5935	13.9842	45.1738	13.526	12.2936	-2.0778	4.72914	45.15	1.82503e-11	2.30331e-09
KCNJ6-HGLibB_24251	KCNJ6	7.35478	7.78697	12.3749	8.03743	2.562	7.37146	7.04163	12.8068	8.26762	1.99804	-2.40332	3.0917	15.7482	7.23584e-05	0.00109078
KCNK17-HGLibA_24312	KCNK17	1.83493	4.16163	5.45712	2.81468	1	1.95956	3.96782	6.33343	2.58178	1	-2.42069	2.29924	7.70296	0.00551302	0.0340147
KCNK17-HGLibB_24278	KCNK17	11.6222	21.7403	23.9356	62.1681	4.124	12.0925	24.0536	24.0437	59.3975	5.35987	-2.30965	3.88622	28.1672	1.11273e-07	4.80946e-06
KCNK6-HGLibB_24295	KCNK6	3.08734	2.72836	8.28924	3.69989	1	3.26456	2.6429	7.71768	3.05203	1	-2.85384	2.55443	12.4067	0.000427802	0.00460582
KCNK6-HGLibB_24297	KCNK6	10.7409	14.0259	28.8105	11.1357	8.41951	10.2885	12.2353	30.11	11.1747	7.09331	-1.90918	4.21876	26.9691	2.06735e-07	8.1601e-06
KCNK9-HGLibA_24335	KCNK9	7.40116	8.50361	15.1606	7.10796	4.07519	6.79573	8.94952	16.2267	7.36986	7.98629	-1.36245	3.53868	8.90681	0.00284109	0.0203913
KCNK9-HGLibB_24303	KCNK9	8.2361	9.68395	13.1178	6.97518	2.80606	8.13911	8.47255	13.7025	7.58361	1	-2.73937	3.12512	19.4661	1.02401e-05	0.000218346
KCNN4-HGLibA_24364	KCNN4	7.07647	10.7378	29.7391	6.53257	5.00263	8.17749	11.3344	30.3135	6.04459	7.67112	-2.22303	4.18858	33.5085	7.0954e-09	4.43147e-07
KCNN4-HGLibB_24329	KCNN4	18.8583	14.8269	21.5213	16.5797	7.39445	18.6942	14.8852	19.2802	16.433	5.7801	-1.61339	3.80725	14.831	0.000117586	0.00162563
KCNT1-HGLibB_24359	KCNT1	22.3836	15.3327	21.9392	16.2256	10.5184	21.9567	14.0902	19.7281	16.8605	6.04274	-1.31895	3.90299	11.1872	0.000823622	0.00773909
KCNT1-HGLibB_24360	KCNT1	19.8324	22.752	35.2641	20.3861	8.41951	22.187	24.3186	35.1177	20.1096	10.7703	-1.86214	4.462	31.0699	2.48896e-08	1.31902e-06
KCTD13-HGLibB_24388	KCTD13	5.31383	5.88999	8.93924	6.17849	4.07519	6.06646	5.61072	9.3055	6.13009	1.57781	-1.64841	2.84899	6.98528	0.00821828	0.0460469
KCTD13-HGLibB_24389	KCTD13	15.7505	17.9464	18.457	16.7125	6.22294	15.662	17.217	19.1581	17.801	8.30147	-1.3586	3.76385	10.5901	0.00113694	0.00996224
KCTD6-HGLibA_24460	KCTD6	12.318	12.5083	25.6999	9.14394	4.27044	12.7834	11.5464	26.3236	9.89215	5.88515	-2.32955	3.98658	30.8224	2.82762e-08	1.47214e-06
KCTD6-HGLibB_24426	KCTD6	9.25657	6.64878	29.832	8.43578	15.9855	9.86631	6.45867	30.3135	8.35312	10.1925	-1.19321	4.41315	13.7258	0.000211527	0.00262225
KDELR2-HGLibA_24482	KDELR2	8.83911	4.16163	7.54639	7.285	1.781	8.33102	3.80883	7.31055	7.58361	1.7354	-2.00476	2.57462	7.53362	0.00605582	0.0364976
KDELR2-HGLibA_24483	KDELR2	6.89093	10.5271	16.7856	8.39151	1.43931	7.14117	10.8044	15.5753	9.63565	1.21011	-3.49232	3.28022	29.7594	4.89128e-08	2.36501e-06
KDM5A-HGLibB_24486	KDM5A	15.7041	19.0424	18.3642	15.0306	7.78495	15.3934	16.5811	19.6467	14.552	5.67504	-1.48147	3.74772	12.2002	0.000477843	0.00502342
KDM5A-HGLibB_24487	KDM5A	22.6619	19.4639	18.3642	14.6765	6.22294	21.1123	19.1779	18.9138	13.3122	9.61468	-1.22285	3.78708	8.9076	0.00283986	0.0203849
KDM5B-HGLibB_24490	KDM5B	13.9415	11.0751	13.2571	9.80785	2.22031	14.0116	11.1754	14.2318	10.0632	2.20816	-2.56861	3.17255	18.542	1.66198e-05	0.000328102
KDM5B-HGLibB_24491	KDM5B	15.9824	9.6418	27.7427	6.79813	10.8113	15.2015	10.1154	26.4051	7.54086	7.6186	-1.54289	4.18592	18.3564	1.83204e-05	0.000353626
KDM6B-HGLibA_24536	KDM6B	9.95235	10.6957	11.3535	8.70134	5.44194	11.9773	11.1754	10.2419	9.7639	1	-1.70765	3.02503	8.64755	0.00327501	0.0227681
KDM6B-HGLibB_24501	KDM6B	12.4572	10.3163	30.7605	10.4275	1.43931	11.8622	10.1154	30.7614	9.89215	3.25873	-3.64284	4.06734	57.8396	2.84391e-14	6.50248e-12
KEAP1-HGLibB_24513	KEAP1	10.3234	8.54576	17.0642	15.9158	8.32188	9.98146	8.15457	16.2675	14.0817	5.83262	-1.22198	3.64766	7.9724	0.00474959	0.0302991
KEAP1-HGLibB_24514	KEAP1	9.21019	7.95559	10.7499	7.10796	3.24538	7.87043	7.83658	10.8119	7.96837	1.84046	-2.03214	2.96829	10.9651	0.000928427	0.0085169
KIAA0319L-HGLibA_24623	KIAA0319L	3.18011	2.85482	7.87139	3.9212	2.85488	3.72514	2.6959	8.97979	3.73605	1.89299	-1.77553	2.74109	7.19463	0.00731221	0.0421439
KIAA0319L-HGLibA_24624	KIAA0319L	10.2307	11.0751	22.3106	14.0126	6.22294	10.9026	12.7653	20.2574	14.894	10.0874	-1.37131	3.91708	12.1312	0.000495864	0.00517261
KIAA0408-HGLibA_24636	KIAA0408	25.9089	20.6021	30.9462	20.3861	6.80869	24.6051	20.3438	32.797	18.314	6.98825	-2.18849	4.27214	34.8463	3.56792e-09	2.41329e-07
KIAA0408-HGLibB_24600	KIAA0408	4.10781	4.41456	10.2392	3.39007	1.3905	4.53117	3.64984	8.24695	4.29181	1.99804	-2.3652	2.75446	11.4665	0.00070863	0.00686745
KIAA0408-HGLibB_24602	KIAA0408	4.61805	5.00473	7.82496	5.64736	1	4.64632	5.55772	9.02051	5.44608	1	-2.9264	2.60022	13.3763	0.000254823	0.00304371
KIAA0753-HGLibA_24649	KIAA0753	14.3126	13.0985	15.2071	11.9766	1	15.0095	14.4082	16.2267	12.0297	6.46297	-2.03921	3.40503	15.8877	6.72146e-05	0.00102791
KIAA0753-HGLibB_24614	KIAA0753	14.8228	11.2015	20.7785	10.7373	6.80869	15.5853	12.0233	19.4838	11.5594	4.78205	-1.77543	3.75696	16.7769	4.20413e-05	0.000701137
KIAA0754-HGLibA_24652	KIAA0754	9.8132	15.0376	21.4284	11.4898	4.27044	10.0582	17.217	22.7001	10.9182	3.5739	-2.4557	3.75985	27.9324	1.25631e-07	5.32388e-06
KIAA0754-HGLibB_24617	KIAA0754	14.0806	8.50361	65.071	7.90465	6.02769	12.5531	7.14763	59.8306	7.79737	16.4959	-2.45908	5.13369	78.1304	9.646e-19	5.06983e-16
KIAA0895-HGLibB_24624	KIAA0895	10.3698	10.3584	32.9891	7.285	4.124	11.6319	10.9634	31.7385	6.38659	3.10114	-3.12059	4.17468	52.7881	3.71538e-13	6.80373e-11
KIAA0895-HGLibB_24625	KIAA0895	14.2198	15.67	16.9249	9.76359	7.63851	15.0479	13.8252	14.9646	10.0204	4.3093	-1.39856	3.54953	9.41553	0.00215156	0.0164198
KIAA1045-HGLibA_24688	KIAA1045	16.3071	17.3562	28.857	18.4829	3.53825	16.2762	18.4889	29.9878	16.091	10.14	-2.08585	4.18494	30.2843	3.73128e-08	1.87043e-06
KIAA1045-HGLibB_24654	KIAA1045	9.30296	7.28111	20.7785	5.78014	4.75857	8.44617	8.15457	19.7688	6.77135	1.52529	-2.64329	3.63053	27.9859	1.22204e-07	5.19681e-06
KIAA1279-HGLibA_24732	KIAA1279	9.76681	8.46145	43.1569	9.23247	5.58838	9.09867	9.90346	41.2247	8.65238	4.41435	-3.04602	4.53146	66.9444	2.79268e-16	9.4184e-14
KIAA1279-HGLibB_24698	KIAA1279	6.9837	2.81267	9.68209	2.94746	2.562	6.98764	2.85489	9.71263	3.22304	2.26068	-1.95413	2.86338	9.39662	0.00217386	0.0165484
KIAA1279-HGLibB_24699	KIAA1279	8.28248	9.09378	40.6962	8.78986	5.39313	8.44617	8.63154	39.8404	7.71186	2.31321	-3.34476	4.44222	69.9477	6.08978e-17	2.29617e-14
KIAA1279-HGLibB_24700	KIAA1279	23.4505	19.3796	24.5856	17.7305	10.1768	24.1061	20.5028	23.4737	17.5018	12.8189	-1.05617	4.15839	9.03319	0.00265121	0.0193198
KIAA1524-HGLibA_24774	KIAA1524	8.88549	8.16637	15.9035	7.55056	2.26913	8.48455	7.46561	15.4939	7.36986	4.41435	-2.19126	3.3797	17.4127	3.00811e-05	0.000532621
KIAA1524-HGLibB_24741	KIAA1524	11.9933	6.90171	20.6856	9.80785	4.95382	11.8238	5.34574	20.6238	9.37914	7.6186	-1.69734	3.80505	16.1476	5.85933e-05	0.000919699
KIAA1549L-HGLibB_24746	KIAA1549L	22.9402	18.0307	24.1213	23.9712	11.8364	24.0294	17.323	23.1073	24.9832	10.3501	-1.08226	4.12815	9.24038	0.00236736	0.0176702
KIAA1549L-HGLibB_24747	KIAA1549L	11.5758	11.6231	14.5571	11.8438	1.19525	11.5935	13.5602	13.1733	10.4907	1.52529	-3.23642	3.11855	23.881	1.0248e-06	3.17495e-05
KIAA1586-HGLibA_24786	KIAA1586	15.8433	12.6348	12.3749	14.3224	2.75725	15.7388	14.2492	11.6262	14.7657	4.36183	-1.71931	3.14345	9.67329	0.00186966	0.0147038
KIAA1586-HGLibB_24753	KIAA1586	15.5186	4.96258	25.5606	7.01944	8.56595	16.0842	4.55078	27.83	8.73788	9.82479	-1.5257	4.17159	17.8062	2.44584e-05	0.000452051
KIAA1644-HGLibB_24762	KIAA1644	15.1939	11.7496	59.9175	13.2159	21.062	14.2035	12.2883	60.197	12.7137	19.49	-1.56153	5.25164	41.0846	1.4578e-10	1.44013e-08
KIAA1644-HGLibB_24763	KIAA1644	19.6005	19.6326	46.7783	19.1026	17.157	20.076	19.3369	51.7694	17.972	16.6535	-1.53722	4.98658	33.0005	9.21361e-09	5.56534e-07
KIAA1731-HGLibA_24812	KIAA1731	12.5035	10.4006	16.832	4.89493	5.63719	11.5935	9.42649	18.3438	6.34384	2.8385	-2.02229	3.54435	17.5407	2.81226e-05	0.000504043
KIAA1731-HGLibB_24778	KIAA1731	10.8801	6.77525	23.007	7.72761	3.05013	11.0178	6.61766	22.3744	6.68585	7.51354	-2.078	3.85237	23.3351	1.36092e-06	4.0063e-05
KIAA1755-HGLibA_24816	KIAA1755	9.34934	8.883	10.8892	10.0734	2.75725	8.75323	10.2744	9.9162	10.1059	3.99413	-1.5893	3.00566	7.5194	0.0061038	0.0367074
KIAA1755-HGLibB_24783	KIAA1755	6.24153	2.93913	7.49996	2.63764	1	6.45029	3.91482	7.39198	2.45352	1.05253	-2.71805	2.49426	10.9825	0.000919765	0.00845021
KIAA1804-HGLibA_24819	KIAA1804	16.5391	14.321	33.2677	12.7291	15.8878	15.662	14.2492	34.3034	12.7564	8.40652	-1.46718	4.49552	21.1969	4.14427e-06	0.000102435
KIAA1804-HGLibB_24785	KIAA1804	14.5445	7.44973	10.2857	9.98489	1.87863	14.6641	6.51167	9.06122	9.37914	3.88907	-1.70416	2.903	7.75314	0.00536193	0.0332991
KIDINS220-HGLibA_24847	KIDINS220	7.72586	7.23896	10.3785	6.84239	2.22031	6.94926	7.99558	12.9697	6.60034	2.89103	-2.13883	3.04183	12.659	0.000373752	0.00413499
KIDINS220-HGLibB_24812	KIDINS220	18.5336	10.9908	47.614	17.2879	10.8601	18.6559	11.5994	50.9551	17.801	10.9804	-2.16219	4.85822	52.7995	3.69397e-13	6.77476e-11
KIDINS220-HGLibB_24814	KIDINS220	29.1095	19.8855	51.4676	23.086	24.7229	26.9081	19.7609	54.4565	23.5296	20.0679	-1.23796	5.1639	25.4707	4.49156e-07	1.5819e-05
KIF16B-HGLibA_24869	KIF16B	22.2908	15.3749	30.157	20.9173	11.5435	23.1082	16.1041	31.5756	19.9813	4.99217	-1.88546	4.28437	27.7639	1.37062e-07	5.72244e-06
KIF16B-HGLibB_24834	KIF16B	7.9114	8.20852	18.782	4.58511	3.343	7.56337	6.67066	18.3031	5.18957	1.7354	-2.80958	3.50218	27.4283	1.63031e-07	6.6623e-06
KIF18A-HGLibA_24874	KIF18A	13.0602	9.76826	27.9748	13.4815	2.65963	13.3975	11.4404	26.3643	14.4237	7.82871	-2.34667	4.04002	32.4603	1.21654e-08	7.06031e-07
KIF18A-HGLibB_24839	KIF18A	11.715	8.20852	11.2142	14.2339	1	12.5531	8.41955	10.9747	14.3382	1	-3.3188	2.8621	19.7339	8.9006e-06	0.000194326
KIF26A-HGLibA_24916	KIF26A	17.374	17.314	24.307	15.4732	11.9828	15.6237	17.429	26.0793	15.1505	11.7683	-1.0779	4.21358	9.78462	0.00175978	0.014049
KIF26A-HGLibB_24881	KIF26A	8.56079	10.5271	13.6285	9.45377	2.85488	7.40985	10.8574	15.2903	8.52413	2.31321	-2.42939	3.24891	18.2466	1.94075e-05	0.000370717
KIF2B-HGLibA_24928	KIF2B	29.0167	22.1619	29.4605	19.5894	15.4973	26.4475	20.5028	28.6443	18.9126	13.1866	-1.01292	4.42025	10.1699	0.00142753	0.0119315
KIF2B-HGLibA_24929	KIF2B	10.1843	12.3397	36.7034	13.0389	6.36938	10.2501	12.7653	31.4128	12.7564	6.41044	-2.39229	4.32766	41.5129	1.17093e-10	1.18966e-08
KIR2DL1-HGLibA_24981	KIR2DL1	11.5294	18.5787	23.5642	9.40951	9.98151	12.1309	20.9268	23.3923	8.90888	11.0855	-1.14781	4.10198	10.105	0.0014787	0.012263
KIR2DL1-HGLibA_24983	KIR2DL1	2.34517	1.75879	8.61424	2.72616	1	2.42015	1.84795	8.73551	2.66728	2.52333	-2.22245	2.70526	9.98792	0.00157571	0.012874
KIR2DL1-HGLibB_24947	KIR2DL1	15.9824	16.766	19.432	16.4027	5.44194	16.0459	18.012	18.0996	15.2787	11.8209	-1.1101	3.82617	7.68039	0.0055824	0.0343536
KLC1-HGLibA_25026	KLC1	9.07103	11.4123	7.91782	11.5783	1	9.48249	9.95646	7.92125	8.86613	2.8385	-1.97724	2.64425	7.86095	0.00505138	0.0318049
KLC1-HGLibA_25028	KLC1	22.7083	17.862	40.4641	19.9878	14.1794	22.8779	19.4959	41.3468	19.2546	9.45709	-1.78133	4.67949	33.912	5.76621e-09	3.70806e-07
KLHDC1-HGLibA_25090	KLHDC1	11.3903	12.7191	20.9642	14.3224	3.29419	11.0562	12.1293	19.5245	14.6375	8.87928	-1.71416	3.77633	16.0558	6.15024e-05	0.000956825
KLHDC1-HGLibB_25054	KLHDC1	16.1216	15.5014	31.782	10.516	16.4248	15.6237	14.2492	32.0642	10.8327	11.8209	-1.17033	4.49879	14.1172	0.000171766	0.00221468
KLHDC1-HGLibB_25056	KLHDC1	20.2499	11.7074	30.157	20.6074	5.24669	19.0781	10.5394	27.7893	19.9386	8.98434	-2.00759	4.17873	28.3729	1.00058e-07	4.39833e-06
KLHDC2-HGLibA_25097	KLHDC2	10.509	8.16637	16.4142	6.97518	5.78363	9.6744	6.56466	17.1632	6.8996	4.62447	-1.66707	3.55364	12.8431	0.000338735	0.00382249
KLHDC2-HGLibB_25062	KLHDC2	16.771	17.7356	58.7104	18.0846	21.3548	16.2762	16.4221	58.4871	18.8271	17.7566	-1.578	5.21388	40.716	1.76039e-10	1.69627e-08
KLHDC9-HGLibA_25117	KLHDC9	6.84454	6.64878	7.7321	4.76215	1.04881	5.87455	5.9817	9.26478	4.89032	2.1031	-2.34272	2.66861	10.4583	0.00122102	0.0105497
KLHDC9-HGLibB_25081	KLHDC9	17.0493	18.7051	24.8177	19.0583	15.4973	19.4619	19.6549	24.4508	18.2713	8.56411	-1.02717	4.19932	8.84334	0.00294161	0.0209395
KLHDC9-HGLibB_25082	KLHDC9	15.2867	13.5201	28.9034	16.0929	6.56463	15.7004	14.5142	30.4764	16.3475	4.41435	-2.40963	4.14563	36.5713	1.4718e-09	1.11196e-07
KLHL25-HGLibA_25165	KLHL25	11.1584	16.0494	19.8499	8.56856	6.46701	11.8622	16.846	19.4024	8.86613	5.46493	-1.69802	3.74075	15.3664	8.85497e-05	0.00128692
KLHL25-HGLibB_25129	KLHL25	8.56079	6.39585	10.0535	8.56856	1.92744	7.37146	6.77665	10.079	7.79737	1.68287	-2.40135	2.84197	12.6761	0.000370354	0.00410527
KLHL42-HGLibB_25177	KLHL42	13.6168	14.9955	39.9069	9.14394	8.85882	13.244	15.6271	42.8125	8.18212	9.24698	-2.17718	4.61948	44.7823	2.20205e-11	2.6951e-09
KLHL42-HGLibB_25179	KLHL42	11.5294	15.5435	12.6535	9.1882	4.70975	11.3632	14.5142	14.8832	8.35312	4.09918	-1.61781	3.32433	10.1323	0.00145695	0.0121232
KLK7-HGLibA_25267	KLK7	6.89093	9.85257	12.7928	9.1882	2.61081	6.91088	10.2744	11.1783	7.45536	4.78205	-1.6649	3.15241	9.22773	0.00238377	0.0177643
KLK7-HGLibA_25268	KLK7	5.82406	6.69094	10.0999	5.64736	2.41556	5.37558	5.8757	9.22407	5.36057	3.31126	-1.71231	2.90022	7.79714	0.00523291	0.0326767
KLRG2-HGLibA_25313	KLRG2	2.43794	3.10776	8.56781	2.72616	1.3905	2.305	1.95394	8.93908	2.62453	1.21011	-2.63983	2.66649	12.3905	0.000431523	0.00463397
KLRG2-HGLibB_25276	KLRG2	11.8541	12.1289	16.0892	17.5092	5.49076	11.4784	13.4542	16.3082	15.8345	4.57194	-1.66337	3.51068	12.3617	0.000438221	0.00469084
KMT2A-HGLibB_25286	KMT2A	15.7969	18.5787	20.6392	13.4372	6.56463	14.7025	19.7609	22.9851	13.697	10.5602	-1.33721	3.95688	11.9554	0.000544894	0.0055612
KMT2A-HGLibB_25287	KMT2A	9.8132	7.11249	12.7928	7.285	2.31794	9.86631	7.09463	12.2369	7.79737	3.41631	-2.07955	3.13025	13.0579	0.000302006	0.00348709
KPNA5-HGLibA_25366	KPNA5	21.6878	15.7121	24.7249	31.23	5.29551	22.5325	14.5142	23.3516	30.5407	5.93768	-2.07412	3.92635	24.637	6.92099e-07	2.28028e-05
KPNA5-HGLibB_25329	KPNA5	26.651	13.8995	59.2675	18.3944	30.3363	25.4879	14.7792	58.4464	18.9553	21.0134	-1.19375	5.32173	26.696	2.38119e-07	9.21297e-06
KPNA6-HGLibA_25368	KPNA6	12.2716	15.5857	21.1963	11.357	7.19919	12.5531	14.5672	19.7688	10.8327	9.50962	-1.28197	3.89086	10.5257	0.00117727	0.0102476
KPNA6-HGLibA_25369	KPNA6	8.28248	10.4427	5.36426	14.6765	1	8.02396	9.42649	5.72273	15.2787	1	-2.33383	2.25189	6.95434	0.00836161	0.0466262
KRT10-HGLibA_25417	KRT10	14.5909	9.43102	18.5963	14.0126	2.02506	15.5085	11.0694	16.5525	12.7564	6.46297	-2.01914	3.54394	17.4915	2.88591e-05	0.000515278
KRT10-HGLibB_25382	KRT10	5.12829	7.23896	4.57498	8.21447	1	4.915	7.46561	6.37415	8.52413	1	-2.31617	2.24243	6.80919	0.009069	0.0495512
KRT23-HGLibA_25453	KRT23	16.3999	11.876	36.0069	11.9324	16.8641	16.5065	13.3483	40.2475	10.8327	7.09331	-1.66093	4.61132	28.6533	8.65646e-08	3.88963e-06
KRT23-HGLibB_25417	KRT23	13.524	13.8573	20.0356	16.8453	5.88126	13.8581	15.2031	19.8095	14.5092	6.67308	-1.64762	3.77007	14.9359	0.000111227	0.00155435
KRT24-HGLibA_25457	KRT24	10.509	7.87128	28.4856	13.6585	9.73745	10.442	8.41955	29.1736	11.8587	6.41044	-1.82111	4.20776	24.7489	6.53049e-07	2.17062e-05
KRT24-HGLibB_25420	KRT24	9.53488	8.75654	19.3856	9.63081	3.68469	9.82793	8.84352	18.5881	9.9349	2.20816	-2.63831	3.55034	26.1907	3.09303e-07	1.15016e-05
KRT28-HGLibA_25468	KRT28	12.0861	17.1454	34.5212	14.3224	9.83507	12.6298	17.8	33.0006	13.526	9.56215	-1.78719	4.42223	28.1791	1.10592e-07	4.78686e-06
KRT28-HGLibB_25432	KRT28	19.0902	16.9768	17.807	21.3156	5.05144	19.9225	16.6341	17.8553	21.6058	11.0329	-1.1374	3.7544	7.59686	0.005847	0.0355674
KRT33A-HGLibA_25479	KRT33A	9.95235	7.78697	13.3964	8.39151	3.7335	9.55925	7.83658	13.3768	8.22487	5.09723	-1.57414	3.29999	9.47251	0.00208574	0.0160199
KRT33A-HGLibA_25480	KRT33A	10.2307	14.0259	22.6356	9.76359	2.07388	10.0198	15.6801	24.1251	9.72115	5.7801	-2.53711	3.82204	30.7155	2.98771e-08	1.54424e-06
KRT35-HGLibA_25489	KRT35	14.8228	19.8855	20.6392	13.7913	5.24669	14.7409	18.7539	22.3744	15.6635	6.8832	-1.80598	3.83417	18.333	1.85468e-05	0.0003572
KRT35-HGLibB_25453	KRT35	9.76681	13.9416	44.2247	13.9683	10.4208	10.135	13.0303	45.2553	12.8847	2.8385	-2.73247	4.64463	63.3043	1.77116e-15	5.11997e-13
KRT39-HGLibA_25501	KRT39	20.8065	21.4874	90.9316	17.9075	21.7453	21.3426	22.6757	85.6835	16.5613	34.4081	-1.64963	5.76511	65.1907	6.79895e-16	2.14965e-13
KRT39-HGLibA_25502	KRT39	16.7246	11.2015	19.1999	12.6848	3.63588	16.5065	10.6984	17.7738	12.7992	4.20424	-2.20281	3.57645	20.5659	5.76146e-06	0.000135078
KRT39-HGLibB_25464	KRT39	14.127	19.1267	19.1535	12.1537	6.66226	14.4338	20.8208	20.9902	12.1579	5.7801	-1.671	3.77452	15.3532	8.91678e-05	0.00129346
KRT72-HGLibB_25492	KRT72	9.1638	10.1477	18.0856	5.95718	6.02769	9.29058	11.0164	17.896	6.6431	2.99608	-1.96684	3.58168	17.2842	3.21855e-05	0.000562984
KRT72-HGLibB_25493	KRT72	11.0192	7.95559	24.957	11.2685	2.61081	11.3248	7.67759	23.5551	10.9609	4.72953	-2.68435	3.85028	33.9479	5.66067e-09	3.65179e-07
KRT79-HGLibA_25549	KRT79	9.11742	10.6535	41.5783	8.34725	2.562	9.09867	10.5924	42.0796	7.84012	1.10506	-4.42178	4.42839	90.5199	1.83126e-21	1.33135e-18
KRT79-HGLibA_25550	KRT79	17.8378	20.0541	62.2389	21.0943	32.7282	18.0801	19.3369	66.019	22.2044	29.1553	-1.04925	5.484	23.5965	1.18802e-06	3.58091e-05
KRT83-HGLibA_25565	KRT83	9.67404	11.7074	19.757	9.94063	7.73613	8.82999	11.2814	19.321	10.9182	7.30342	-1.36384	3.81054	11.0597	0.000882256	0.00817471
KRT83-HGLibB_25528	KRT83	8.65356	9.85257	16.6928	13.1274	7.15038	7.37146	9.10851	16.9189	12.8847	6.72561	-1.26213	3.6477	8.45814	0.00363414	0.024688
KRTAP15-1-HGLibA_25653	KRTAP15-1	7.5867	10.3163	7.54639	7.0637	1.63456	7.79367	11.0164	8.28767	7.32711	1.57781	-2.2166	2.61098	9.12257	0.00252475	0.0185869
KRTAP15-1-HGLibB_25618	KRTAP15-1	8.97826	7.82913	15.6713	12.1094	6.12532	9.32896	8.04857	14.3947	12.2434	6.1478	-1.27631	3.50722	7.71733	0.00546933	0.0338053
KRTAP16-1-HGLibA_25658	KRTAP16-1	7.54032	6.94387	15.7642	6.35553	4.41688	7.98558	6.72365	18.4253	5.87358	3.67896	-2.04576	3.50567	17.3201	3.15823e-05	0.00055419
KRTAP16-1-HGLibB_25622	KRTAP16-1	6.84454	7.87128	13.9071	4.49658	2.61081	7.37146	7.30662	14.1911	4.71931	3.36378	-2.18802	3.24842	15.5981	7.83313e-05	0.00116505
KRTAP17-1-HGLibB_25623	KRTAP17-1	8.79272	7.1968	46.1283	10.6931	14.7651	7.33308	5.76971	45.2553	11.5167	19.3325	-1.4165	4.9141	27.1001	1.93187e-07	7.71042e-06
KRTAP17-1-HGLibB_25625	KRTAP17-1	12.4572	12.2133	12.6999	12.1537	3.29419	12.8601	11.2814	12.929	12.4572	4.04665	-1.77027	3.2101	10.7441	0.00104614	0.0093385
KRTAP20-2-HGLibA_25703	KRTAP20-2	8.79272	5.1312	13.9535	3.47859	4.27044	7.79367	4.86877	13.8654	4.89032	3.78401	-1.75784	3.30888	11.5224	0.000687609	0.00671034
KRTAP20-2-HGLibB_25666	KRTAP20-2	18.5336	19.1267	17.3892	21.4484	6.36938	18.7326	17.8	17.326	20.7081	8.61664	-1.19926	3.70414	8.05344	0.00454173	0.0292932
KRTAP26-1-HGLibB_25695	KRTAP26-1	8.05056	9.13594	10.5642	12.8618	1	8.33102	8.94952	12.1147	11.0464	2.94356	-2.45173	2.96725	14.5754	0.000134663	0.00181702
KRTAP26-1-HGLibB_25696	KRTAP26-1	7.81863	6.56447	14.6499	7.24074	3.48944	7.33308	6.72365	15.8196	6.7286	6.25285	-1.62109	3.44492	11.2174	0.00081032	0.00763952
KRTAP5-2-HGLibA_25791	KRTAP5-2	8.74634	10.6957	14.5571	12.6405	4.124	9.78955	10.0095	14.7204	12.9275	2.26068	-2.15477	3.30192	15.9218	6.60151e-05	0.00101353
KRTAP5-2-HGLibB_25756	KRTAP5-2	14.2662	14.1524	23.332	15.2076	1.73219	14.0116	14.7792	23.718	16.7323	9.14192	-2.08898	3.89634	24.3441	8.05721e-07	2.59616e-05
KTN1-HGLibA_25871	KTN1	7.16924	4.79396	9.03209	9.23247	1.14644	7.48661	5.55772	8.57266	10.1914	4.25677	-1.65998	2.80818	6.81785	0.0090251	0.0493758
KTN1-HGLibA_25872	KTN1	2.43794	1.80095	9.8678	2.15077	1	2.99588	1.52997	7.59554	2.23977	2.26068	-2.33582	2.69779	10.6935	0.00107511	0.00954242
L1CAM-HGLibA_25883	L1CAM	12.3644	11.5388	27.4177	10.6045	10.1279	11.8238	11.7583	27.545	11.9869	13.029	-1.2389	4.28188	13.3271	0.0002616	0.00311078
L1CAM-HGLibB_25848	L1CAM	20.7137	16.4709	36.8891	25.3433	12.1781	23.6456	18.012	36.2577	25.6672	12.8714	-1.53744	4.5842	24.576	7.14355e-07	2.34418e-05
L3HYPDH-HGLibA_25892	L3HYPDH	12.0397	10.9064	47.5676	13.7028	20.3298	12.2844	10.5924	52.5022	15.236	25.5834	-1.12063	5.12024	20.5394	5.84178e-06	0.000136711
L3HYPDH-HGLibA_25893	L3HYPDH	15.4258	16.6817	45.1997	13.8356	17.2546	15.3166	16.846	46.8431	12.3717	9.71974	-1.76216	4.84249	37.5346	8.98066e-10	7.20655e-08
L3MBTL3-HGLibA_25902	L3MBTL3	13.9879	9.81042	30.3427	9.58655	9.00526	13.4359	8.26056	30.5578	9.97765	7.6186	-1.85841	4.27187	26.8595	2.18798e-07	8.57206e-06
L3MBTL3-HGLibA_25903	L3MBTL3	6.75177	6.56447	17.7142	5.29327	5.24669	7.33308	7.41261	19.3617	4.24905	3.5739	-2.04173	3.60573	18.7018	1.5284e-05	0.000305758
L3MBTL3-HGLibB_25865	L3MBTL3	11.8541	10.9486	23.2856	12.6405	7.73613	11.5935	12.4473	22.7816	12.4999	10.6652	-1.3131	4.03289	12.264	0.00046177	0.00489684
L3MBTL4-HGLibA_25906	L3MBTL4	14.8692	11.6231	12.4214	6.26701	5.24669	16.2378	12.2883	14.0689	5.74533	3.99413	-1.49524	3.3042	8.68813	0.0032029	0.0223821
L3MBTL4-HGLibB_25868	L3MBTL4	7.9114	8.67223	13.2571	7.37352	5.53957	6.68058	7.94258	12.1961	6.6431	3.88907	-1.4099	3.2759	7.64832	0.00568251	0.0348004
LAMP3-HGLibB_25945	LAMP3	19.1366	8.33499	20.8249	14.7208	11.9828	17.6195	8.68453	21.3973	12.2007	5.93768	-1.22575	3.9441	10.1056	0.00147819	0.0122596
LAMP3-HGLibB_25947	LAMP3	17.1884	11.9603	63.4925	13.9241	17.8891	16.7367	12.3943	57.5914	14.2955	14.4998	-1.89515	5.18876	54.4397	1.60289e-13	3.23807e-11
LAS1L-HGLibA_26053	LAS1L	4.33974	4.20379	14.2321	6.00144	1.68338	5.18367	3.64984	14.1911	5.95908	1	-3.28987	3.14295	24.8429	6.21971e-07	2.08142e-05
LAS1L-HGLibB_26014	LAS1L	8.46802	7.5762	6.15354	5.73588	1	7.9472	9.05551	6.45557	5.14682	1.52529	-2.21288	2.38558	7.33689	0.00675537	0.0396623
LAX1-HGLibA_26071	LAX1	12.5963	9.38887	19.8963	9.58655	5.97888	12.1309	9.90346	18.3845	11.0464	2.8385	-2.08808	3.63754	19.8706	8.28642e-06	0.000182887
LAX1-HGLibB_26034	LAX1	6.24153	5.76353	11.9106	7.10796	1	5.60588	5.71671	13.3361	7.28436	1	-3.50311	2.99303	23.4758	1.26498e-06	3.7726e-05
LDHAL6A-HGLibA_26223	LDHAL6A	19.4149	19.1688	39.4426	18.7485	15.3509	19.1932	17.906	39.0669	18.4423	14.0796	-1.40877	4.71084	23.1261	1.51719e-06	4.39102e-05
LDHAL6A-HGLibB_26185	LDHAL6A	11.1584	9.17809	7.63925	5.16049	2.12269	9.90469	9.63848	7.1477	5.27507	1.31517	-2.02846	2.56647	7.61806	0.00577866	0.0352453
LDLRAD3-HGLibA_26246	LDLRAD3	4.80359	3.02344	11.8178	2.85894	2.07388	4.79985	3.22586	12.074	2.96653	1.47276	-2.66955	3.00085	16.9133	3.91258e-05	0.000660223
LDLRAD3-HGLibB_26210	LDLRAD3	5.87045	4.96258	10.4714	6.35553	1	6.48867	4.76277	9.54978	7.54086	1	-3.17222	2.76152	17.1223	3.50477e-05	0.000602972
LEAP2-HGLibA_26263	LEAP2	2.76264	2.81267	8.7071	3.78842	1	2.49691	2.85489	8.89837	4.42006	1	-2.98916	2.64049	14.2628	0.000158978	0.00207768
LEAP2-HGLibB_26226	LEAP2	9.58127	9.00947	23.8427	15.5175	11.4459	10.5572	11.3344	24.1658	14.1245	10.8228	-1.10049	4.14413	9.64928	0.00189425	0.0148591
LEPRE1-HGLibA_26314	LEPRE1	7.86502	6.85956	18.457	7.86039	2.85488	7.87043	7.35961	19.036	7.54086	5.56998	-2.12212	3.6063	19.8808	8.24243e-06	0.000182181
LEPRE1-HGLibB_26279	LEPRE1	15.2867	11.1594	29.9713	12.0651	12.5198	17.5044	11.4934	29.4993	10.7472	16.1807	-1.04547	4.44114	10.9623	0.00092985	0.00852674
LFNG-HGLibA_26341	LFNG	14.8692	18.5787	19.1535	10.3832	8.41951	13.551	19.9199	19.036	11.3029	8.09135	-1.19832	3.82401	8.83305	0.00295824	0.021027
LFNG-HGLibA_26342	LFNG	4.89636	5.67922	17.807	3.87694	4.5145	6.25838	6.14069	17.3667	3.22304	2.62838	-2.26133	3.50657	20.2393	6.83346e-06	0.000155804
LFNG-HGLibB_26304	LFNG	11.3903	9.43102	17.7142	10.8258	5.68601	9.94308	9.85046	19.6059	11.1747	11.6108	-1.09921	3.82209	7.51671	0.00611294	0.0367397
LGALS14-HGLibA_26354	LGALS14	9.4885	9.51533	25.4213	6.70961	1.48813	9.55925	10.5394	25.4279	7.84012	1.10506	-4.16852	3.79477	53.3072	2.85253e-13	5.40293e-11
LGALS14-HGLibB_26318	LGALS14	8.56079	9.59964	24.0749	5.02771	11.5435	8.63808	8.73753	24.1251	5.44608	8.24894	-1.27427	4.10139	12.2376	0.000468367	0.00494994
LGALS16-HGLibA_26356	LGALS16	8.60718	3.57146	8.66067	10.2947	1.14644	7.75529	3.59684	8.45052	9.46464	1.3677	-2.65176	2.64153	12.1857	0.000481565	0.00505598
LGALS16-HGLibA_26358	LGALS16	10.6481	4.2881	15.4856	5.47032	8.22426	10.8259	3.70284	15.7382	6.25834	3.25873	-1.42441	3.51772	9.48339	0.0020734	0.0159466
LGALS8-HGLibA_26377	LGALS8	10.3698	12.8877	30.9462	11.4012	10.9578	9.44411	14.2492	32.6749	10.6617	8.72169	-1.68109	4.36616	24.3744	7.93168e-07	2.56183e-05
LGALS8-HGLibB_26341	LGALS8	8.00417	9.34671	5.9214	6.44405	1	8.06234	9.58548	7.02556	5.83083	1	-2.55299	2.37384	8.9593	0.0027606	0.0199469
LGALS8-HGLibB_26342	LGALS8	5.63852	2.81267	26.3963	6.13423	6.27176	6.41191	2.6959	28.3186	5.95908	4.04665	-2.37958	4.04409	33.2358	8.16348e-09	4.99565e-07
LGALS9B-HGLibA_26384	LGALS9B	14.4517	23.2157	22.0784	11.0471	11.934	13.2823	23.3116	23.3516	10.7899	9.77226	-1.05776	4.08505	8.56706	0.00342299	0.0235742
LGALS9B-HGLibB_26346	LGALS9B	17.0957	19.0424	44.7355	15.783	15.1556	17.6195	17.694	46.5988	16.1765	6.1478	-2.08802	4.76815	46.8201	7.78099e-12	1.06987e-09
LGI1-HGLibB_26355	LGI1	8.37525	7.91344	15.8571	8.48004	5.63719	8.10073	6.35268	16.186	8.13937	5.88515	-1.45665	3.54194	10.0611	0.00151429	0.0124959
LGI1-HGLibB_26356	LGI1	8.74634	6.69094	14.8356	5.24901	2.85488	8.44617	6.08769	17.611	4.33456	5.93768	-1.85516	3.47534	14.4313	0.000145362	0.00193324
LGI4-HGLibA_26403	LGI4	5.82406	7.44973	43.8533	10.0734	18.6213	5.18367	7.94258	44.8074	11.0037	14.7625	-1.40328	4.87647	25.9291	3.54194e-07	1.29488e-05
LGI4-HGLibB_26364	LGI4	5.63852	5.72137	23.657	2.19504	11.0554	6.33514	5.76971	21.5602	2.71003	10.9279	-1.03294	4.08628	8.20147	0.00418566	0.0275111
LILRA5-HGLibB_26463	LILRA5	5.03552	6.14292	8.7071	8.39151	1.43931	5.14529	6.24668	8.85765	9.72115	1	-2.72856	2.66117	12.9008	0.00032845	0.00373084
LILRA5-HGLibB_26464	LILRA5	22.1981	17.4405	47.5676	28.5743	17.938	22.4557	18.4889	46.8431	25.5817	12.136	-1.64314	4.90329	34.853	3.55567e-09	2.40634e-07
LILRB1-HGLibA_26507	LILRB1	7.95779	9.89473	12.5142	11.2685	2.562	7.64014	10.2744	13.2547	11.3029	5.7801	-1.5993	3.24973	9.34032	0.00224167	0.0169561
LILRB1-HGLibA_26508	LILRB1	6.00961	4.49887	11.8642	6.00144	2.41556	6.68058	3.96782	12.4811	5.91633	3.10114	-2.09338	3.09629	12.8216	0.000342635	0.00385683
LILRB4-HGLibB_26478	LILRB4	10.6945	9.2624	18.7356	14.4552	5.19788	11.3632	10.0095	19.6874	12.3289	4.93964	-1.8973	3.67533	17.56	2.78378e-05	0.000500343
LILRB4-HGLibB_26480	LILRB4	16.9101	18.7473	25.4213	10.7373	8.12663	16.0459	18.171	24.4915	10.8754	11.7683	-1.31703	4.13545	13.3339	0.000260655	0.00310137
LIME1-HGLibB_26500	LIME1	10.9728	14.6583	15.7178	15.2962	4.66094	10.5188	15.3091	15.616	15.407	7.72365	-1.32263	3.54621	8.49428	0.00356265	0.024318
LIME1-HGLibB_26501	LIME1	9.11742	6.14292	13.5356	8.48004	4.124	8.56131	5.82271	11.3004	9.03714	1.94551	-1.98982	3.13551	12.2281	0.000470758	0.00496743
LINGO4-HGLibB_26556	LINGO4	7.67947	6.8174	11.2142	6.26701	3.05013	7.56337	6.56466	14.0282	7.58361	6.93572	-1.31726	3.28751	6.8343	0.00894238	0.0490204
LINGO4-HGLibB_26557	LINGO4	15.0083	16.5131	37.6319	13.747	16.9129	15.4701	15.7331	38.8633	13.184	13.1866	-1.33924	4.69401	20.8599	4.94131e-06	0.000118967
LINS-HGLibB_26559	LINS	15.4258	22.3726	15.5321	19.855	4.17282	16.8519	19.7079	15.5753	20.2806	7.67112	-1.37535	3.52466	8.95753	0.00276328	0.0199615
LINS-HGLibB_26560	LINS	12.6891	9.51533	19.9427	13.747	3.00131	13.551	9.42649	21.1123	11.3884	6.98825	-2.01299	3.73734	20.2858	6.66927e-06	0.000152663
LMAN2L-HGLibA_26666	LMAN2L	18.9975	13.7308	19.4785	16.4469	5.39313	18.1185	14.8322	19.6874	17.459	11.0329	-1.24183	3.84438	9.58075	0.00196628	0.0152796
LMAN2L-HGLibB_26628	LMAN2L	15.9824	9.17809	18.5499	10.4275	7.29682	16.8135	9.85046	17.1224	12.0724	9.45709	-1.07984	3.77071	6.9856	0.00821681	0.0460467
LMBRD2-HGLibA_26678	LMBRD2	11.715	12.424	16.2749	8.7456	5.88126	11.8238	12.2883	15.5753	8.48138	3.99413	-1.66543	3.48953	12.1791	0.000483269	0.0050686
LMBRD2-HGLibB_26641	LMBRD2	13.524	10.6957	39.9998	14.1011	9.88389	13.0904	10.1154	38.4155	12.842	5.4124	-2.33999	4.52195	46.4513	9.39248e-12	1.26145e-09
LMBRD2-HGLibB_26642	LMBRD2	4.89636	7.23896	6.71068	5.73588	1	4.60794	7.5716	6.21129	6.51484	1.21011	-2.42146	2.38543	8.39699	0.00375843	0.0253382
LMO2-HGLibA_26704	LMO2	9.90597	12.9299	16.4142	9.58655	6.32057	10.2501	13.9842	17.3667	10.6617	6.46297	-1.38545	3.6235	9.82008	0.00172617	0.0138437
LMO2-HGLibB_26666	LMO2	17.1421	17.2719	31.1784	17.1551	11.153	18.6559	18.118	31.9828	17.117	11.2431	-1.48631	4.40139	20.2175	6.91187e-06	0.000157237
LNPEP-HGLibA_26741	LNPEP	11.4367	15.3327	12.6535	11.0029	3.29419	10.8643	12.6593	13.9061	10.9182	3.31126	-1.96825	3.21696	12.8632	0.000335101	0.003791
LNPEP-HGLibA_26742	LNPEP	11.3903	8.33499	27.5106	8.5243	10.3232	11.5935	9.79747	27.2193	8.05387	12.136	-1.27646	4.26621	13.9082	0.000191958	0.00242402
LOC100129636-HGLibA_26769	LOC100129636	10.7873	10.9486	10.8428	9.45377	3.83113	11.0945	10.3804	11.4226	8.18212	4.25677	-1.43398	3.11489	6.89005	0.0086677	0.0478622
LOC100129636-HGLibB_26730	LOC100129636	4.57166	3.19207	24.2141	2.37208	6.02769	4.72308	3.49085	25.7536	2.23977	7.14584	-1.90426	4.00622	22.846	1.75512e-06	4.96048e-05
LOC100505841-HGLibA_26855	LOC100505841	14.0343	8.12421	11.3999	8.34725	3.78232	13.1672	7.46561	11.9519	7.45536	2.36574	-1.88401	3.08242	10.6997	0.00107151	0.00952032
LOC100505841-HGLibB_26815	LOC100505841	9.30296	6.52232	7.4071	12.375	1.97625	9.75117	6.88264	7.55483	12.1579	1.05253	-2.21477	2.55353	8.63481	0.003298	0.0228952
LOC286238-HGLibA_26919	LOC286238	16.9565	18.4101	24.2606	10.4275	6.71107	15.4317	20.8208	25.9165	12.7564	15.3928	-1.17451	4.18059	11.1926	0.00082125	0.00772039
LOC286238-HGLibB_26879	LOC286238	25.7233	22.3726	32.432	24.945	16.9617	24.2597	23.7886	36.8276	23.5724	11.9785	-1.25256	4.58425	17.0381	3.66378e-05	0.000625367
LOC728819-HGLibA_26992	LOC728819	9.58127	10.4849	20.5927	14.588	7.68732	10.0198	10.9104	18.466	14.8085	10.7178	-1.07611	3.88623	7.59363	0.00585749	0.035608
LOC728819-HGLibB_26953	LOC728819	10.509	11.328	11.2607	12.1094	4.02638	10.9026	11.4404	12.4811	11.5167	4.15171	-1.51009	3.17264	7.92536	0.00487467	0.0309054
LOC729020-HGLibA_26997	LOC729020	10.7409	10.232	23.4713	8.30299	4.66094	9.98146	10.5924	22.6594	7.92562	3.36378	-2.48757	3.81142	29.6216	5.25165e-08	2.52019e-06
LOC729020-HGLibB_26955	LOC729020	10.3698	15.7964	20.2213	14.3667	4.56332	8.94514	17.323	20.9088	14.5947	2.36574	-2.52789	3.66249	26.969	2.0674e-07	8.1601e-06
LOH12CR1-HGLibA_27010	LOH12CR1	25.2595	22.6677	49.1461	26.14	18.7678	25.5647	23.7886	47.2502	24.0854	24.5853	-1.14912	5.06062	20.6091	5.63289e-06	0.000132564
LOH12CR1-HGLibA_27012	LOH12CR1	12.5963	9.55749	9.12495	9.67507	2.02506	12.9369	10.1684	7.79911	8.05387	2.68091	-1.7938	2.7426	7.32896	0.00678522	0.0398086
LOX-HGLibA_27031	LOX	11.9469	11.1594	18.132	10.516	6.90632	11.44	11.4404	18.3031	10.9609	7.35595	-1.33875	3.72883	10.0339	0.00153681	0.0126319
LOX-HGLibB_26991	LOX	11.3439	11.876	13.4892	9.54229	4.36807	12.0157	11.7054	13.9468	10.7472	4.62447	-1.58362	3.32702	9.78675	0.00175774	0.0140382
LPAR3-HGLibA_27058	LPAR3	6.38069	10.4427	10.9357	7.0637	2.07388	7.7169	10.4864	11.7076	7.79737	4.09918	-1.83441	3.05588	10.0109	0.00155614	0.0127557
LPAR3-HGLibA_27060	LPAR3	4.1542	6.26939	19.0606	5.55884	1.43931	4.49279	6.03469	19.6874	5.65983	1.89299	-3.44525	3.49978	35.0313	3.24442e-09	2.22925e-07
LPAR3-HGLibB_27019	LPAR3	11.8541	9.17809	28.4856	9.67507	3.14775	11.9773	10.4334	28.97	7.96837	2.20816	-3.36451	3.99952	50.4259	1.23751e-12	2.03863e-10
LPHN2-HGLibA_27088	LPHN2	7.03008	12.5927	8.98567	5.24901	1.3905	7.33308	10.9634	9.50906	4.67656	1	-2.8284	2.70587	14.0968	0.000173638	0.0022344
LPHN2-HGLibB_27048	LPHN2	20.8529	14.9112	38.5141	16.0486	11.4947	19.4235	15.8391	40.9804	16.3048	6.72561	-2.11101	4.57764	41.3932	1.24492e-10	1.25747e-08
LPPR1-HGLibA_27112	LPPR1	5.59214	5.5106	11.2142	4.58511	3.05013	5.45235	5.18675	12.2369	3.90705	4.41435	-1.62013	3.13588	8.68444	0.00320939	0.0224223
LPPR1-HGLibB_27072	LPPR1	5.87045	11.4123	7.82496	5.6031	1.3905	5.87455	11.2814	7.7584	5.36057	2.68091	-1.8742	2.64306	7.19695	0.00730275	0.0421204
LRCH1-HGLibA_27136	LRCH1	8.18971	8.29283	16.5071	8.12595	8.41951	8.48455	8.47255	14.4761	7.88287	4.62447	-1.23313	3.5548	7.52904	0.00607124	0.0365601
LRCH1-HGLibA_27138	LRCH1	3.8295	3.40284	14.8821	6.48831	1	3.72514	3.75583	15.3311	5.44608	5.56998	-2.16004	3.33849	16.4688	4.94582e-05	0.000802455
LRCH2-HGLibA_27140	LRCH2	16.3071	13.3514	19.6177	19.1468	8.41951	14.9712	13.2423	20.1759	17.3308	10.8228	-1.0395	3.92047	7.30787	0.00686531	0.0401543
LRCH2-HGLibA_27141	LRCH2	9.58127	13.9416	32.2462	14.3224	14.1306	8.86837	13.9842	34.5477	14.0817	15.9706	-1.14419	4.56641	14.2363	0.000161234	0.0021007
LRIG3-HGLibA_27181	LRIG3	6.28792	6.26939	8.19639	5.47032	2.12269	6.48867	5.8757	7.71768	6.17284	1.94551	-1.9051	2.66005	7.5091	0.00613881	0.0368678
LRIG3-HGLibB_27141	LRIG3	16.2144	10.6114	17.5285	13.9683	11.3483	13.8197	9.69147	18.0588	13.1412	4.20424	-1.18214	3.73967	8.06503	0.00451277	0.0291405
LRIG3-HGLibB_27142	LRIG3	9.85958	8.20852	27.6963	14.6765	5.10025	11.7854	8.79053	28.7257	14.3382	7.30342	-2.16391	4.11713	30.4574	3.4128e-08	1.73007e-06
LRIG3-HGLibB_27143	LRIG3	5.12829	3.69793	7.26782	2.63764	1.63456	5.06852	2.96088	8.16553	2.58178	1.63034	-2.15848	2.59228	8.60562	0.00335126	0.0231698
LRP12-HGLibB_27166	LRP12	18.3481	13.0142	13.3035	10.0292	3.97757	19.6538	13.0303	14.2318	10.1059	7.30342	-1.26963	3.40255	7.02384	0.00804314	0.0453144
[truncated: 2,185 more rows]

## Sheet: ST4
Supplementary Table 4. The MAGeck-VISPR and EdgR analysis showed a subset of 81 genes
Gene	Protein	functions
ACAD8	acyl-CoA dehydrogenase family member 8	AA metabolism
ACTG1	Actin, cytoplasmic 2
ACTR10	actin-related protein 10 homolog
ADAMTS5	ADAM metallopeptidase with thrombospondin type 1 motif 5	Metalloprotease
ANAPC5	ANAPC5	a cell cycle-regulated E3 ubiquitin ligase
ANKRD33	ankyrin repeat domain 33
ARF6	ADP ribosylation factor 6	small GTPase, vesicular trafficking
ARHGAP5	Rho GTPase activating protein 5	Rho inhibition
ATP1B3	ATPase Na+/K+ transporting subunit beta 3	Electrolyte
ATP5B	ATP synthase, H+ transporting, mitochondrial F1 complex, beta polypeptide	ATPase
BATF	basic leucine zipper ATF-like transcription factor	Jun (AP-1) inhibition
BHMT	betaine--homocysteine S-methyltransferase	AA metabolism
C18orf54
C1orf131
CDX1	caudal type homeobox 1	Enterocyte differentiation
CNBD2	cyclic nucleotide binding domain containing 2
CNTN1	contactin 1	Cell adhesion
COA5	cytochrome c oxidase assembly factor 5
COMMD2	COMM domain containing 2	Endosomal trafficking?
CTAGE4	CTAGE family member 4
CTDP1	CTD phosphatase subunit 1	Initiation of transcription
DCDC2B	doublecortin domain containing 2B	Tubulin binding
DIABLO	diablo IAP-binding mitochondrial protein	IAP inhibition (apoptosis senisization)
DNAJC16	DnaJ heat shock protein family (Hsp40) member C16	Heat shock protein
ELOVL5	ELOVL fatty acid elongase 5	Lipid metabolism
FAM98A	family with sequence similarity 98 member A
GNG8	G protein subunit gamma 8
GSPT2	G1 to S phase transition 2	Translation termination, mRNA stability
GUCA1B	guanylate cyclase activator 1B
HAUS8	HAUS augmin like complex subunit 8	microtubule-binding complex
hsa-mir-299
hsa-mir-4481
hsa-mir-4683
hsa-mir-4797
hsa-mir-513b
IQCF2	IQ motif containing F2
KDM5B	lysine demethylase 5B	Transcriptional repression
KDM6B	lysine demethylase 6B	Transcriptional repression
KIAA0408	Uncharacterized protein KIAA0408
LINS	lines homolog 1
LPHN2	adhesion G protein-coupled receptor L2	G-protein coupled receptors, exocytosis
MAN1B1	mannosidase alpha class 1B member 1	functions in N-glycan biosynthesis
MB21D1	Mab-21 domain containing 1 / Cyclic GMP-AMP Synthase	innate immunity
MDM4	MDM4, p53 regulator	p53 inhibition
MFSD4	major facilitator superfamily domain containing 4A
MTTP	microsomal triglyceride transfer protein	lipoprotein assembly
MYOF	myoferlin	membrane fusion
NEK7	NIMA related kinase 7	mitosis regulation
NUB1	negative regulator of ubiquitin like proteins 1	negative regulator of NEDD8, protein degradation
NUP43	nucleoporin 43	nuclear pore complexes
NUP50	nucleoporin 50	nuclear pore complexes
OR8H3	olfactory receptor family 8 subfamily H member 3	G-protein-coupled receptors (GPCR)
PALMD	palmdelphin	pro-apoptotic gene / downregulation of palmdelphin resulted in necroptosis-like cell death via ATP depletion
PCNA	proliferating cell nuclear antigen	cofactor of DNA polymerase delta / RAD6-dependent DNA repair pathway.
PI4K2B	phosphatidylinositol 4-kinase type 2 beta
PMS1	PMS1 homolog 1, mismatch repair system component	DNA mismatch repair mutL/hexB family
POLQ	DNA polymerase theta
PPCDC	phosphopantothenoylcysteine decarboxylase	Biosynthesis of coenzyme A (CoA) from pantothenic acid (vitamin B5)
PRKAB1	protein kinase AMP-activated non-catalytic subunit beta 1	AMPK
PSMA6	proteasome subunit alpha 6	protein degradation
PSMB6	proteasome subunit beta 6	protein degradation
RBPMS	RNA binding protein with multiple splicing	RNA binding, AP-1 repression
RCE1	Ras converting CAAX endopeptidase 1	metalloproteinase, Ras processing
RNF130	ring finger protein 130	E3 ligase
SEC23IP	SEC23-interacting protein
SLC25A14	solute carrier family 25 member 14	Mitochondrial uncoupling proteins (UCP)
SLC35D1	solute carrier family 35 member D1	transports both UDP-glucuronic acid (UDP-GlcA) and UDP-N-acetylgalactosamine (UDP-GalNAc) from the cytoplasm to the ER lumen
SMCHD1	structural maintenance of chromosomes flexible hinge domain containing 1
SRGAP1	SLIT-ROBO Rho GTPase activating protein 1	GTPase activator
SSBP3	single stranded DNA binding protein 3	transcription
THEM4	thioesterase superfamily member 4	negatively regulates PKB activity
TRAPPC8	trafficking protein particle complex 8	ER-to-Golgi trafficking
TUBG1	tubulin gamma 1
TUBGCP3	tubulin gamma complex associated protein 3
UBE2J2	ubiquitin conjugating enzyme E2 J2	E2 ligase/ located in the membrane of the endoplasmic reticulum
UBE3A	ubiquitin protein ligase E3A	ubiquitination and proteolysis of tumor protein p53
VPS29	VPS29, retromer complex component	vesicle trafficking
YEATS4	YEATS domain containing 4	transcription factor/oncogene/p53 regulation
ZNF608	zinc finger protein 608
ZNF626	zinc finger protein 626
ZNF703	zinc finger protein 703	oncogene

## Sheet: ST5
Supplementary Table 5. The druggable candidate genes and related inhibitors
	gene	protein	functions	inhibitor
1	ADAMTS5	ADAM metallopeptidase with thrombospondin type 1 motif 5	Metalloprotease	ADAMTS-5 Inhibitor (CAS 929634-33-3)
2	ACAD8	acyl-CoA dehydrogenase family member 8	AA metabolism	N-ethylmaleimide
3	ATP1B3	ATPase Na+/K+ transporting subunit beta 3	Electrolyte	Ouabain
4	DIABLO	diablo IAP-binding mitochondrial protein	IAP inhibition (apoptosis senisization)	Birinapant (IAP inhibitor)
5	DNAJC16	DnaJ heat shock protein family (Hsp40) member C16	Heat shock protein	KNK437
6	KDM6B	lysine demethylase 6B	Transcriptional repression	GSK-J1
7	MB21D1	Mab-21 domain containing 1 / Cyclic GMP-AMP Synthase	innate immunity	Quinacrine (PMID: 25821216)
8	MDM4	MDM4, p53 regulator	p53 inhibition	SJ-172550, Nutlin-3
9	NUB1	negative regulator of ubiquitin like proteins 1	negative regulator of NEDD8, protein degradation	Bortezomib, Carfilzomib
10	THEM4	thioesterase superfamily member 4	negatively regulates PKB activity	Akt inhibitor
11	TRAPPC8	trafficking protein particle complex 8	ER-to-Golgi trafficking	Brefeldin A
